# Supplementary material for: Is Transcriptomic Regulation of Berry Development More Important at Night than During the Day?
Source: PLoS One. 2014 Feb 13;9(2):e88844. doi: 10.1371/journal.pone.0088844 (PMC3923830; doi:10.1371/journal.pone.0088844)
Supplement: Table S1 — Amino acid content of sampled berries. (XLSX) [file pone.0088844.s006.xlsx]

## Sheet: Feuil1
Amino Acid (µmol.berry-1)	asp	glu	ser	asn	gln	his	gly	thr	arg	ala	gaba	tyr	val	met	try	phe	isoleu	leu	lys	pro
Berry Set (BS)	3.75±0.46	5.08±0.94	0.61±0.14	1.61±0.37	3.07±1.31	1.22±0.51	0.7±0.23	2.89±0.32	18.43±3.88	5.38±1.27	1.88±0.53	0.28±0.05	2.12±0.18	0.54±0.28	0.69±0.09	0.44±0.05	0.49±0.06	0.53±0.29	2.65±0.37	87.5±10.61
Green 1 (G1)	3.46±0.68	5.39±1.53	0.75±0.17	2.07±0.55	5.45±1.88	1.1±0.31	0.67±0.24	3.34±0.91	20.06±2.9	5.96±2.07	1.43±0.8	0.33±0.07	1.97±0.24	0.58±0.12	0.75±0.38	0.72±0.14	0.51±0.14	0.82±0.34	1.34±0.93	16.99±3.37
Green 2 (G2)	1.35±0.27	2.19±0.34	1.56±0.33	0.73±0.1	4.3±0.73	0.54±0.21	0.32±0.06	0.35±0.04	3.05±1.31	0.64±0.08	0.37±0.12	0.19±0.05	0.95±0.27	0.25±0.11	0.28±0.13	0.49±0.14	0.31±0.12	0.42±0.17	1.1±0.54	6.17±0.01
Plateau Herbacee (PH)	1.38±0.25	2.1±0.44	1.1±0.46	0.91±0.38	7.17±1.57	0.39±0.12	0.42±0.34	0.41±0.14	2.06±0.74	0.62±0.12	0.35±0.13	0.16±0.03	0.85±0.22	0.29±0.24	0.22±0.07	0.41±0.18	0.24±0.07	0.25±0.17	1.05±0.54	7.04±5.52
Ripe 1 (R1)	0.56±0.17	0.89±0.14	0.27±0.07	0.76±0.25	4.27±0.38	0.11±0.02	0.18±0.07	0.23±0.06	0.13±0.04	0.45±0.12	0.14±0.03	nd	0.52±0.19	nd	0.16±0.11	0.18±0.14	0.15±0.09	0.08±0.05	0.5±0.13	12.08±12.06
Ripe 2 (R2)	0.18±0.05	0.41±0.17	0.09±0.04	0.47±0.05	1.52±0.91	#DIV/0!	0.07±0.01	0.14±0.04	0.05±0.04	0.28±0.06	0.06±0.02	nd	0.2±0.05	0.06±0.04	0.04±0.01	0.08±0.06	0.04±0.01	0.03±0.02	0.16±0.09	2.96±2.3
nd: not detected
