# Supplementary material for: Is Transcriptomic Regulation of Berry Development More Important at Night than During the Day?
Source: PLoS One. 2014 Feb 13;9(2):e88844. doi: 10.1371/journal.pone.0088844 (PMC3923830; doi:10.1371/journal.pone.0088844)
Supplement: Table S2 — Overview of the number of up and down-regulated transcripts within all developmental stages. (XLSX) [file pone.0088844.s007.xlsx]

## Sheet: Feuil1
STAGE	Green 1	Green 2	Ripe 1	Ripe 2
Green 1	236	909	3682	3804
	267	531	3039	3202
Green 2	1740	718	3197	3301
	1545	485	2546	2602
Ripe 1	4365	3223	729	0
	3971	3085	254	0
Ripe 2	4766	3366	138	637
	4507	3287	26	283
day
night
day vs night
UP
DOWN
differential night: horizontal vs vertical
differential day: vertical vs horizontal
