# Supplementary material for: Is Transcriptomic Regulation of Berry Development More Important at Night than During the Day?
Source: PLoS One. 2014 Feb 13;9(2):e88844. doi: 10.1371/journal.pone.0088844 (PMC3923830; doi:10.1371/journal.pone.0088844)
Supplement: Table S3 — All modulated transcripts between developmental stages. (XLSX) [file pone.0088844.s008.xlsx]

## Sheet: all_modulatedDAY_NIGHT_annotee.
G1: Green 1; G2: Green 2; R1: Ripe1 R2: Ripe2	D: Day: N: Night; lfc: log2 fold change; padj: adjusted p value
Unique_ID	Functional_annotation	lfc_G1N.R2N	padj_G1N.R2N	lfc_G1N.R1N	padj_G1N.R1N	lfc_G1D.R2D	padj_G1D.R2D	lfc_G1D.R1D	padj_G1D.R1D	lfc_G1D.G2D	padj_G1D.G2D	lfc_G1N.G2N	padj_G1N.G2N	lfc_G2D.R1D	padj_G2D.R1d	lfc_G2D.R2D	padj_G2D.R2D	lfc_G2N.R1N	padj_G2N.R1N	lfc_G2N.R2N	padj_G2N.R2N	lfc_R1D.R2D	padj_R1D.R2D	lfc_R1N.R2N	padj_R1N.R2N	Functionnal_category1
VIT_00s0120g00080	No hit	-1.085	1e-06																							No hit
VIT_00s0125g00090	Leucine-rich repeat protein kinase	-2.891	1e-06	-2.749	3e-06	-1.873	0.000209	-1.787	0.00034					-2.051	0.000108	-2.137	6.8e-05	-2.34	2e-05	-2.481	1e-05					Signaling.Signaling pathway.Protein kinase
VIT_00s0125g00180	Zinc finger (C3HC4-type ring finger)	1.151	0	1.423	0	1.005	0	1.018	0									1.629	0	1.358	0					Regulation overview.Regulation of gene expression.Regulation of transcription.Transcription factor.Zinc finger C3HC4 family transcription factor
VIT_00s0125g00190	Potassium transporter (KUP1)	-2.591	0	-1.939	0	-2.182	0	-1.83	1e-06					-2.326	0	-2.678	0	-2.694	0	-3.346	0					Transport overview.Electrochemical Potential-driven Transporters.Porters.K+ uptake porter (aka permease)
VIT_00s0125g00200	No hit	2.102	0.00137	2.079	0.001545	2.217	0.000879	2.39	0.000447			1.85	0.007813	1.589	0.012533	1.417	0.023789									No hit
VIT_00s0125g00210	Serine/theronine protein kinase 2	-2.676	0	-2.901	0	-1.517	0	-1.118	8e-06					-1.047	2.3e-05	-1.447	0	-2.844	0	-2.619	0					Signaling.Signaling pathway.Protein kinase
VIT_00s0125g00220	Serine/theronine protein kinase 2	-2.682	0	-2.783	0	-1.73	0	-1.451	0					-1.088	6e-06	-1.367	0	-2.319	0	-2.218	0					Signaling.Signaling pathway.Protein kinase
VIT_00s0125g00230	No hit	-2.12	0	-2.249	0	-1.285	0	-1.018	7e-06							-1.062	6e-06	-1.816	0	-1.687	0					No hit
VIT_00s0125g00250	Zinc finger (ubiquitin-hydrolase) domain-containing	-1.58	0	-1.419	0	-1.645	0	-1.67	0					-1.085	0	-1.06	0	-1.477	0	-1.638	0					Regulation overview.Regulation of gene expression.Regulation of transcription.Transcription factor.Other zinc finger family transcription factor
VIT_00s0125g00280	Photosystem I reaction center subunit III (PSAF)	4.921	0	4.44	0	4.744	0	4.268	0					3.663	0	4.139	0	3.789	0	4.27	0					Metabolism.Primary metabolism.Generation of metabolite precursors and energy.Photosynthesis.Photosystem I
VIT_00s0125g00290	Lateral organ boundaries domain protein 4 (LBD4)	1.541	0.000451	1.322	0.00181	2.171	1.2e-05	1.957	4e-05					1.07	0.009909	1.284	0.002682	1.338	0.001697	1.557	0.000439					Regulation overview.Regulation of gene expression.Regulation of transcription.Transcription factor.AS2 family transcription factor
VIT_00s0125g00300	No hit	-1.149	0.006521	-1.258	0.003455	-1.276	0.003113	-1.241	0.003872					-1.348	0.002409	-1.383	0.001928	-1.068	0.011019							No hit
VIT_00s0125g00330	TET10 (tetraspanin10)	-1.59	0	-1.594	0	-1.921	0	-1.881	0					-1.659	0	-1.699	0	-1.806	0	-1.802	0					Development.Senescence
VIT_00s0125g00340	TET10 (tetraspanin10)	-1.065	9e-05													-1.222	2.7e-05			-1.086	7.9e-05					Development.Senescence
VIT_00s0125g00350	Proteasome 26S regulatory subunit (RPN2)	-1.164	0.000169	-1.255	7.9e-05	-1.847	1e-06	-1.624	4e-06					-1.781	2e-06	-2.004	0	-1.484	1.3e-05	-1.393	2.6e-05					Metabolism.Primary metabolism.Protein metabolism and modification.Proteolysis.cytoplasmic and nuclear protein degradation.Ubiquitin-mediated proteolysis.Proteasome
VIT_00s0125g00380	No hit	-1.604	8e-05	-1.86	1.6e-05	-2.304	1e-06	-2.067	4e-06					-2.161	4e-06	-2.398	1e-06	-1.799	2.5e-05	-1.543	0.000132					No hit
VIT_00s0131g00060	Annexin ANN3	-1.24	0.001568	-1.395	0.000571																					Transport overview.Channels and pores.a-Type channels.Annexin
VIT_00s0131g00250	Heat shock protein 81-2 (HSP81-2)	-2.185	2.9e-05	-2.357	1.3e-05	-2.415	9e-06	-2.377	1.1e-05					-2.182	4.1e-05	-2.22	3.3e-05	-2.051	6.5e-05	-1.879	0.000162					Metabolism.Primary metabolism.Protein metabolism and modification.Protein folding.Chaperone-mediated protein folding.HSP-mediated protein folding
VIT_00s0131g00280	C2 domain-containing protein	-1.219	0.000192	-1.376	5.5e-05	-1.216	0.0002							-1.069	0.000863	-1.486	3.1e-05	-1.447	3.4e-05	-1.289	0.000116					Signaling.Signaling pathway.Protein kinase
VIT_00s0131g00340	Annexin ANN4	1.384	0.000785	1.093	0.005384	1.758	7.5e-05	1.279	0.001614							1.12	0.005183									Transport overview.Channels and pores.a-Type channels.Annexin
VIT_00s0145g00110	Pirin	-3.384	0	-3.645	0	-3.148	0	-2.875	0					-2.285	2e-06	-2.559	0	-3.67	0	-3.41	0					Unknown
VIT_00s0153g00050	Glutathione S-transferase 8 GSTU8	-1.783	0	-1.769	0	-1.444	0	-1.406	0					-1.011	1.1e-05	-1.049	7e-06	-1.567	0	-1.582	0					Metabolism.Primary metabolism.Coenzyme and prosthetic group metabolism.Peptide derived compounds biosynthesis.Glutathione metabolism
VIT_00s0153g00070	Glutathione S-transferase 8 GSTU8	-1.32	1e-06	-1.411	0	-1.76	0	-1.624	0					-1.236	4e-06	-1.372	1e-06	-1.29	2e-06	-1.2	4e-06					Metabolism.Primary metabolism.Coenzyme and prosthetic group metabolism.Peptide derived compounds biosynthesis.Glutathione metabolism
VIT_00s0153g00080	Adaptor-related protein complex 4	-1.778	5e-06	-2.06	1e-06	-2.52	0	-2.22	0					-1.915	3e-06	-2.216	0	-2.105	1e-06	-1.824	4e-06
VIT_00s0160g00250	No hit	-1.03	0.000355	-1.01	0.00044	-1.379	1.6e-05	-1.309	2.9e-05					-1.018	0.00051	-1.088	0.000265	-1.233	6e-05	-1.253	5e-05					No hit
VIT_00s0160g00360	TIR-NBS-LRR disease resistance	1.265	0.000313																							Diverse functions.Gene family with diverse functions.NBS-LRR superfamily
VIT_00s0163g00060	Zinc finger (C3HC4-type ring finger)	-1.519	0	-1.538	0	-1.877	0	-1.872	0					-1.332	0	-1.337	0	-1.252	0	-1.233	0					Regulation overview.Regulation of gene expression.Regulation of transcription.Transcription factor.Zinc finger C3HC4 family transcription factor
VIT_00s0163g00070	Double-stranded DNA-binding protein	-1.935	0	-2.026	0	-2.544	0	-2.603	0					-1.934	0	-1.876	0	-2.41	0	-2.319	0					Unknown
VIT_00s0169g00050	No hit	-1.074	3e-05	-1.171	1.1e-05																					No hit
VIT_00s0173g00120	No hit	-1.28	0.000242																							No hit
VIT_00s0174g00230	Zinc finger (FYVE type)	-2.069	4e-06	-2.413	1e-06	-2.465	0	-2.323	1e-06					-1.91	1.5e-05	-2.051	6e-06	-2.259	1e-06	-1.916	1.1e-05					Development.Reproductive development.Flower development
VIT_00s0174g00250	Unknown	2.297	0	2.349	0	1.614	0	1.619	0					1.267	0	1.262	0	2.658	0	2.607	0					Unknown
VIT_00s0174g00330	formin protein AHF1	4.374	0	3.345	0	3.582	0	3.42	0					2.863	0	3.026	0	2.594	0	3.623	0			1.029	0.000576	Cellular process.Cellular component organization and biogenesis.Cytoskeleton organization and biogenesis.Actin organization and biogenesis
VIT_00s0179g00010	Ankyrin	1.401	0.001772	1.47	0.001217	1.428	0.001552	1.585	0.000623			1.58	0.001664													Diverse functions.Gene family with diverse functions.Ankyrin domain family
VIT_00s0179g00080	Ankyrin	1.743	0	1.841	0	2.039	0	2.035	0	1.182	8.4e-05							1.065	3.1e-05							Diverse functions.Gene family with diverse functions.Ankyrin domain family
VIT_00s0179g00170	Indeterminate(ID)-domain 12	-1.882	0.024702																							Regulation overview.Regulation of gene expression.Regulation of transcription.Transcription factor.C2H2 family transcription factor
VIT_00s0179g00230	No hit	1.31	2e-06	1.427	1e-06																					No hit
VIT_00s0179g00250	No hit	-1.291	0	-1.463	0	-1.332	0	-1.345	0					-1.09	3e-06	-1.077	3e-06	-1.17	1e-06							No hit
VIT_00s0179g00320	Unknown protein	2.614	0	1.833	0	1.545	2e-06	1.267	2.7e-05			-1.047	0.000645	1.139	0.000113	1.417	1e-05	2.879	0	3.661	0					Unknown
VIT_00s0179g00340	Histone H2A variant 1 HTA11	2.779	0.000274	2.461	0.000883	2.94	0.000158	2.537	0.000673					1.498	0.030666	1.901	0.007617	3.516	2.4e-05	3.834	9e-06					Cellular process.Cellular component organization and biogenesis.Nucleus.Chromosome organization and biogenesis.Chromatin assembly
VIT_00s0179g00360	Unknown protein	1.979	0	1.771	0	1.424	0	1.407	0					1.32	0	1.337	0	1.762	0	1.97	0					Unknown
VIT_00s0179g00370	ESCRT-I complex subunit TSG101	-2.099	0	-1.834	1e-06	-1.72	1e-06	-1.683	2e-06					-1.588	5e-06	-1.625	3e-06	-1.786	1e-06	-2.051	0					Transport overview.Macromolecule transport.Protein transport.Tethering factors
VIT_00s0181g00010	Sugar transporter 1	1.256	2.2e-05											2.649	0	2.478	0	1.376	9e-06	1.722	0					Transport overview.Electrochemical Potential-driven Transporters.Porters.Major Facilitator Superfamily.Sugar Porter
VIT_00s0181g00020	Armadillo/beta-catenin repeat	1.657	2.4e-05	1.769	1.2e-05	1.096	0.001538					2.039	1.5e-05													Unknown
VIT_00s0181g00050	Unknown protein	1.604	0	1.794	0	2.959	0	2.839	0					2.873	0	2.993	0	2.163	0	1.974	0					Unknown
VIT_00s0181g00080	F-box domain containing protein	-1.731	0	-1.808	0	-1.308	0	-1.452	0					-1.727	0	-1.583	0	-2.157	0	-2.08	0					Metabolism.Primary metabolism.Protein metabolism and modification.Proteolysis.cytoplasmic and nuclear protein degradation.Ubiquitin-mediated proteolysis
VIT_00s0181g00110	ARV1	-1.724	0	-1.793	0	-2.064	0	-2.122	0					-1.567	1e-06	-1.509	1e-06	-2.222	0	-2.153	0					Unknown
VIT_00s0181g00180	LHCB3 (light-harvesting chlorophyll binding protein 3)	3.119	8.6e-05	3.04	0.000118	4.64	1e-06	4.733	1e-06	1.964	0.01573	2.169	0.005572	2.769	0.000382	2.676	0.00052									Metabolism.Primary metabolism.Generation of metabolite precursors and energy.Photosynthesis.Antenna proteins
VIT_00s0181g00200	LHCB3 (light-harvesting chlorophyll binding protein 3)	2.899	1.1e-05	2.738	2.2e-05	4.093	0	3.972	0	1.743	0.006677	1.912	0.002191	2.229	0.000262	2.35	0.000151									Metabolism.Primary metabolism.Generation of metabolite precursors and energy.Photosynthesis.Antenna proteins
VIT_00s0183g00040	Importin alpha	-1.654	7e-06	-1.805	3e-06	-2.038	1e-06	-1.841	2e-06					-1.729	6e-06	-1.927	2e-06	-1.229	0.000222	-1.078	0.000775					Transport overview.Incompletely characterized transport systems.Recognized transporters of unknown biochemical mechanism.Nuclear pore complex
VIT_00s0183g00070	No hit	-1.107	2.5e-05	-1.165	1.5e-05																					No hit
VIT_00s0183g00250	No hit	1.31	0.001039	1.34	0.000876	1.766	5.5e-05	2.026	1.2e-05	1.171	0.008759															No hit
VIT_00s0184g00040	Mini-chromosome maintenance protein MCM6	1.183	0.000604	1.276	0.000302													1.764	9e-06	1.671	1.7e-05					Metabolism.Primary metabolism.Nucleobase
VIT_00s0184g00050	B-cell receptor-associated protein 31	1.113	0															1.103	0	1.268	0					Cellular process.Cell growth and death.Cell death.Apoptosis
VIT_00s0184g00100	Pyruvate kinase	-1.205	0.000319	-1.524	2.7e-05	-1.594	1.6e-05	-1.438	5.3e-05					-1.527	3.6e-05	-1.682	1.2e-05	-1.111	0.000735							Metabolism.Primary metabolism.Carbohydrate metabolism.Glycolysis Gluconeogenesis.Glycolysis
VIT_00s0184g00110	Auxin-induced protein (AIR12)	1.132	0.000538	1.175	0.00039													1.013	0.001541							Signaling.Hormone Signaling.Auxin Signaling.Auxin-mediated Signaling pathway
VIT_00s0184g00130	R protein L6	-1.156	6.2e-05	-1.57	2e-06	-1.473	4e-06	-1.454	5e-06					-1.604	2e-06	-1.622	2e-06	-1.964	0	-1.55	2e-06					Response to stimulus.Stress response.Biotic stress response.Plant-pathogen interaction.R proteins from Plant-pathogen interaction
VIT_00s0184g00210	No hit	1.068	0.012634																							No hit
VIT_00s0186g00010	Hexaprenyldihydroxybenzoate methyltransferase	-1.963	0	-1.589	0	-1.597	0	-1.526	0					-1.574	0	-1.645	0	-1.798	0	-2.171	0					Metabolism.Primary metabolism.Coenzyme and prosthetic group metabolism.Biosynthesis of derivatives of dehydroquinic acid
VIT_00s0186g00090	Zinc finger (C3HC4-type ring finger)	1.566	2e-06	1.214	4.4e-05	1.419	7e-06	1.262	2.9e-05											1.228	4.1e-05					Regulation overview.Regulation of gene expression.Regulation of transcription.Transcription factor.Zinc finger C3HC4 family transcription factor
VIT_00s0186g00100	Cell cycle checkpoint protein	-1.174	4e-06	-1.104	1e-05	-1.35	1e-06	-1.382	1e-06					-1.146	9e-06	-1.114	1.2e-05	-1.296	1e-06	-1.366	1e-06					Metabolism.Primary metabolism.Nucleobase
VIT_00s0187g00010	No hit	-1.123	0.000992																	-1.157	0.000809					No hit
VIT_00s0187g00040	Cystatin	1.18	8.1e-05	1.092	0.000188	1.14	0.000119							2.148	0	2.318	0	2.012	0	2.099	0					Metabolism.Primary metabolism.Protein metabolism and modification.Proteolysis.Protease inhibition
VIT_00s0187g00100	No hit	-1.511	0.001275	-1.169	0.009035	-1.48	0.001565	-1.409	0.002364																	No hit
VIT_00s0187g00110	Cystatin	-1.704	0	-1.703	0	-1.17	0	-1.189	0			-1.35	0													Metabolism.Primary metabolism.Protein metabolism and modification.Proteolysis.Protease inhibition
VIT_00s0187g00120	Cystatin	-2.878	9e-06	-2.611	2.8e-05	-2.521	4.2e-05	-3.671	0					-3.548	1e-06	-2.398	9.3e-05	-2.994	6e-06	-3.261	2e-06					Metabolism.Primary metabolism.Protein metabolism and modification.Proteolysis.Protease inhibition
VIT_00s0187g00140	Photosystem II 44 kDa reaction center psbC	-2.259	2.5e-05	-2.526	7e-06	-2.656	4e-06	-2.624	4e-06					-2.568	8e-06	-2.599	7e-06	-2.238	3.1e-05	-1.971	0.000123					Metabolism.Primary metabolism.Generation of metabolite precursors and energy.Photosynthesis.Photosystem II
VIT_00s0187g00200	Unknown protein	-1.316	0	-1.221	0	-1	1e-06	-1.216	0									-1.106	0	-1.201	0					Unknown
VIT_00s0187g00250	Unknown	-1.375	0	-1.231	0	-1.003	1e-06	-1.109	0									-1.193	0	-1.336	0					Unknown
VIT_00s0187g00270	V-type H+-transporting ATPase subunit H	-1.084	0.001751	-1.001	0.003404	-2.069	2e-06	-2.209	1e-06			1.497	0.000302	-1.637	4.2e-05	-1.497	0.000107	-2.498	0	-2.582	0					Metabolism.Primary metabolism.Generation of metabolite precursors and energy.Electron transport.Respiratory-chain phosphorylation
VIT_00s0187g00310	V-type H+-transporting ATPase subunit H	-1.182	0.004583	-1.188	0.00452									-1.78	0.00016	-1.519	0.000721	-1.213	0.003988	-1.208	0.004104					Metabolism.Primary metabolism.Generation of metabolite precursors and energy.Electron transport.Respiratory-chain phosphorylation
VIT_00s0187g00320	Cellulase	-1.164	0	-1.169	0	-1.139	1e-06	-1.217	0									-1.438	0	-1.433	0					Cellular process.Cellular component organization and biogenesis.Cell wall organization and biogenesis.Cell wall metabolism.Cell wall catabolism.Cellulose catabolism
VIT_00s0187g00340	fumarylacetoacetase	1.178	1e-06	1.212	1e-06	1.175	1e-06	1.055	3e-06			1.017	3.1e-05													Metabolism.Primary metabolism.Amino acid metabolism.Aromatic amino acid metabolism.Tyrosine metabolism.Tyrosine catabolism
VIT_00s0187g00360	Uclacyanin I	1.471	6e-06	1.252	4.2e-05															1.064	0.000247					Cellular process.Cellular homeostasis.Cell redox homeostasis
VIT_00s0188g00030	Copper-binding family protein	-1.364	0.000101	-1.386	8.8e-05	-1.768	5e-06	-1.649	1.3e-05					-1.092	0.001125	-1.212	0.000432	-1.096	0.000925	-1.073	0.001103					Unclear
VIT_00s0188g00110	Glucose-inhibited division family A	-1.212	0	-1.07	0	-1.216	0	-1.115	0																	Cellular process.Cell growth and death
VIT_00s0188g00120	Amino acid permease 2	2.406	1e-06	2.32	2e-06	2.637	0	2.747	0					2.624	1e-06	2.514	1e-06	2.718	0	2.805	0					Transport overview.Electrochemical Potential-driven Transporters.Porters.Amino Acid/Auxin Permease
VIT_00s0188g00130	Amino acid permease 2	2.561	0	2.348	0	2.505	0	2.563	0					2.349	0	2.291	0	2.785	0	2.998	0					Transport overview.Electrochemical Potential-driven Transporters.Porters.Amino Acid/Auxin Permease
VIT_00s0188g00140	Amino acid permease 4	3.165	0	2.927	0	3.133	0	3.534	0					3.351	0	2.95	0	2.997	0	3.236	0					Transport overview.Electrochemical Potential-driven Transporters.Porters.Amino Acid/Auxin Permease
VIT_00s0188g00150	Auxilin	-1.383	0	-1.193	0	-1.387	0	-1.053	0																	Cellular process.Cellular transport.Protein trafficking.Vesicle-mediated trafficking
VIT_00s0188g00220	No hit	-1.464	6e-06	-1.75	1e-06	-1.715	1e-06	-1.829	0					-1.956	0	-1.843	0	-1.13	0.000125							No hit
VIT_00s0189g00010	Unknown protein	5.98	0	5.763	0	5.916	0	5.734	0	3.733	0	4.187	0	2	1e-06	2.183	0	1.576	8e-06	1.793	2e-06					Unknown
VIT_00s0192g00120	FtsH protease 4 ftsh4	-1.288	4.8e-05	-1.442	1.4e-05	-1.386	2.2e-05	-1.417	1.7e-05					-1.552	8e-06	-1.521	1e-05	-1.383	2.4e-05	-1.229	8.8e-05					Cellular process.Cellular component organization and biogenesis.Organelle organization and biogenesis.Plastid organization and biogenesis
VIT_00s0193g00030	Pentatricopeptide (PPR) repeat-containing protein	-1.516	4e-06	-1.591	2e-06																					Diverse functions.Gene family with diverse functions.Pentatricopeptide domain family
VIT_00s0193g00080	Ankyrin	1.406	0	1.165	1e-06	1.451	0	1.261	0					1.052	5e-06	1.242	1e-06									Transport overview.Accessory factors involved in transport.Auxiliary transport proteins.Ankyrin
VIT_00s0193g00110	Ankyrin repeat protein	1.262	0	1.22	0	1.661	0	1.567	0					1.35	0	1.444	0									Diverse functions.Gene family with diverse functions.Ankyrin domain family
VIT_00s0194g00010	Phenylalanine-tRNA ligase	1.87	0	1.691	0	1.042	5.5e-05							1.147	2.5e-05	1.44	2e-06			1.02	7.3e-05					Metabolism.Primary metabolism.Amino acid metabolism.Aromatic amino acid metabolism.Aromatic amino acid biosynthesis
VIT_00s0194g00020	DNA-directed RNA polymerase II subunit D	1.028	1e-06											1.18	0	1.351	0			1.134	0					Metabolism.Primary metabolism.Nucleobase
VIT_00s0194g00080	Phototropic-responsive NPH3	4.634	0	4.295	0	4.862	0	4.819	0					4.16	0	4.204	0	3.748	0	4.087	0					Signaling.Signaling pathway.Light Signaling
VIT_00s0194g00110	4-nitrophenylphosphatase	-1.947	0	-1.702	0	-1.749	0	-1.728	0					-1.435	0	-1.455	0	-1.844	0	-2.088	0					Metabolism.Primary metabolism.Generation of metabolite precursors and energy.Glyoxylate and dicarboxylate metabolism
VIT_00s0194g00140	Agenet domain-containing protein	1.827	4e-06	1.592	2.4e-05	1.54	3.5e-05	1.376	0.000122			-1.359	0.000458	1.537	4.9e-05	1.701	1.5e-05	2.951	0	3.186	0					Unknown
VIT_00s0194g00150	Agenet domain-containing protein	1.631	0	1.542	1e-06	1.246	9e-06	1.254	8e-06			-1.507	7e-06	1.59	1e-06	1.582	1e-06	3.05	0	3.138	0					Unknown
VIT_00s0194g00160	Unknown protein	1.944	0	1.941	0	2.485	0	2.417	0					2.023	0	2.091	0	1.902	0	1.905	0					Unknown
VIT_00s0194g00180	Unknown protein	-1.568	0																	-1.189	1.4e-05			-1.048	0.003416	Unknown
VIT_00s0194g00210	KCO1 (two pore K channel)	3.936	0	3.885	0	2.717	0	2.706	0					2.155	1e-06	2.166	1e-06	2.979	0	3.03	0					Transport overview.Channels and pores.a-Type channels.The Voltage-gated Ion Channel.outward rectifying K+ channel
VIT_00s0194g00220	Unknown	3.217	2e-06	3.088	4e-06	2.05	0.000344	1.955	0.000547					1.941	0.000723	2.036	0.000458	2.178	0.000198	2.307	0.000109					Unknown
VIT_00s0194g00250	KCO1 (two pore K channel)	3.981	0	3.78	0	2.688	0	2.61	0			1.25	0.002913	2.184	5e-06	2.262	3e-06	2.53	1e-06	2.731	0					Transport overview.Channels and pores.a-Type channels.The Voltage-gated Ion Channel.outward rectifying K+ channel
VIT_00s0194g00260	Microtubule associated protein (MAP70-5)	3.814	0	3.248	4e-06	3.502	1e-06	3.785	1e-06					4.472	0	4.19	0	3.441	2e-06	4.007	0					Cellular process.Cellular component organization and biogenesis.Cytoskeleton organization and biogenesis.Microtubule organization and biogenesis.Microtubule-driven movement
VIT_00s0194g00280	Cyclin D3_1	2.453	0	1.694	1.3e-05	1.849	5e-06	1.749	9e-06					1.042	0.002158	1.141	0.00099	1.463	7.3e-05	2.222	0					Cellular process.Cell growth and death
VIT_00s0194g00290	4-hydroxy-3-methylbut-2-enyl diphosphate reductase	-1.349	0	-1.266	0	-1.724	0	-1.787	0					-1.035	0					-1.011	0					Metabolism.Primary metabolism.Lipid metabolism.Steroid metabolism.Steroid biosynthesis
VIT_00s0194g00300	Proline-rich family protein	2.067	0.000224	2.119	0.00018	1.335	0.00864	1.489	0.004072					1.379	0.008047	1.225	0.016442	1.16	0.020502	1.108	0.026267					Unknown
VIT_00s0194g00320	No hit	-2.644	0	-2.358	0	-2.22	1e-06	-1.577	4.8e-05			-1.263	0.00127			-1.298	0.000442	-1.095	0.001716	-1.381	0.000203					No hit
VIT_00s0194g00330	Proline-rich family protein	2.351	1e-06	2.394	1e-06	1.805	2.3e-05	1.656	6.3e-05					1.281	0.001	1.43	0.000358	1.916	1.3e-05	1.873	1.6e-05					Unknown
VIT_00s0194g00340	No hit	2.134	1e-06	1.872	3e-06	2.096	1e-06	1.927	2e-06			1.141	0.001807	1.224	0.000458	1.393	0.000125									No hit
VIT_00s0194g00360	Histone H2A.4 HTA12	-1.178	0.000497	-1.164	0.000577	-1.298	0.000197	-1.259	0.000272									-1.091	0.001066	-1.106	0.000947					Cellular process.Cellular component organization and biogenesis.Nucleus.Chromosome organization and biogenesis.Chromatin assembly
VIT_00s0194g00380	No hit	2.728	5.2e-05	2.775	4.5e-05	3.693	1e-06	3.695	1e-06			1.627	0.011201	2.713	7.7e-05	2.71	7.6e-05	1.148	0.043592							No hit
VIT_00s0198g00090	CTV.22	-1.149	1e-06	-1.068	3e-06	-1.11	2e-06	-1.066	3e-06																	Unknown
VIT_00s0198g00100	Molecular chaperone DnaK	-1.776	0	-1.651	0	-1.44	0	-1.382	0			-1.044	6.9e-05			-1.05	1.8e-05									Metabolism.Primary metabolism.Nucleobase
VIT_00s0198g00170	AAA-type ATPase	-1.049	3.9e-05													-1.015	7.6e-05									Diverse functions.Gene family with diverse functions.AAA-type ATPase domain family
VIT_00s0199g00060	Pleckstriny (PH) domain-containing protein	1.116	3e-05	1.221	1.1e-05	1.016	8.8e-05																			Transport overview.Incompletely characterized transport systems.Recognized transporters of unknown biochemical mechanism.Non ABC Multidrug Exporter
VIT_00s0199g00070	Pleckstriny (PH) domain-containing protein	1.821	0	2.286	0	1.671	0	1.571	0					1.147	2e-06	1.247	1e-06	1.59	0	1.126	2e-06					Transport overview.Incompletely characterized transport systems.Recognized transporters of unknown biochemical mechanism.Non ABC Multidrug Exporter
VIT_00s0199g00080	Unknown protein	3.51	0	3.117	0	2.745	0	2.378	0					1.591	2e-05	1.958	2e-06	2.819	0	3.212	0					Unknown
VIT_00s0199g00090	Unknown protein	3.934	0	3.425	0	3.131	0	3.047	0					2.094	0	2.179	0	3.31	0	3.819	0					Unknown
VIT_00s0199g00100	Unknown protein	2.895	0	1.962	0	1.58	0	1.531	0									1.84	0	2.773	0					Unknown
VIT_00s0199g00120	Heat shock protein binding	1.387	1e-06	1.352	2e-06	1.046	3.5e-05	1.177	9e-06									1.117	1.8e-05	1.152	1.2e-05					Metabolism.Primary metabolism.Protein metabolism and modification.Protein folding.Chaperone-mediated protein folding.HSP-mediated protein folding
VIT_00s0199g00160	Heat shock protein binding	1.687	0	1.438	0	1.362	0	1.295	0					1.014	1e-06	1.081	0	1.236	0	1.485	0					Metabolism.Primary metabolism.Protein metabolism and modification.Protein folding.Chaperone-mediated protein folding.HSP-mediated protein folding
VIT_00s0199g00170	Cysteine desulfurase	-1.175	0	-1.033	0																					Metabolism.Primary metabolism.Coenzyme and prosthetic group metabolism.Thiamine metabolism.Thiamine biosynthesis
VIT_00s0199g00210	Cyclin delta-2 (CYCD2)	3.063	0	3.102	0	3.582	0	3.233	0			-1.696	0.000179	2.938	0	3.288	0	4.797	0	4.759	0					Cellular process.Cell growth and death
VIT_00s0199g00220	Phosphofructokinase	1.57	0	1.491	0	1.515	0	1.477	0					1.034	1e-06	1.072	1e-06	1.099	0	1.178	0					Metabolism.Primary metabolism.Carbohydrate metabolism.Monosaccharide metabolism.Fructose and mannose metabolism
VIT_00s0199g00240	Pyrophosphate-fructose-6-phosphate 1-phosphotransferase	1.433	2e-06	1.457	1e-06	1.802	0	1.765	0					1.283	9e-06	1.32	6e-06									Metabolism.Primary metabolism.Carbohydrate metabolism.Monosaccharide metabolism.Fructose and mannose metabolism
VIT_00s0199g00260	GLABRA2 expression modulator	1.044	5e-06	1.006	8e-06																					Cellular process.Cell growth and death
VIT_00s0199g00310	No hit	1.194	4.7e-05																					1.09	0.006598	No hit
VIT_00s0201g00060	Unknown protein	1.109	0															1.716	0	1.856	0					Unknown
VIT_00s0202g00020	No hit	1.423	0	1.285	0	1.193	0	1.094	0																	No hit
VIT_00s0202g00060	Pentatricopeptide repeat-containing protein	-1.284	1e-06	-1.203	2e-06																					Diverse functions.Gene family with diverse functions.Pentatricopeptide domain family
VIT_00s0202g00080	No hit	-1.031	0.000105																							No hit
VIT_00s0203g00020	No hit	-1.653	0.001626	-2.162	0.000135	-1.035	0.034919	-1.045	0.033529			-1.318	0.016253													No hit
VIT_00s0203g00070	Myb domain protein 102	3.645	0	3.761	0	3.829	0	3.744	0	1.551	0.003595	1.276	0.008852	2.193	3.7e-05	2.278	2.3e-05	2.485	7e-06	2.368	1.2e-05					Regulation overview.Regulation of gene expression.Regulation of transcription.Transcription factor.MYB family transcription factor
VIT_00s0203g00160	Cyclin D-type	3.348	0	3.227	0	2.661	0	2.621	0					1.822	0	1.863	0	2.316	0	2.437	0					Cellular process.Cell growth and death
VIT_00s0203g00180	Unknown protein	-1.338	4.8e-05	-1.326	5.6e-05	-1.376	3.7e-05	-1.586	7e-06					-1.706	4e-06	-1.495	1.9e-05	-1.865	1e-06	-1.877	1e-06					Unknown
VIT_00s0203g00200	Universal stress protein (USP) family protein	-1.234	0	-1.134	0	-1.299	0	-1.232	0					-1.182	0	-1.249	0	-1.009	0	-1.109	0					Response to stimulus.Stress response
VIT_00s0203g00210	Zinc finger (B-box type)	-4.798	0	-4.418	0	-4.63	0	-4.513	0					-3.944	0	-4.061	0	-3.577	0	-3.956	0					Regulation overview.Regulation of gene expression.Regulation of transcription.Transcription factor.Zinc finger B-box family transcription factor
VIT_00s0203g00220	S-locus lectin protein kinase	-1.728	3e-06	-1.532	1.2e-05	-1.369	4.2e-05	-1.312	6.8e-05					-1.19	0.000242	-1.248	0.000147	-2.018	0	-2.214	0					Signaling.Signaling pathway.Protein kinase
VIT_00s0204g00230	No hit	-1.83	0	-1.586	0	-1.131	1.3e-05	-1.053	3.1e-05									-1.358	2e-06	-1.602	0					No hit
VIT_00s0207g00010	Anthranilate N-benzoyltransferase protein 1	3.47	0	3.868	0	2.481	0	2.573	0					2.032	1e-06	1.94	1e-06	2.961	0	2.563	0					Metabolism.Primary metabolism.Amino acid metabolism.Aromatic amino acid metabolism.Aromatic amino acid biosynthesis
VIT_00s0207g00020	Unknown protein	-1.288	0	-1.259	0									-1.027	1e-06	-1.016	1e-06	-1.187	0	-1.216	0					Unknown
VIT_00s0207g00050	No hit	-1.385	0	-1.331	0	-1.318	0	-1.314	0					-1.117	2e-06	-1.121	1e-06	-1.272	0	-1.326	0					No hit
VIT_00s0207g00060	Unknown protein	-1.774	0	-1.873	0	-1.414	0	-1.301	0					-1.168	0	-1.281	0	-1.508	0	-1.409	0					Unknown
VIT_00s0207g00110	Antigen receptor	2.38	0	2.138	0	1.635	0	1.517	0					1.613	0	1.731	0	1.91	0	2.152	0					Unclear
VIT_00s0207g00120	Ternary complex factor MIP1	2.468	6e-06	2.405	8e-06	2.142	3.1e-05	2.189	2.5e-05			1.684	0.001104	1.534	0.001146	1.487	0.001461									Unknown
VIT_00s0207g00130	Pathogenesis-related protein 1 precursor (PRP 1)	3.056	1e-06	3.051	1e-06	2.126	5.5e-05	1.983	0.000119					2.271	3.6e-05	2.414	1.8e-05	3.245	0	3.249	0					Signaling.Hormone Signaling.Jasmonate salicylate signaling.Jasmonate Signaling.Jasmonate-mediated Signaling pathway
VIT_00s0207g00140	Allergen V5/Tpx-1	2.776	0	2.442	0													2.252	0	2.586	0					Unknown
VIT_00s0207g00150	Ternary complex factor MIP1	3.701	0	3.589	0	3.681	0	3.95	0			1.798	0.000284	2.979	0	2.711	1e-06	1.791	8.5e-05	1.903	4.4e-05					Unknown
VIT_00s0207g00170	Allergen V5/Tpx-1	-1.203	0.000543	-1.302	0.000261	-1.718	1.3e-05	-1.232	0.000448	-1.401	0.000711	-2.197	5e-06													Unknown
VIT_00s0207g00180	Unknown protein	2.31	0	2.54	0													2.612	0	2.382	0					Unknown
VIT_00s0207g00190	Pentatricopeptide (PPR) repeat-containing protein	-1.323	5e-06																							Diverse functions.Gene family with diverse functions.Pentatricopeptide domain family
VIT_00s0207g00210	Photosystem II PsbO protein	2.544	0	2.586	0	2.641	0	2.376	0					2.181	0	2.446	0	2.532	0	2.491	0					Metabolism.Primary metabolism.Generation of metabolite precursors and energy.Photosynthesis.Photosystem II
VIT_00s0207g00220	Cold acclimation protein	1.739	0	1.891	0	1.82	0	1.471	0					1.612	0	1.96	0	1.968	0	1.816	0					Response to stimulus.Stress response.Abiotic stress response.Temperature stress response.Cold stress response
VIT_00s0207g00230	Phototropic-responsive NPH3	3.099	0	2.534	0	3.609	0	3.509	0					2.692	0	2.792	0	2.172	0	2.737	0					Signaling.Signaling pathway.Light Signaling
VIT_00s0207g00300	No hit	-1.212	2e-05											-1.025	0.000172			-1.829	0	-2.136	0					No hit
VIT_00s0208g00040	Polyprotein	-1.647	0.026219																							Transposable elements viral and plasmid proteins.Protein from transposable element
VIT_00s0208g00050	Multidrug resistance-associated protein 3	-2.649	0	-2.651	0	-2.963	0	-2.801	0					-3.337	0	-3.498	0	-2.92	0	-2.918	0					Transport overview.Macromolecule transport.Multidrug transport.Multidrug ABC transport
VIT_00s0208g00070	No hit	-1.317	0.000781	-1.534	0.000187	-1.814	3e-05	-1.567	0.00015					-2.201	4e-06	-2.447	1e-06	-1.401	0.000473	-1.184	0.00206					No hit
VIT_00s0211g00050	Protein BRICK1 (AtBRK1)	1.037	8e-06																							Cellular process.Cellular component organization and biogenesis.Cytoskeleton organization and biogenesis.Actin organization and biogenesis
VIT_00s0211g00100	Glycine hydroxymethyltransferase	1.124	0.000272	1.854	1e-06	1.843	1e-06	1.466	1.6e-05					1.21	0.000171	1.587	8e-06	2.721	0	1.991	0					Metabolism.Primary metabolism.Amino acid metabolism.Glycine
VIT_00s0211g00130	Unknown	1.927	0	1.946	0	1.404	2e-06	1.344	4e-06			1.288	3.7e-05													Unknown
VIT_00s0211g00150	MADS-box agamous-like 21	-1.273	1e-06																	-1.403	0					Regulation overview.Regulation of gene expression.Regulation of transcription.Transcription factor.MADS-box family transcription factor
VIT_00s0211g00160	Serine hydroxymethyltransferase 1	1.192	0.000112	1.902	0	1.839	1e-06	1.415	1.7e-05					1.165	0.000188	1.59	6e-06	2.661	0	1.95	0					Metabolism.Primary metabolism.Amino acid metabolism.Glycine
VIT_00s0211g00170	Unknown	1.683	0.001464	1.612	0.002157	1.619	0.002071	1.2	0.016599																	Unknown
VIT_00s0211g00180	MADS-box agamous-like 21	-1.34	0.001547															-1.062	0.009171	-1.428	0.000951					Regulation overview.Regulation of gene expression.Regulation of transcription.Transcription factor.MADS-box family transcription factor
VIT_00s0214g00070	ABC transporter C member 9	-1.578	0	-1.982	0									1.197	1.9e-05											Transport overview.Macromolecule transport.Multidrug transport.Multidrug ABC transport
VIT_00s0214g00080	WD-40 repeat family protein / beige-related	-1.301	2.2e-05	-1.187	6.5e-05	-1.228	4.4e-05	-1.24	4.1e-05					-1.287	3.6e-05	-1.275	3.8e-05	-1.207	5.8e-05	-1.321	2.1e-05					Unknown
VIT_00s0214g00090	F-box protein PP2-B10 (Protein phloem protein 2-like B10)	-1.851	0	-1.786	1e-06	-1.448	1e-05	-1.377	1.9e-05					-1.085	0.000314	-1.156	0.000163	-2.264	0	-2.329	0					Metabolism.Primary metabolism.Protein metabolism and modification.Proteolysis.cytoplasmic and nuclear protein degradation.Ubiquitin-mediated proteolysis
VIT_00s0214g00170	Actin-related protein 7	-1.54	0	-1.296	0	-1.38	0	-1.362	0					-1.088	0	-1.106	0	-1.142	0	-1.387	0					Cellular process.Cellular component organization and biogenesis.Cytoskeleton organization and biogenesis.Actin organization and biogenesis
VIT_00s0215g00010	Lateral organ boundaries Domain 6	1.943	4e-06	1.689	2.1e-05	1.504	7.6e-05	1.265	0.000448			1.35	0.000718													Regulation overview.Regulation of gene expression.Regulation of transcription.Transcription factor.AS2 family transcription factor
VIT_00s0216g00010	Unknown	1.457	5e-06	1.117	0.000107													1.088	0.000147	1.429	7e-06					Unknown
VIT_00s0216g00020	Glycosyl transferase family 8 protein	1.202	0	1.062	0																					Metabolism.Primary metabolism.Carbohydrate metabolism.Glycosyl transference
VIT_00s0216g00040	ER lumen protein retaining receptor	-1.095	0	-1.159	0																					Cellular process.Cellular transport.Protein trafficking
VIT_00s0216g00050	No hit	-2.265	0	-2.489	0	-2.511	0	-2.404	0					-2.084	0	-2.19	0	-2.218	0	-1.994	1e-06					No hit
VIT_00s0218g00040	Dof zinc finger protein DOF4.7	-1.739	0.025128															2.552	0.002078	1.7	0.029197					Regulation overview.Regulation of gene expression.Regulation of transcription.Transcription factor.C2C2-DOF family transcription factor
VIT_00s0218g00080	Exostosin family protein	1.768	0	1.427	3e-06	1.408	3e-06	1.347	5e-06									1.304	9e-06	1.646	0					Metabolism.Primary metabolism.Carbohydrate metabolism.Oligosaccharide metabolism.Glycan metabolism.Glycan structures-biosynthesis1
VIT_00s0218g00090	Exostosin family protein	1.678	0	1.365	1e-06	1.188	4e-06	1.175	4e-06											1.149	6e-06					Metabolism.Primary metabolism.Carbohydrate metabolism.Oligosaccharide metabolism.Glycan metabolism.Glycan structures-biosynthesis1
VIT_00s0218g00110	1-deoxy-D-xylulose-5-phosphate synthase	1.274	0.000719	1.71	3.7e-05											1.066	0.003785	1.494	0.000164	1.058	0.00355
VIT_00s0218g00150	UDP-rhamnose/rhamnosyltransferase	-1.422	0	-1.424	0	-1.046	2.1e-05																			Metabolism.Secondary metabolism.Phenylpropanoid metabolism.Flavonoid metabolism.Flavonoid biosynthesis.Anthocyanin biosynthesis.Anthocyanin-glycoside biosynthesis
VIT_00s0218g00170	UDP-rhamnose/rhamnosyltransferase	-1.353	9e-06	-1.327	1.2e-05	-1.029	0.000201																			Metabolism.Secondary metabolism.Phenylpropanoid metabolism.Flavonoid metabolism.Flavonoid biosynthesis.Anthocyanin biosynthesis.Anthocyanin-glycoside biosynthesis
VIT_00s0218g00180	Geranylgeranyl transferase type-2 beta subunit.	-1.316	0.000192	-1.398	0.000106	-1.461	6.5e-05	-1.441	7.7e-05					-1.305	0.000274	-1.325	0.00023	-1.655	1.7e-05	-1.573	3e-05					Metabolism.Primary metabolism.Lipid metabolism.Steroid metabolism.Steroid biosynthesis
VIT_00s0218g00190	UDP-rhamnose:rhamnosyltransferase	-1.341	1.3e-05	-1.329	1.5e-05																					Metabolism.Secondary metabolism.Phenylpropanoid metabolism.Flavonoid metabolism.Flavonoid biosynthesis.Anthocyanin biosynthesis.Anthocyanin-glycoside biosynthesis
VIT_00s0218g00200	UDP-glucuronosyl/UDP-glucosyltransferase	-1.853	0	-1.847	0	-1.293	2e-06	-1.18	7e-06									-1.538	0	-1.543	0					Metabolism.Primary metabolism.Carbohydrate metabolism.Monosaccharide metabolism.Pentose glucuronate interconversion
VIT_00s0218g00210	Folate-biopterin transporter	-2.022	0	-2.379	0	-2.475	0	-2.451	0					-2.221	0	-2.245	0	-2.548	0	-2.191	0					Transport overview.Electrochemical Potential-driven Transporters.Porters.Folate-Biopterin Transporter
VIT_00s0218g00220	UDP-glucoronosyl/UDP-glucosyl transferase	3.131	0	2.49	4e-06	2.741	1e-06	2.366	7e-06					1.961	8.5e-05	2.336	1.2e-05	1.661	0.000374	2.301	1.1e-05					Metabolism.Secondary metabolism.Phenylpropanoid metabolism.Flavonoid metabolism.Flavonoid biosynthesis.Anthocyanin biosynthesis.Anthocyanin-glycoside biosynthesis
VIT_00s0220g00050	Unknown	-1.1	0																							Unknown
VIT_00s0220g00110	Acetolactate synthase small subunit	3.163	0	3.339	0	3.342	0	3.339	0					2.939	0	2.941	0	3.748	0	3.572	0					Metabolism.Primary metabolism.Amino acid metabolism.Valine
VIT_00s0220g00150	Polygalacturonase GH28	-1.186	0.000544																							Cellular process.Cellular component organization and biogenesis.Cell wall organization and biogenesis.Cell wall metabolism.Cell wall modification.Pectin modification
VIT_00s0220g00180	Glycosyl hydrolase family 20 protein	5.957	0	4.902	0	4.223	0	3.576	0	1.629	0.000714	2.681	3e-06	1.947	2.4e-05	2.594	1e-06	2.221	4e-06	3.276	0					Metabolism.Primary metabolism.Carbohydrate metabolism.Carbohydrate catabolism
VIT_00s0222g00080	CC-NBS-LRR class	1.379	2e-06																	1.316	5e-06					Diverse functions.Gene family with diverse functions.NBS-LRR superfamily
VIT_00s0225g00010	Unknown protein	-3.034	0	-2.989	0	-1.319	1e-06	-1.242	1e-06					-1.315	1e-06	-1.392	0	-2.326	0	-2.371	0					Unknown
VIT_00s0225g00050	MATE efflux family protein	-3.192	9.8e-05	-2.636	0.000673	-2.709	0.000519	-3.508	3.6e-05	-2.604	0.003008	-2.706	0.001415													Transport overview.Electrochemical Potential-driven Transporters.Porters.Multidrug/Oligosaccharidyl-lipid/Polysaccharide Flippase.Multi Antimicrobial Extrusion
VIT_00s0225g00060	MATE efflux family protein	-2.207	0	-2.406	0	-3.355	0	-3.427	0					-2.954	0	-2.881	0	-2.569	0	-2.37	0					Transport overview.Electrochemical Potential-driven Transporters.Porters.Multidrug/Oligosaccharidyl-lipid/Polysaccharide Flippase.Multi Antimicrobial Extrusion
VIT_00s0225g00070	MATE efflux family protein	4.239	0	3.971	0	3.317	0	3.471	0	2.097	0.000302	2.731	1.4e-05	1.374	0.002942	1.22	0.006831	1.241	0.005477	1.508	0.001182					Transport overview.Electrochemical Potential-driven Transporters.Porters.Multidrug/Oligosaccharidyl-lipid/Polysaccharide Flippase.Multi Antimicrobial Extrusion
VIT_00s0225g00080	MATE efflux family protein	2.398	0	2.201	1e-06													1.262	0.00035	1.458	8e-05					Transport overview.Electrochemical Potential-driven Transporters.Porters.Multidrug/Oligosaccharidyl-lipid/Polysaccharide Flippase.Multi Antimicrobial Extrusion
VIT_00s0225g00090	Copper amine oxidase	1.165	0.002002																							Metabolism.Primary metabolism.Amino acid metabolism.Arginine and proline metabolism.Urea cycle
VIT_00s0225g00120	Unknown protein	2.465	0	2.339	0	2.454	0	2.317	0					2.685	0	2.822	0	2.366	0	2.492	0					Unknown
VIT_00s0225g00160	Unknown protein	1.022	0.00411	1.046	0.003533																					Unknown
VIT_00s0225g00180	Salt- and drought-induced ring finger1	-1.351	0.000112	-1.457	5.1e-05	-1.321	0.000146	-1.349	0.000119					-1.458	6.8e-05	-1.43	8.1e-05	-1.09	0.000967							Regulation overview.Regulation of gene expression.Regulation of transcription.Transcription factor.Zinc finger C3HC4 family transcription factor
VIT_00s0225g00230	Alliin lyase precursor	-6.979	0	-6.806	0	-7.539	0	-7.497	0	-1.26	0.010394	-1.709	0.000688	-6.237	0	-6.279	0	-5.096	0	-5.269	0					Metabolism.Primary metabolism.Amino acid metabolism.Cysteine metabolism
VIT_00s0226g00040	Myb family	-1.215	0	-1.103	0	-1.139	0	-1.13	0																	Regulation overview.Regulation of gene expression.Regulation of transcription.Transcription factor.MYB-related family transcription factor
VIT_00s0226g00050	R protein PRF disease resistance protein	-3.447	0	-3.2	0	-2.146	0	-2.188	0					-1.583	3e-06	-1.541	3e-06	-2.645	0	-2.891	0					Response to stimulus.Stress response.Biotic stress response.Plant-pathogen interaction.R proteins from Plant-pathogen interaction
VIT_00s0226g00100	Regulator of chromosome condensation (RCC1)	-2.11	0	-2.122	0	-1.289	1e-06	-1.366	1e-06					-1.015	3.1e-05			-2.006	0	-1.993	0					Transport overview.Nucleocytoplasmic transport.Nuclear pore complex
VIT_00s0227g00070	Sialidase BNR/Asp-box repeat family protein	1.419	0	1.087	3e-06																					Response to stimulus.Stress response.Biotic stress response
VIT_00s0227g00140	MLO1	1.952	0	1.42	0	1.474	0	1.422	0																	Cellular process.Cell growth and death.Cell death
VIT_00s0227g00170	Syntaxin 52	-1.602	0	-1.648	0	-1.704	0	-1.826	0									-1.279	0	-1.234	0					Cellular process.Cellular transport.Protein trafficking.Vesicle-mediated trafficking.SNARE interactions in vesicular transport
VIT_00s0227g00200	formin protein AHF1	3.412	0	2.984	0	2.846	0	2.92	0			1.228	0.000117	2.537	0	2.463	0	1.756	0	2.184	0					Cellular process.Cellular component organization and biogenesis.Cytoskeleton organization and biogenesis.Actin organization and biogenesis
VIT_00s0229g00060	Nodulin MtN21 family	-1.151	0	-1.103	0	-1.135	0	-1.145	0																	Transport overview.Electrochemical Potential-driven Transporters.Porters.Drug/Metabolite Transporter.Plant Drug/Metabolite Exporter
VIT_00s0229g00100	Unknown	4.05	0	3.733	0	3.284	0	2.943	0			1.166	1e-06	2.231	0	2.572	0	2.568	0	2.885	0					Unknown
VIT_00s0229g00120	Ternary complex factor MIP1	4.203	0	4.238	0	4.116	0	4.329	0	1.964	0.000654	3.189	3e-06	2.365	1.9e-05	2.152	5.4e-05	1.049	0.018361	1.014	0.022103					Unknown
VIT_00s0229g00140	Enoyl-CoA hydratase	2.225	0	2.241	0	1.835	0	1.562	1e-06			1.493	8e-06			1.144	3.1e-05									Metabolism.Primary metabolism.Lipid metabolism.Fatty acid metabolism.Fatty acid biosynthesis.Fatty acid elongation
VIT_00s0229g00180	Phosphatidylserine decarboxylase	1.151	0	1.281	0													1.114	1e-06							Metabolism.Primary metabolism.Amino acid metabolism.Glycine
VIT_00s0229g00190	Inositol 2-dehydrogenase like protein	1.253	0.003521	1.468	0.000988	2.409	5e-06	4.11	0			1.437	0.002818	3.18	0	1.479	0.001113									Metabolism.Primary metabolism.Carbohydrate metabolism.Monosaccharide metabolism.Inositol phosphate metabolism
VIT_00s0230g00010	No hit	-1.555	0.00069	-1.552	0.000721	-1.046	0.014007	-1.159	0.007309			-1.401	0.003915													No hit
VIT_00s0230g00030	No hit	1.037	0	1.011	0									1.051	0											No hit
VIT_00s0230g00050	Heat shock protein binding	-1.716	1.4e-05	-1.866	5e-06	-1.995	2e-06	-1.679	1.8e-05					-1.63	3.5e-05	-1.947	4e-06	-1.389	0.000155	-1.238	0.000479					Metabolism.Primary metabolism.Protein metabolism and modification.Protein folding
VIT_00s0230g00080	Copper-binding family protein	-1.632	3.9e-05	-1.61	4.8e-05	-2.072	2e-06	-1.961	5e-06					-1.375	0.000317	-1.486	0.000143	-1.296	0.000463	-1.319	0.000394					Unclear
VIT_00s0230g00090	No hit	-1.47	2e-06	-1.506	2e-06	-1.804	0	-1.682	0					-1.458	4e-06	-1.581	1e-06									No hit
VIT_00s0230g00140	MAP3K delta-1 protein kinase	-1.034	2.9e-05																							Signaling.Signaling pathway.Protein kinase.MAPK cascade
VIT_00s0231g00080	No hit	-1.393	0	-1.558	0	-1.615	0	-1.473	0					-1.049	0	-1.191	0	-1.435	0	-1.269	0					No hit
VIT_00s0231g00090	No hit	-2.612	0	-3.044	0	-2.815	0	-2.762	0			-2.36	0	-2.128	0	-2.181	0									No hit
VIT_00s0233g00010	No hit	2.344	0	2.027	0	3.078	0	2.995	0					2.629	0	2.713	0	1.699	0	2.017	0					No hit
VIT_00s0233g00030	Trehalose-6-phosphate phosphatase	-1.735	0	-1.607	1e-06	-2.205	0	-2.331	0					-1.841	0	-1.715	1e-06	-1.813	0	-1.941	0					Metabolism.Primary metabolism.Carbohydrate metabolism.Polysaccharide metabolism.Starch and sucrose metabolism
VIT_00s0233g00070	No hit	-1.048	0.005082	-1.258	0.001237									-1.099	0.00431			-1.19	0.002028							No hit
VIT_00s0233g00100	PLATZ transcription factor	3.862	0	3.629	1e-06	3.481	1e-06	3.346	2e-06	2.867	0.000128	3.385	1.4e-05													Regulation overview.Regulation of gene expression.Regulation of transcription.Transcription factor.PLATZ family transcription factor
VIT_00s0233g00170	flavin-containing monooxygenase 3	-2.015	2e-06	-2.126	1e-06	-2.28	0	-2.24	1e-06					-2.259	1e-06	-2.299	1e-06	-2.357	0	-2.245	1e-06					Metabolism.single reactions
VIT_00s0233g00180	flavin-containing monooxygenase 3	-1.391	0	-1.307	0	-1.333	0	-1.311	0					-1.234	0	-1.256	0	-1.648	0	-1.732	0					Metabolism.single reactions
VIT_00s0233g00190	Unknown protein	1.693	0.000101	1.504	0.000349	1.948	2.2e-05	1.493	0.000376							1.128	0.004699	1.669	0.000128	1.858	4e-05					Unknown
VIT_00s0238g00020	Unknown protein	6.721	0	6.588	0	6.921	0	6.861	0			1.514	0.003832	5.822	0	5.882	0	5.074	0	5.207	0					Unknown
VIT_00s0238g00030	Unknown protein	4.667	0	4.641	0	4.744	0	4.42	0	1.147	0.014694	1.112	0.011906	3.274	0	3.597	0	3.529	0	3.555	0					Unknown
VIT_00s0238g00060	RPS4 (resistant to p. syringae 4)	1.499	0	1.13	0	1.331	0	1.365	0					1.159	0	1.126	0	1.022	0	1.391	0					Response to stimulus.Stress response.Biotic stress response.Plant-pathogen interaction.R proteins from Plant-pathogen interaction
VIT_00s0239g00010	CTV.22	-1.913	2e-06	-2.179	0	-2.66	0	-2.56	0					-2.384	0	-2.483	0	-2.372	0	-2.106	1e-06					Unknown
VIT_00s0239g00020	AML1 (arabidopsis mei2-like protein 1)	-1.447	6e-06	-1.39	1.1e-05	-1.894	0	-1.85	0					-1.722	1e-06	-1.766	1e-06	-1.652	1e-06	-1.709	1e-06					Cellular process.Cell growth and death
VIT_00s0239g00050	No hit	-1.24	7e-06	-1.217	9e-06																					No hit
VIT_00s0239g00140	Mei2 AML4	-2.562	3.4e-05	-2.64	2.5e-05	-3.472	1e-06	-3.449	1e-06					-2.916	1.1e-05	-2.939	1e-05	-3.135	3e-06	-3.057	5e-06					Cellular process.Cell growth and death
VIT_00s0239g00150	CTV.22	-2.195	6e-06	-2.266	4e-06	-2.827	0	-2.745	0					-2.234	7e-06	-2.316	5e-06	-2.352	3e-06	-2.281	4e-06					Unknown
VIT_00s0240g00020	Glutathione S-transferase 23 GSTU23	-2.395	1e-06	-2.542	0	-2.739	0	-2.711	0					-2.026	8e-06	-2.053	6e-06	-2.381	1e-06	-2.233	2e-06					Metabolism.Primary metabolism.Coenzyme and prosthetic group metabolism.Peptide derived compounds biosynthesis.Glutathione metabolism
VIT_00s0240g00050	Glutathione S-transferase 8 GSTU19	-2.781	2e-06	-2.938	1e-06	-3.187	0	-3.053	1e-06	-1.06	0.042774			-1.992	0.000143	-2.126	7e-05	-2.368	1.7e-05	-2.211	3.7e-05					Metabolism.Primary metabolism.Coenzyme and prosthetic group metabolism.Peptide derived compounds biosynthesis.Glutathione metabolism
VIT_00s0240g00060	No hit	-2.285	2e-06	-2.385	1e-06	-2.498	1e-06	-2.335	1e-06					-1.87	2.6e-05	-2.033	1e-05	-1.986	1e-05	-1.885	1.9e-05					No hit
VIT_00s0245g00040	Unknown	-1.055	5e-05																							Unknown
VIT_00s0245g00050	Oleoyl-acyl carrier protein thioesterase	1.195	0	1.058	0	1.026	0							1.32	0	1.351	0	1.527	0	1.664	0
VIT_00s0245g00060	No hit	-1.361	0	-1.139	0	-1.171	0	-1.115	1e-06					-1.053	2e-06	-1.108	1e-06	-1.32	0	-1.542	0					No hit
VIT_00s0245g00070	Heptaprenyl diphosphate synthase component II	-1.048	0																							Metabolism.Primary metabolism.Lipid metabolism.Steroid metabolism.Steroid biosynthesis
VIT_00s0246g00040	No hit	-1.141	2e-06	-1.003	1.1e-05	-1.725	0	-1.791	0	-1.196	1.9e-05	-1.147	1.5e-05													No hit
VIT_00s0246g00120	No hit	-2.07	1e-06	-1.599	2e-05	-2.145	1e-06	-2.191	0	-1.619	0.000151	-1.695	5.4e-05													No hit
VIT_00s0246g00130	No hit	-1.978	0	-1.376	2e-06	-1.646	0	-1.649	0	-1.43	2.1e-05	-1.597	3e-06													No hit
VIT_00s0246g00200	Photosystem I iron-sulfur center (Photosystem I subunit VII)	1.396	0	1.483	0											1.064	4e-06	1.413	0	1.326	0					Metabolism.Primary metabolism.Generation of metabolite precursors and energy.Photosynthesis.Photosystem I
VIT_00s0251g00080	No hit	-2.194	6e-06	-2.146	8e-06	-2.373	2e-06	-2.186	7e-06					-1.899	4.7e-05	-2.086	1.6e-05	-1.687	0.000133	-1.736	9.9e-05					No hit
VIT_00s0252g00040	Cytokinin oxidase	-2.226	0	-1.897	0	-1.159	4.6e-05	-1.036	0.000155							-1.061	0.000152	-1.352	8e-06	-1.68	1e-06					Signaling.Hormone Signaling.Cytokinin Signaling.Cytokinin metabolism.Cytokinin catabolism
VIT_00s0253g00020	No hit	-2.416	0.000135	-1.777	0.002362	-1.706	0.003242	-2.011	0.000834	-1.666	0.011763	-1.325	0.029438							-1.092	0.047139					No hit
VIT_00s0253g00030	BTI2 (VIRB2- interacting protein 2)	-5.082	8.9e-05	-4.192	0.000631	-2.539	0.023544	-3.561	0.002567			-4.088	0.001992													Unknown
VIT_00s0253g00060	OBF binding protein 2	4.196	0	4.002	0	3.557	0	3.305	0					3.271	0	3.523	0	3.848	0	4.042	0					Regulation overview.Regulation of gene expression.Regulation of transcription.Transcription factor.C2C2-DOF family transcription factor
VIT_00s0253g00080	Methyl jasmonate esterase	1.09	0.001234													1.299	0.000309			1.686	1.5e-05			1.36	0.00738	Metabolism.Primary metabolism.Lipid metabolism.Fatty acid metabolism.Alpha-linolenic acid metabolism
VIT_00s0253g00140	Polyneuridine-aldehyde esterase precursor	1.198	1e-06	1.084	3e-06	1.978	0	2.041	0					1.511	0	1.449	0									Metabolism.Secondary metabolism.Terpenoid metabolism.Monoterpenoid metabolism.Monoterpenoid biosynthesis
VIT_00s0254g00010	Unknown	-1.378	0	-1.304	1e-06	-1.283	1e-06	-1.23	1e-06					-1.083	8e-06	-1.136	4e-06			-1.016	1.2e-05					Unknown
VIT_00s0256g00060	Unknown	-1.286	1.6e-05	-1.531	2e-06	-1.394	6e-06	-1.302	1.5e-05					-1.375	1.1e-05	-1.467	5e-06	-1.557	2e-06	-1.312	1.4e-05					Unknown
VIT_00s0256g00110	Ankyrin repeat protein	1.218	0.007894																	1.753	0.000441					Diverse functions.Gene family with diverse functions.Ankyrin domain family
VIT_00s0256g00130	No hit	1.294	0.000534	1.363	0.000335									-1.126	0.002231	-1.13	0.002133									No hit
VIT_00s0258g00010	Receptor serine/threonine kinase	-1.319	0.000551	-1.683	4.7e-05	-2.048	5e-06	-2.017	6e-06					-1.148	0.002295	-1.179	0.001824	-1.445	0.000247	-1.081	0.00317					Signaling.Signaling pathway.Protein kinase
VIT_00s0258g00020	Receptor serine/threonine kinase	-1.42	0.000231	-1.817	1.6e-05	-2	5e-06	-1.981	6e-06					-1.603	8.8e-05	-1.623	7.6e-05	-1.729	3.1e-05	-1.332	0.000462					Signaling.Signaling pathway.Protein kinase
VIT_00s0258g00050	Receptor serine/threonine kinase	-2.999	0	-2.98	0	-3.515	0	-3.465	0	-1.067	0.030018			-2.398	9e-06	-2.448	7e-06	-3.024	0	-3.044	0					Signaling.Signaling pathway.Protein kinase
VIT_00s0258g00060	Receptor-like kinase ARK1AS	-1.267	0.0001	-1.425	2.8e-05	-1.444	2.4e-05	-1.459	2.2e-05					-1.333	7.9e-05	-1.318	8.7e-05	-1.626	6e-06	-1.468	2.1e-05					Signaling.Signaling pathway.Protein kinase
VIT_00s0258g00070	Receptor-like kinase ARK1AS	-1.295	0.001715	-1.532	0.000395	-1.808	7.1e-05	-2.018	2.1e-05					-1.823	8.7e-05	-1.613	0.000295	-1.923	3.9e-05	-1.686	0.000158					Signaling.Signaling pathway.Protein kinase
VIT_00s0258g00080	Brassinosteroid insensitive 1-associated receptor kinase 1	-1.939	1.4e-05	-2.133	5e-06	-2.349	1e-06	-2.702	0					-2.077	9e-06	-1.724	7.3e-05	-2.517	1e-06	-2.322	2e-06					Signaling.Hormone Signaling.Brassinosteroid Signaling.Brassinosteroid-mediated Signaling pathway
VIT_00s0258g00120	Pentatricopeptide repeat-containing protein	-1.66	0	-1.4	1e-06																					Diverse functions.Gene family with diverse functions.Pentatricopeptide domain family
VIT_00s0258g00130	Receptor kinase homolog LRK10	-2.282	8e-06	-3.21	0	-2.027	3.2e-05	-3.626	0					-3.704	0	-2.105	2.8e-05	-3.32	0	-2.392	5e-06					Signaling.Signaling pathway.Protein kinase
VIT_00s0258g00140	Brassinosteroid insensitive 1-associated receptor kinase 1	-2.954	0	-3.251	0	-2.323	0	-3.549	0					-3.426	0	-2.2	1e-06	-3.2	0	-2.903	0					Signaling.Hormone Signaling.Brassinosteroid Signaling.Brassinosteroid-mediated Signaling pathway
VIT_00s0259g00020	Histone H2A	-1.273	0.000123	-1.332	7.9e-05	-1.303	9.9e-05	-1.238	0.000171									-1.11	0.000518	-1.051	0.000852					Cellular process.Cellular component organization and biogenesis.Nucleus.Chromosome organization and biogenesis.Chromatin assembly
VIT_00s0259g00070	Proline-rich family protein	1.323	0																							Unknown
VIT_00s0259g00100	Proline-rich family protein	1.288	0																							Unknown
VIT_00s0259g00110	ATFP3 (Arabidopsis thaliana farnesylated protein 3	3.837	0	4.02	0	4.048	0	4.036	0	1.571	0.001409	2.308	2.5e-05	2.465	3e-06	2.478	2e-06	1.712	0.000131	1.528	0.000405					Unclear
VIT_00s0259g00120	Oligopeptide transporter OPT3	3.012	0	2.948	0	1.772	0	1.891	0					1.847	0	1.729	0	2.89	0	2.954	0					Transport overview.Electrochemical Potential-driven Transporters.Porters.Oligopeptide Transporter
VIT_00s0259g00130	Protein kinase beta-1 subunit 5'-AMP-activated	-1.159	0															-1	0	-1.248	0					Metabolism.Primary metabolism.Lipid metabolism.Fatty acid metabolism.Fatty acid biosynthesis
VIT_00s0259g00140	Oligopeptide transporter OPT3	2.744	0	2.875	0	1.426	0	1.52	0					1.709	0	1.615	0	2.623	0	2.493	0					Transport overview.Electrochemical Potential-driven Transporters.Porters.Oligopeptide Transporter
VIT_00s0259g00160	Acyl carrier protein	2.729	0	2.501	0	1.765	1.9e-05	1.61	5.5e-05	1.144	0.005371	2.424	4e-06
VIT_00s0259g00170	Unknown protein	3.334	0.000312	3.576	0.00016	3.396	0.000265	3.621	0.000141					5.094	4e-06	4.87	7e-06	4.366	1.9e-05	4.124	3.6e-05					Unknown
VIT_00s0260g00050	Retroelement pol polyprotein	-1.463	0.028149	-1.329	0.044905											-1.528	0.025034	-1.428	0.032731	-1.561	0.02062					Transposable elements viral and plasmid proteins.Protein from transposable element
VIT_00s0261g00020	Unknown protein	1.263	0	1.451	0	1.652	0	1.657	0					1.417	0	1.412	0	1.753	0	1.565	0					Unknown
VIT_00s0261g00040	Unknown protein	6.004	0	5.947	0	6.064	0	6.16	0	3.349	1.3e-05	2.73	5.2e-05	2.811	1e-05	2.715	1.4e-05	3.217	1e-06	3.275	1e-06					Unknown
VIT_00s0261g00050	No hit	-1.556	0.000811	-1.904	0.000117	-2.45	7e-06	-2.247	1.9e-05					-1.775	0.000302	-1.978	9.9e-05	-1.837	0.000177	-1.489	0.00127					No hit
VIT_00s0262g00020	Receptor kinase RK20-1	-2.072	0	-2.219	0													-2.349	0	-2.202	0					Signaling.Signaling pathway.Protein kinase
VIT_00s0262g00090	Receptor kinase RK20-1	-1.081	0.000657	-1.118	0.000496													-1.712	5e-06	-1.675	6e-06					Signaling.Signaling pathway.Protein kinase
VIT_00s0262g00120	Receptor kinase RK20-1	-1.28	3e-05	-1.51	4e-06													-1.911	0	-1.681	1e-06					Signaling.Signaling pathway.Protein kinase
VIT_00s0262g00150	Glycine-rich protein	-1.976	0.000328	-2.132	0.000158	-2.776	8e-06	-2.639	1.5e-05					-2.177	0.000164	-2.315	8.5e-05	-2.264	8.8e-05	-2.108	0.000186					Unknown
VIT_00s0262g00170	E3 ubiquitin-protein ligase HUWE1	-1.551	2.7e-05	-2.009	1e-06	-2.145	1e-06	-2.207	0					-2.329	0	-2.267	0	-1.71	1e-05	-1.252	0.000288					Metabolism.Primary metabolism.Protein metabolism and modification.Proteolysis.cytoplasmic and nuclear protein degradation.Ubiquitin-mediated proteolysis
VIT_00s0264g00010	Unknown protein	3.446	0	3.183	0	2.791	0	2.819	0					2.08	0	2.052	0	2.828	0	3.091	0					Unknown
VIT_00s0264g00060	Unknown	-1.104	0	-1.217	0	-1.487	0	-1.433	0							-1.012	0	-1.129	0	-1.015	0					Unknown
VIT_00s0264g00090	Phospholipase D delta isoform 1b	1.123	0.000181											1.092	0.000315											Metabolism.Primary metabolism.Lipid metabolism.Glycerolipid metabolism.Glycerophospholipid metabolism.Glycerophospholipid catabolism
VIT_00s0264g00100	Phospholipase D delta isoform 1b	1.53	0	1.497	0	1.742	0	1.745	0					1.639	0	1.637	0	1.393	0	1.426	0					Metabolism.Primary metabolism.Lipid metabolism.Glycerolipid metabolism.Glycerophospholipid metabolism.Glycerophospholipid catabolism
VIT_00s0265g00070	Ubiquitin-conjugating enzyme E2 O	-1.754	1e-06	-1.543	3e-06	-2.219	0	-1.944	0	-1.085	0.000978	-1.192	0.00026			-1.134	0.000151									Metabolism.Primary metabolism.Protein metabolism and modification.Proteolysis.cytoplasmic and nuclear protein degradation.Ubiquitin-mediated proteolysis
VIT_00s0266g00030	Receptor kinase 2	-1.182	6.2e-05	-1.197	5.6e-05	-1.373	1.2e-05	-1.018	0.000306							-1.285	3.3e-05	-1.339	1.7e-05	-1.324	1.9e-05					Signaling.Signaling pathway.Protein kinase
VIT_00s0267g00020	Dynamin-2A	-1.469	6.4e-05	-1.661	1.7e-05	-1.667	1.6e-05	-1.458	7.2e-05					-1.606	3.3e-05	-1.815	8e-06	-1.615	2.4e-05	-1.423	9.8e-05					Transport overview.Incompletely characterized transport systems.Putative transport protein.YbbM
VIT_00s0267g00030	Unknown	2.491	2e-06	2.518	2e-06	1.768	0.000121	1.908	5.4e-05			2.36	2.8e-05													Unknown
VIT_00s0267g00050	No hit	2.638	0	2.611	0	2.785	0	2.634	0					1.728	1e-06	1.879	0	1.789	1e-06	1.817	0					No hit
VIT_00s0268g00030	Myosin-like protein XIA	2.245	0.000177	2.159	0.00027	2.58	4.1e-05	2.202	0.000224			1.764	0.003813	1.064	0.045784	1.443	0.008661									Cellular process.Cellular component organization and biogenesis.Cytoskeleton organization and biogenesis.Actin organization and biogenesis.Actin-driven movement
VIT_00s0269g00050	IMP dehydrogenase/GMP reductase	-1.339	5e-06	-1.358	5e-06	-1.644	0	-1.562	1e-06							-1.029	0.00014	-1.047	9.6e-05	-1.028	0.000117					Metabolism.Primary metabolism.Nucleobase
VIT_00s0269g00140	Ankyrin	1.49	1e-06	1.319	3e-06	1.466	1e-06	1.357	2e-06							1.065	4.8e-05			1.033	5.4e-05					Transport overview.Accessory factors involved in transport.Auxiliary transport proteins.Ankyrin
VIT_00s0269g00150	IMP dehydrogenase/GMP reductase	1.306	1.2e-05	1.268	1.8e-05	1.72	0	1.762	0					1.552	2e-06	1.511	3e-06									Metabolism.Primary metabolism.Nucleobase
VIT_00s0270g00120	Alpha-amylase/subtilisin inhibitor	-6.63	1e-06	-6.75	1e-06	-4.538	9.7e-05	-3.869	0.000486					-2.004	0.047936	-2.673	0.010293	-4.847	5.1e-05	-4.727	6.6e-05					Metabolism.Primary metabolism.Carbohydrate metabolism.Polysaccharide metabolism.Starch and sucrose metabolism.Starch biosynthesis catabolism.Starch catabolism inhibitor
VIT_00s0270g00130	RKF2 (receptor-like serine/threonine kinase 2)	1.685	1.1e-05	1.748	7e-06																					Signaling.Signaling pathway.Protein kinase
VIT_00s0271g00050	Pentatricopeptide (PPR) repeat-containing protein	-1.018	0.000959																							Diverse functions.Gene family with diverse functions.Pentatricopeptide domain family
VIT_00s0271g00090	Unknown protein	2.155	0	2.583	0	1.367	2e-06	1.313	3e-06					1.593	0	1.647	0	3.208	0	2.78	0					Unknown
VIT_00s0271g00100	Unknown	1.568	4e-06	1.596	4e-06	1.424	1.4e-05	1.421	1.5e-05					1.491	1.2e-05	1.493	1.1e-05									Unknown
VIT_00s0271g00110	flavodoxin-like quinone reductase 1	-5.056	0	-5.113	0	-3.677	0	-3.709	0					-4.054	0	-4.022	0	-5.933	0	-5.876	0					Signaling.Hormone Signaling.Auxin Signaling.Auxin-mediated Signaling pathway
VIT_00s0273g00040	CTV.22	-1.631	0.000288	-1.808	0.000104	-2.402	4e-06	-2.444	3e-06					-1.906	7.7e-05	-1.865	9.5e-05	-2.273	8e-06	-2.096	2.1e-05					Unknown
VIT_00s0274g00030	Myrcene synthase Oc15	-1.33	5.9e-05																	-1.021	0.000895					Metabolism.Secondary metabolism.Terpenoid metabolism.Monoterpenoid metabolism.Monoterpenoid biosynthesis
VIT_00s0274g00050	Unknown protein	2.041	0	2.455	0	1.406	3e-06	1.406	3e-06					1.623	1e-06	1.622	1e-06	3.105	0	2.69	0					Unknown
VIT_00s0274g00070	Basic helix-loop-helix (bHLH) family	1.493	5.9e-05	2.203	1e-06	2.397	0	2.468	0					1.946	4e-06	1.875	6e-06	2.046	2e-06	1.335	0.000207					Regulation overview.Regulation of gene expression.Regulation of transcription.Transcription factor.bHLH family transcription factor
VIT_00s0274g00080	Benzoquinone reductase	-4.837	0	-4.887	0	-3.748	0	-3.736	0			1.304	0.000612	-3.951	0	-3.963	0	-6.191	0	-6.14	0					Metabolism.Primary metabolism.Coenzyme and prosthetic group metabolism.Riboflavin metabolism
VIT_00s0274g00090	Quinone oxidoreductase	-2.071	0	-1.948	0	-2.299	0	-2.143	0					-2.064	0	-2.22	0	-1.731	0	-1.854	0					Metabolism.Primary metabolism.Generation of metabolite precursors and energy.Electron transport.Respiratory-chain phosphorylation
VIT_00s0275g00030	Ycf1	1.573	0	1.747	0	1.055	1.2e-05							1.025	2.4e-05	1.107	9e-06	1.921	0	1.747	0					Unknown
VIT_00s0279g00080	NADP dependent malic enzyme	-1.226	0.005054	-1.391	0.001968	-1.967	7.1e-05	-1.854	0.000137					-1.418	0.002016	-1.532	0.001038	-1.237	0.004975	-1.072	0.012811					Metabolism.Primary metabolism.Carbohydrate metabolism.Monosaccharide metabolism.Pyruvate metabolism
VIT_00s0279g00100	No hit	-1.352	2e-05	-1.345	2.2e-05	-1.801	1e-06	-1.701	1e-06					-1.142	0.000171	-1.243	6.9e-05									No hit
VIT_00s0282g00020	K+ efflux antiporter (KEA3)	1.522	0	1.664	0	1.686	0	1.668	0					1.111	0	1.129	0	1.161	0	1.019	1e-06					Transport overview.Electrochemical Potential-driven Transporters.Porters.Monovalent Cation:Proton Antiporter-2
VIT_00s0283g00030	Calnexin 1 (CNX1)	1.493	0	1.482	0	1.203	0	1.072	0									1.069	0	1.08	0					Metabolism.Primary metabolism.Protein metabolism and modification.Protein folding.Chaperone-mediated protein folding
VIT_00s0283g00050	Geranyl diphosphate synthase	-1.453	0	-1.396	0	-1.306	1e-06	-1.146	5e-06					-1.144	7e-06	-1.304	1e-06	-1.473	0	-1.53	0					Metabolism.Primary metabolism.Lipid metabolism.Steroid metabolism.Steroid biosynthesis
VIT_00s0283g00080	MtN19-like protein	-3.564	0	-3.595	0	-3.084	0	-2.863	0					-2.286	2e-06	-2.507	1e-06	-2.634	0	-2.603	0					Development.Root development
VIT_00s0283g00090	No hit	-1.306	0.008516	-1.317	0.008268	-1.474	0.003733	-1.181	0.016296							-1.099	0.026454									No hit
VIT_00s0285g00040	No hit	1.334	0	1.285	0	1.016	0	1.085	0					1.142	0	1.073	0	1.007	1e-06	1.056	0					No hit
VIT_00s0285g00050	No hit	-1.546	0	-1.415	0	-1.129	0	-1.036	0									-1.143	0	-1.274	0					No hit
VIT_00s0285g00080	Beta-galactosidase	2.556	0	2.181	0	1.957	0	1.915	0					1.616	0	1.658	0	2.105	0	2.48	0					Metabolism.Primary metabolism.Carbohydrate metabolism.Monosaccharide metabolism.Galactose metabolism
VIT_00s0286g00020	Curculin (mannose-binding) lectin	2.088	0	2.164	0	1.477	0	1.6	0					1.809	0	1.687	0	2.566	0	2.491	0					Unknown
VIT_00s0286g00130	S-locus lectin protein kinase	2.597	0	2.344	0	2.314	0	2.195	0	1.002	0.001014	1.491	1.5e-05	1.193	4e-05	1.312	1.3e-05			1.106	7.3e-05					Signaling.Signaling pathway.Protein kinase
VIT_00s0291g00050	Octicosapeptide/Phox/Bem1p (PB1) domain-containing protein	-3.282	0	-2.979	0	-3.906	0	-3.626	0					-2.743	0	-3.023	0	-2.541	0	-2.843	0					Unknown
VIT_00s0291g00060	Inorganic phosphate transporter 2-1	3.463	0	3.181	0	3.436	0	3.219	0	1.506	4e-06	1.136	3.9e-05	1.713	0	1.929	0	2.045	0	2.327	0
VIT_00s0291g00080	Unknown protein	-1.023	1.6e-05	-1.001	2.2e-05																					Unknown
VIT_00s0291g00100	ABC transporter B member 5	-1.989	0	-2.02	0	-2.034	0	-2.005	0					-1.642	0	-1.671	0	-1.801	0	-1.77	0					Transport overview.Macromolecule transport.Multidrug transport.Multidrug ABC transport
VIT_00s0294g00010	Receptor serine/threonine kinase	-1.313	0.000409	-1.531	8.9e-05	-1.963	5e-06	-1.921	7e-06					-1.199	0.001191	-1.241	0.000868	-1.46	0.000153	-1.242	0.000731					Signaling.Signaling pathway.Protein kinase
VIT_00s0294g00060	Receptor serine/threonine kinase	-1.689	2.7e-05	-1.685	2.9e-05	-2.209	1e-06	-2.185	1e-06					-1.515	0.000121	-1.539	0.0001	-1.624	4.7e-05	-1.628	4.5e-05					Signaling.Signaling pathway.Protein kinase
VIT_00s0294g00080	Receptor kinase homolog LRK10	-1.967	3e-06	-1.722	1.8e-05	-1.228	0.000615	-1.83	9e-06					-1.183	0.001069			-1.846	8e-06	-2.091	2e-06					Signaling.Signaling pathway.Protein kinase
VIT_00s0299g00010	Acyl-CoA oxidase (ACX5)	1.017	0	1.078	0													1.016	0							Metabolism.Primary metabolism.Lipid metabolism.Fatty acid metabolism.Alpha-linolenic acid metabolism
VIT_00s0299g00070	Unknown protein	1.202	0	1.135	0	1.039	0	1.046	0											1.022	0					Unknown
VIT_00s0299g00090	No hit	1.333	2e-06	1.561	0													1.565	0	1.337	2e-06					No hit
VIT_00s0299g00100	Arabidopsis thaliana homeobox protein 2	2.05	0	1.974	0	1.714	0	1.839	0					1.971	0	1.846	0	2.457	0	2.532	0					Regulation overview.Regulation of gene expression.Regulation of transcription.Transcription factor.Homeobox domain family transcription factor
VIT_00s0301g00070	No hit	-2.06	0	-1.837	0	-1.409	1e-06	-1.666	0					-1.366	3e-06	-1.109	3.3e-05	-1.569	0	-1.791	0					No hit
VIT_00s0301g00080	No hit	-2.029	1e-06	-1.586	1.3e-05													-1.647	9e-06	-2.09	0					No hit
VIT_00s0301g00090	NDA2 (alternative NAD(P)H dehydrogenase 2)	-3.817	0	-3.464	0	-3.135	0	-3.114	0			1.379	0.001043	-2.544	0	-2.565	0	-4.843	0	-5.197	0					Metabolism.Primary metabolism.Generation of metabolite precursors and energy.Electron transport.Respiratory-chain phosphorylation
VIT_00s0301g00100	BFN1 (bifunctional nuclease I)	-2.495	0	-2.403	0	-1.832	1.4e-05											-1.595	7e-05	-1.686	3.7e-05					Metabolism.Primary metabolism.Nucleobase
VIT_00s0302g00010	Unknown protein	1.19	1.1e-05	1.101	2.7e-05	1.736	0	1.892	0			-1.276	2.9e-05	1.617	0	1.461	1e-06	2.376	0	2.466	0					Unknown
VIT_00s0302g00020	LYS/HIS transporter 7 LHT7	-1.082	0.000353																							Transport overview.Electrochemical Potential-driven Transporters.Porters.Amino Acid/Auxin Permease
VIT_00s0304g00010	Unknown protein	1.037	0.005335											-1.141	0.003184			-1.463	0.00031							Unknown
VIT_00s0304g00020	UNE2 (unfertilized embryo sac 2)	2.205	0	2.505	0	2.386	0	2.532	0					1.607	0	1.46	0	1.594	0	1.293	1e-06					Transport overview.Electrochemical Potential-driven Transporters.Porters.Major Facilitator Superfamily.Drug:H+ Antiporter-1 (12 Spanner)
VIT_00s0304g00040	Succinate dehydrogenase iron-sulfur protein	-5.278	0	-4.464	3e-06	-3.045	0.000226	-3.871	1.7e-05					-3.975	1.7e-05	-3.15	0.000203	-3.504	5.5e-05	-4.318	5e-06
VIT_00s0304g00070	Lipid-associated family protein	3.603	0	3.445	0	3.252	0	3.289	0	1.788	0.000191	2.784	1e-06	1.501	0.000205	1.464	0.000257									Unknown
VIT_00s0304g00080	Trehalose-6-phosphate phosphatase	3.693	0	3.812	0	3.056	0	3.077	0					2.886	0	2.864	0	3.203	0	3.083	0					Metabolism.Primary metabolism.Carbohydrate metabolism.Polysaccharide metabolism.Starch and sucrose metabolism
VIT_00s0308g00010	No hit	-1.029	0.040318																							No hit
VIT_00s0309g00050	EXPANSIN-like B1	-3.396	0	-2.446	5e-06													-1.293	0.003097	-2.243	1.4e-05					Signaling.Hormone Signaling.Auxin Signaling.Auxin-mediated Signaling pathway
VIT_00s0309g00080	ATP-dependent Clp protease proteolytic subunit (ClpP4)	-2.477	0	-2.31	0	-2.23	0	-2.067	1e-06					-1.579	3.9e-05	-1.743	1.2e-05	-1.972	2e-06	-2.139	1e-06					Metabolism.Primary metabolism.Protein metabolism and modification.Proteolysis.Clp complex-mediated proteolysis
VIT_00s0309g00090	EXPANSIN-like B1	-2.994	0	-2.151	1e-06	-1.069	0.00133											-1.65	1.7e-05	-2.493	0					Signaling.Hormone Signaling.Auxin Signaling.Auxin-mediated Signaling pathway
VIT_00s0313g00040	PAS2 (PASTICCINO 2)	3	0	2.32	0	1.747	3e-06	1.542	1.2e-05			1.475	9.5e-05	1.021	0.001113	1.226	0.000195			1.525	1.5e-05					Metabolism.Primary metabolism.Lipid metabolism.Fatty acid metabolism.Fatty acid biosynthesis.Unsaturated fatty acid biosynthesis
VIT_00s0313g00060	No hit	-1.377	1e-06											-1.977	0	-2.231	0			-1.399	1e-06					No hit
VIT_00s0313g00070	MADS-box protein SVP (short vegetative phase)	-1.653	0	-1.312	0	-2.575	0	-2.629	0	-1.148	1.9e-05			-1.48	0	-1.426	0	-1.04	4e-06	-1.381	0					Development.Reproductive development.Flower development
VIT_00s0316g00010	Disease resistance protein	-2.467	0	-2.854	0	-1.055	1.7e-05											-3.591	0	-3.205	0					Response to stimulus.Stress response.Biotic stress response
VIT_00s0316g00040	Disease resistance protein	-2.261	0	-2.67	0	-1.105	1.6e-05											-3.13	0	-2.721	0					Response to stimulus.Stress response.Biotic stress response
VIT_00s0316g00060	HcrVf1 protein	-3.288	0	-3.469	0	-1.972	2e-06	-1.888	3e-06					-2.017	2e-06	-2.101	1e-06	-2.918	0	-2.736	0					Diverse functions.Gene family with diverse functions.NBS-LRR superfamily
VIT_00s0317g00030	Unknown protein	2.208	0.000144	2.04	0.000329	2.815	1e-05	2.641	2.1e-05	1.862	0.003083	1.315	0.019469													Unknown
VIT_00s0317g00050	Dehydroascorbate reductase	1.215	0	1.222	0	1.137	0	1.116	0																	Metabolism.Primary metabolism.Organic acid metabolism.Ascorbate and aldarate metabolism
VIT_00s0317g00060	Unknown protein	-1.646	0	-1.453	1e-06	-1.924	0	-1.811	0					-1.089	3.6e-05	-1.201	1.1e-05									Unknown
VIT_00s0317g00110	Esterase/lipase/thioesterase	-1.84	1.1e-05	-1.779	1.7e-05	-1.796	1.5e-05	-1.79	1.6e-05	-2.229	1.7e-05	-1.794	7.5e-05													Unclear
VIT_00s0317g00140	Exocyst subunit EXO70 H2	-1.515	3.1e-05	-1.833	3e-06	-1.355	0.000107	-1.587	1.9e-05					-1.478	5.6e-05	-1.246	0.000319	-2.143	0	-1.825	4e-06					Transport overview.Macromolecule transport.Protein transport.Tethering factors
VIT_00s0317g00160	Chalcone and stilbene synthases	4.083	0	4.115	0	4.721	0	4.284	0	3.217	1e-06	2.755	3e-06	1.068	0.006294	1.504	0.000371	1.36	0.000801	1.328	0.000987					Metabolism.Secondary metabolism.Phenylpropanoid metabolism.Flavonoid metabolism.Flavonoid biosynthesis
VIT_00s0319g00050	Beta-galactosidase 10	1.998	0	1.808	0	1.62	0	1.555	0					1.236	0	1.301	0	1.987	0	2.177	0					Metabolism.Primary metabolism.Carbohydrate metabolism.Monosaccharide metabolism.Galactose metabolism
VIT_00s0322g00020	HHP4 (heptahelical protein 4)	3.131	4e-06	3.118	4e-06	4	0	3.761	0			1.435	0.01453	2.991	1e-05	3.231	4e-06	1.684	0.002535	1.697	0.002373					Signaling.Hormone Signaling
VIT_00s0322g00030	Alpha-6-galactosyltransferase	-1.432	0	-1.55	0	-1.049	0	-1.042	0					-1.345	0	-1.351	0	-1.841	0	-1.723	0					Cellular process.Cellular component organization and biogenesis.Cell wall organization and biogenesis
VIT_00s0322g00040	RuvB DNA helicase protein	-1.224	2e-06	-1.124	6e-06																					Metabolism.Primary metabolism.Nucleobase
VIT_00s0323g00070	Pectin methylesterase inhibitor	-6.614	0	-6.772	0	-6.181	0	-5.24	0	-2.031	1.4e-05	-1.614	6.9e-05	-3.209	0	-4.15	0	-5.158	0	-5	0					Cellular process.Cellular component organization and biogenesis.Cell wall organization and biogenesis
VIT_00s0323g00100	Vacuolar processing enzyme beta	-3.572	0.000129	-2.776	0.001447									1.916	0.02153	2.867	0.001316	3.258	0.000352	2.462	0.003854					Metabolism.Primary metabolism.Protein metabolism and modification.Proteolysis.Peptidase-mediated proteolysis.Vacuolar proteolysis
VIT_00s0324g00020	Hydrolase	3.307	0	3.104	0	3.509	0	3.321	0					3.241	0	3.429	0	2.66	0	2.863	0
VIT_00s0324g00050	UDP-glucose glucosyltransferase	-7.146	0	-7.33	0	-5.378	0	-4.828	0					-4.702	0	-5.252	0	-6.91	0	-6.727	0					Metabolism.Primary metabolism.Carbohydrate metabolism.Polysaccharide metabolism.Starch and sucrose metabolism
VIT_00s0324g00060	UDP-glycosyltransferase 85A8	-1.623	9e-06	-2.101	0													-2.11	0	-1.632	1e-05					Metabolism.Primary metabolism.Carbohydrate metabolism.Glycosyl transference
VIT_00s0327g00070	Acyl-[acyl-carrier-protein] desaturase	-1.159	0.002124	-1.262	0.00107	-1.91	1.5e-05	-1.837	2.4e-05					-1.46	0.000347	-1.533	0.00021									Metabolism.Primary metabolism.Lipid metabolism.Fatty acid metabolism.Fatty acid biosynthesis.Unsaturated fatty acid biosynthesis
VIT_00s0332g00040	Unknown protein	1.005	0	1.114	0													1.824	0	1.715	0					Unknown
VIT_00s0332g00100	No hit	-1.75	1e-06	-1.592	3e-06	-2.025	0	-2.05	0	-1.236	0.000377	-1.203	0.000276													No hit
VIT_00s0332g00110	Photosystem II PsbF protein	-1.054	2e-06																							Metabolism.Primary metabolism.Generation of metabolite precursors and energy.Photosynthesis.Photosystem II
VIT_00s0333g00040	Early tobacco anther 1	4.117	0	4.797	0	3.68	0	3.343	0					2.737	0	3.074	0	4.224	0	3.544	0
VIT_00s0333g00050	DIR1 (defective IN induced resistance 1)	5.645	0	5.265	0	4.27	6e-06	4.023	1.2e-05	2.249	0.0109	4.14	4.5e-05	1.773	0.019142	2.021	0.008553			1.505	0.040487					Response to stimulus.Stress response.Biotic stress response
VIT_00s0333g00060	Unknown protein	3.886	0	3.562	1e-06	3.629	1e-06	3.479	1e-06			2.273	0.000567	2.596	5.7e-05	2.747	3e-05	1.289	0.016816	1.613	0.003834					Unknown
VIT_00s0333g00070	Unknown protein	1.375	0	1.199	0															1.05	1e-06					Unknown
VIT_00s0335g00010	R protein L6	1.23	0.002654															-1.239	0.002664							Response to stimulus.Stress response.Biotic stress response.Plant-pathogen interaction.R proteins from Plant-pathogen interaction
VIT_00s0336g00010	Arginine decarboxylase [Vitis vinifera]	-1.915	0.00021	-2.166	5.9e-05	-1.922	0.000206	-1.953	0.000179					-1.411	0.003824	-1.381	0.004402	-1.344	0.004798	-1.093	0.018086					Metabolism.Primary metabolism.Amino acid metabolism.Arginine and proline metabolism.Urea cycle
VIT_00s0337g00010	Salt tolerance protein 2	-1.68	0	-1.545	0	-1.995	0	-2.014	0					-1.364	0	-1.345	0	-1.182	0	-1.317	0					Response to stimulus.Stress response.Abiotic stress response
VIT_00s0337g00070	Unknown protein	-1.016	0																							Unknown
VIT_00s0338g00030	Cellular retinaldehyde-binding/triple function	1.091	1e-06											2.003	0	2.129	0			1.096	1e-06
VIT_00s0340g00040	Beta-hexosaminidase beta chain precursor	4.22	0	3.77	0	3.377	0	3.186	0	1.522	5e-05	2.58	0	1.664	2e-06	1.856	1e-06	1.19	8e-05	1.64	2e-06					Metabolism.Primary metabolism.Carbohydrate metabolism.Oligosaccharide metabolism.N-Glycan metabolism.N-Glycan catabolism
VIT_00s0340g00050	Endo-1	-1.214	0.00016	-1.818	2e-06
VIT_00s0340g00090	Lateral organ boundaries Domain 6	1.163	0.001364																							Regulation overview.Regulation of gene expression.Regulation of transcription.Transcription factor.AS2 family transcription factor
VIT_00s0341g00070	AP2 domain-containing transcription factor TINY	1.071	0.000279	1.066	0.000302																					Signaling.Hormone Signaling.Ethylene Signaling.Ethylene-mediated Signaling pathway
VIT_00s0341g00080	Protein TINY 2 DREB3	1.191	0.001185	1.03	0.003912																					Signaling.Hormone Signaling.Ethylene Signaling.Ethylene-mediated Signaling pathway
VIT_00s0346g00080	Sinapyl alcohol dehydrogenase	1.312	1.4e-05	2.402	0	2.874	0	2.943	0					3.245	0	3.175	0	2.738	0	1.649	1e-06			-1.089	0.006304	Metabolism.Secondary metabolism.Phenylpropanoid metabolism.Phenylpropanoid biosynthesis
VIT_00s0346g00100	Sinapyl alcohol dehydrogenase	-2.108	0	-2.255	0	-1.878	0	-1.838	0					-1.913	0	-1.953	0	-3.022	0	-2.875	0					Metabolism.Secondary metabolism.Phenylpropanoid metabolism.Phenylpropanoid biosynthesis
VIT_00s0346g00110	Mannitol dehydrogenase	-3.014	0	-3.05	0	-3.282	0	-3.317	0					-3.166	0	-3.131	0	-3.735	0	-3.699	0					Metabolism.Primary metabolism.Carbohydrate metabolism.Monosaccharide metabolism.Fructose and mannose metabolism
VIT_00s0347g00030	Zinc finger (B-box type)	-4.669	0	-4.29	0	-4.304	0	-4.228	0					-3.877	0	-3.953	0	-3.363	0	-3.743	0					Regulation overview.Regulation of gene expression.Regulation of transcription.Transcription factor.Zinc finger B-box family transcription factor
VIT_00s0347g00040	Avr9/Cf-9 rapidly elicited protein 20	1.64	8.1e-05	1.488	0.000232	1.433	0.000332	1.262	0.001092			1.97	5.5e-05													Signaling.Signaling pathway.Calcium sensors and Signaling
VIT_00s0347g00050	Ser/Thr receptor-like kinase1	-6.367	0	-6.102	0	-4.627	0	-4.457	0	-1.914	3e-06			-2.543	0	-2.713	0	-5.238	0	-5.503	0					Signaling.Signaling pathway.Protein kinase
VIT_00s0347g00070	S-locus lectin protein kinase	-3.159	0	-3.113	0	-3.209	0	-2.962	0					-2.323	0	-2.57	0	-3.945	0	-3.99	0					Signaling.Signaling pathway.Protein kinase
VIT_00s0347g00090	Curculin (mannose-binding) lectin	-2.849	1e-06	-2.735	1e-06	-2.54	4e-06	-2.274	1.4e-05					-1.547	0.000953	-1.814	0.000208	-3.385	0	-3.499	0					Unknown
VIT_00s0347g00110	S-locus lectin protein kinase	-1.109	4.4e-05	-1.078	6.2e-05	-1.055	7.8e-05											-1.554	1e-06	-1.585	1e-06					Signaling.Signaling pathway.Protein kinase
VIT_00s0347g00120	S-locus lectin protein kinase	-1.856	0	-1.738	0	-1.584	0	-1.395	0					-1.02	3.1e-05	-1.208	4e-06	-2.246	0	-2.363	0					Signaling.Signaling pathway.Protein kinase
VIT_00s0349g00020	Unknown protein	2.093	0	1.95	0	2.858	0	2.775	0					1.984	0	2.068	0	1.207	0	1.35	0					Unknown
VIT_00s0353g00020	S-locus lectin protein kinase	-1.435	2e-06	-1.389	3e-06									-1.605	1e-06	-1.593	1e-06	-1.69	0	-1.736	0					Signaling.Signaling pathway.Protein kinase
VIT_00s0353g00050	Serine/threonine kinase BRLK	-1.284	2e-05																							Signaling.Signaling pathway.Protein kinase
VIT_00s0357g00120	Transcription factor TEIL/ethylene-insensitive	-1.215	7e-06																	-1.157	1.4e-05					Signaling.Hormone Signaling.Ethylene Signaling.Ethylene-mediated Signaling pathway
VIT_00s0360g00010	Unknown protein	-1.943	0	-1.671	0	-1.899	0	-1.756	0							-1.13	0			-1.117	0					Unknown
VIT_00s0360g00020	Unknown protein	-1.347	0	-1.221	0	-1.323	0	-1.231	0																	Unknown
VIT_00s0360g00050	Cyclin-related	-1.079	0															-1.094	0	-1.187	0					Cellular process.Cell growth and death
VIT_00s0361g00040	Anthocyanidin reductase	6.231	0	4.532	0	5.983	0	5.376	0	1.213	0.004032	1.439	0.000663	4.163	0	4.77	0	3.093	0	4.792	0			1.699	0.002506	Metabolism.Secondary metabolism.Phenylpropanoid metabolism.Flavonoid metabolism.Flavonoid biosynthesis.Anthocyanin biosynthesis
VIT_00s0361g00050	Protein-serine/threonine kinase	2.631	0	2.742	0	2.618	0	2.421	0					2.211	0	2.407	0	2.023	0	1.913	1e-06					Signaling.Signaling pathway.Protein kinase
VIT_00s0361g00090	Phototropic-responsive NPH3 protein	2.88	2.8e-05	2.911	2.6e-05	1.861	0.002112	1.805	0.002718			1.338	0.032942	2.141	0.000781	2.197	0.000607	1.573	0.007532	1.542	0.008591					Signaling.Signaling pathway.Light Signaling
VIT_00s0366g00020	CRK10 (cysteine-rich RLK10)	-3.476	0.009244																	-2.575	0.048187					Signaling.Signaling pathway.Protein kinase
VIT_00s0367g00010	No hit	-2.053	0	-1.847	0	-1.911	0	-1.887	0					-1.164	0	-1.187	0	-1.591	0	-1.798	0					No hit
VIT_00s0369g00010	No hit	-1.354	0.001094	-1.366	0.001045	-1.697	0.000128	-1.507	0.000426					-1.52	0.000487	-1.71	0.00015	-1.245	0.002334	-1.233	0.002509					No hit
VIT_00s0370g00020	Clathrin	1.076	0.00062	1.055	0.000761
VIT_00s0371g00010	Cinnamyl alcohol dehydrogenase	-2.935	0	-3.037	0	-2.699	0	-2.686	0					-3.014	0	-3.027	0	-3.592	0	-3.49	0					Metabolism.Secondary metabolism.Phenylpropanoid metabolism.Phenylpropanoid biosynthesis
VIT_00s0371g00040	Sinapyl alcohol dehydrogenase	-1.183	0.000537	-1.306	0.000213									-1.044	0.002004			-1.782	7e-06	-1.659	1.6e-05					Metabolism.Secondary metabolism.Phenylpropanoid metabolism.Phenylpropanoid biosynthesis
VIT_00s0371g00050	Mannitol dehydrogenase	-3.712	0	-3.776	0	-4.423	0	-4.456	0			1.3	0.007733	-4.219	0	-4.186	0	-5.076	0	-5.012	0					Metabolism.Primary metabolism.Carbohydrate metabolism.Monosaccharide metabolism.Fructose and mannose metabolism
VIT_00s0371g00060	Sinapyl alcohol dehydrogenase	-1.476	2.1e-05	-1.639	7e-06	-1.52	1.6e-05	-1.344	6.4e-05									-1.992	1e-06	-1.829	2e-06					Metabolism.Secondary metabolism.Phenylpropanoid metabolism.Phenylpropanoid biosynthesis
VIT_00s0371g00100	Mannitol dehydrogenase	1.056	6.5e-05	1.464	1e-06	2.092	0	1.749	0					2.201	0	2.543	0	1.605	0	1.196	1.7e-05					Metabolism.Primary metabolism.Carbohydrate metabolism.Monosaccharide metabolism.Fructose and mannose metabolism
VIT_00s0373g00010	Tubulin alpha-3 chain	2.484	0	1.883	0	1.939	0	1.993	0					1.751	0	1.696	0	1.237	1e-06	1.838	0					Cellular process.Cellular component organization and biogenesis.Cytoskeleton organization and biogenesis.Microtubule organization and biogenesis
VIT_00s0373g00030	HSL2 (HAESA-like 2)	4.649	0	4.792	0	4.87	0	4.947	0			-1.135	0.000292	4.656	0	4.579	0	5.927	0	5.783	0					Signaling.Signaling pathway.Protein kinase
VIT_00s0374g00010	S-locus lectin protein kinase	-1.078	9.6e-05	-1.164	4.3e-05	-1.319	1e-05	-1.104	7.8e-05									-1.015	0.000194							Signaling.Signaling pathway.Protein kinase
VIT_00s0374g00020	S-locus lectin protein kinase	-1.211	6e-06	-1.219	6e-06	-1.21	6e-06									-1.242	6e-06	-1.419	1e-06	-1.411	1e-06					Signaling.Signaling pathway.Protein kinase
VIT_00s0374g00040	S-locus lectin protein kinase	-1.142	1e-06	-1.003	5e-06	-1.331	0																			Signaling.Signaling pathway.Protein kinase
VIT_00s0374g00050	U-box domain containing protein	-1.589	0	-1.527	0	-2.273	0	-2.177	0					-1.946	0	-2.042	0									Unknown
VIT_00s0375g00010	COP1-interacting protein 7	1.064	3.3e-05																	1.235	6e-06					Metabolism.Primary metabolism.Protein metabolism and modification.Proteolysis.cytoplasmic and nuclear protein degradation.Ubiquitin-mediated proteolysis
VIT_00s0375g00030	Alpha-galactosidase	5.076	0	5.026	0	4.273	0	4.383	0			2.099	0.001386	3.135	9e-06	3.024	1.4e-05	2.927	1.6e-05	2.976	1.3e-05					Metabolism.Primary metabolism.Carbohydrate metabolism.Monosaccharide metabolism.Galactose metabolism
VIT_00s0378g00020	Disease resistance protein (NBS class)	-1.039	3.5e-05	-1.171	9e-06	-1.158	1e-05							-1.035	5.2e-05	-1.261	5e-06	-1.291	3e-06	-1.159	1.1e-05					Diverse functions.Gene family with diverse functions.NBS-LRR superfamily
VIT_00s0379g00070	CDPK protein kinase	1.277	0	1.365	0	1.525	0	1.542	0					1.175	2e-06	1.157	2e-06									Signaling.Signaling pathway.Protein kinase
VIT_00s0380g00020	Protein kinase CRK1 CRK1 protein(Cdc2-related kinase 1)	1.099	0	1.076	0																					Signaling.Signaling pathway.Protein kinase
VIT_00s0386g00010	MADS-box agamous-like 61	1.37	2e-06	1.424	1e-06	1.127	2.4e-05	1.021	7.3e-05			1.059	0.000193	1.832	0	1.938	0									Regulation overview.Regulation of gene expression.Regulation of transcription.Transcription factor.MADS-box family transcription factor
VIT_00s0386g00040	Unknown protein	2.142	0	2.088	1e-06																					Unknown
VIT_00s0386g00050	Xyloglucan endotransglucosylase/hydrolase precursor	8.388	0	7.735	0	6.93	0	7.057	0					6.741	0	6.614	0	6.887	0	7.54	0					Cellular process.Cellular component organization and biogenesis.Cell wall organization and biogenesis.Cell wall metabolism.Cell wall modification.Xyloglucan modification
VIT_00s0388g00010	Serine/threonine kinase	-3.188	0	-2.963	1e-06	-1.749	0.000239	-2.157	2.6e-05					-1.779	0.00026	-1.371	0.002559	-2.853	1e-06	-3.078	0					Signaling.Signaling pathway.Protein kinase
VIT_00s0388g00020	Receptor serine/threonine kinase PR5K	-3.569	0	-3.515	0	-2.486	2.5e-05	-2.832	6e-06					-2.074	0.000234	-1.728	0.001245	-3.172	1e-06	-3.226	1e-06					Signaling.Signaling pathway.Protein kinase
VIT_00s0388g00060	Receptor serine/threonine kinase	-1.957	0	-1.832	0	-1.122	3.7e-05	-1.012	0.000114									-2.304	0	-2.428	0					Signaling.Signaling pathway.Protein kinase
VIT_00s0388g00080	Tetratricopeptide helical	-1.44	0																							Unknown
VIT_00s0388g00090	Ser/Thr receptor-like kinase1	-3.377	0	-3.289	0	-2.222	1e-06	-2.656	0					-2.057	3e-06	-1.623	4.5e-05	-2.981	0	-3.069	0					Signaling.Signaling pathway.Protein kinase
VIT_00s0389g00030	CYP72A54	3.257	0	4.005	0	3.628	0	3.402	0					3.317	0	3.542	0	3.977	0	3.229	0					Metabolism.Secondary metabolism.Terpenoid metabolism.Monoterpenoid metabolism.Monoterpenoid biosynthesis
VIT_00s0389g00040	CYP72A1	4.646	0	5.197	0	4.878	0	4.956	0					4.01	0	3.931	0	4.577	0	4.026	0					Metabolism.Cellular metabolism.Oxidation reduction.Cytochrome P450 oxidoreductase
VIT_00s0391g00010	Pentatricopeptide (PPR) repeat-containing	2.32	1e-06	2.371	1e-06	4.092	0	4.456	0	1.214	0.00467			3.242	0	2.878	0	1.686	5.4e-05	1.635	7.5e-05					Diverse functions.Gene family with diverse functions.Pentatricopeptide domain family
VIT_00s0391g00040	F-box family protein	2.688	0	2.413	0	3.074	0	3.017	0					2.799	0	2.856	0	1.723	0	1.998	0					Metabolism.Primary metabolism.Protein metabolism and modification.Proteolysis.cytoplasmic and nuclear protein degradation.Ubiquitin-mediated proteolysis
VIT_00s0392g00010	Eukaryotic translation initiation factor	-1.002	2e-06																							Metabolism.Primary metabolism.Protein metabolism and modification.Protein synthesis.Translation.Translational initiation
VIT_00s0392g00050	Protein-serine/threonine kinase	1.717	0	1.499	0	1.802	0	1.761	0					1.332	0	1.372	0			1.181	0					Signaling.Signaling pathway.Protein kinase
VIT_00s0394g00010	Carboxyl-terminal proteinase	3.667	0	3.738	0	2.916	0	2.889	0	1.069	0.000137	1.109	5.3e-05	1.82	0	1.847	0	2.629	0	2.558	0					Metabolism.Primary metabolism.Protein metabolism and modification.Proteolysis.Peptidase-mediated proteolysis
VIT_00s0394g00030	Triacylglycerol lipase	1.036	7.8e-05																							Metabolism.Primary metabolism.Lipid metabolism.Glycerolipid metabolism.Glycerolipid catabolism
VIT_00s0394g00040	Alliinase EGF	-4.818	0	-4.736	0	-5.64	0	-5.473	0	-1.93	0.000649	-2.796	1.1e-05	-3.542	0	-3.709	0	-1.94	0.00011	-2.022	7.1e-05					Metabolism.Primary metabolism.Amino acid metabolism.Cysteine metabolism
VIT_00s0396g00040	No hit	-1.571	9e-06	-1.228	0.000145	-1.899	1e-06	-1.775	2e-06			-1.381	0.000167													No hit
VIT_00s0396g00060	No hit	-1.78	0	-1.693	0	-2.158	0	-2.101	0					-1.517	0	-1.574	0									No hit
VIT_00s0397g00050	Disease resistance family protein	-1.615	9e-06	-1.587	1.1e-05	-1.138	0.000402							-1.009	0.001473	-1.247	0.000204	-2.367	0	-2.395	0					Diverse functions.Gene family with diverse functions.NBS-LRR superfamily
VIT_00s0398g00030	Receptor kinase RK20-1	-1.361	1e-06	-1.547	0									-1.098	1.4e-05	-1.06	2e-05	-1.655	0	-1.469	0					Signaling.Signaling pathway.Protein kinase
VIT_00s0399g00020	Protease inhibitor/seed storage/lipid transfer protein (LTP)	8.68	0	7.973	0	7.581	0	7.372	0	1.076	0.019379	1.684	0.000501	6.295	0	6.505	0	6.289	0	6.997	0					Transport overview.Macromolecule transport.Lipid transport
VIT_00s0399g00060	Alternative oxidase / immutans protein (IM)	-1.093	0																	-1.033	0					Cellular process
VIT_00s0404g00040	ARF GTPase activator	-2.665	0	-2.637	0	-2.402	0	-2.308	0					-1.7	0	-1.794	0	-2.092	0	-2.12	0
VIT_00s0404g00070	No hit	-3.532	0	-3.198	0	-3.524	0	-3.502	0					-2.649	0	-2.672	0	-3.14	0	-3.473	0					No hit
VIT_00s0404g00100	Syntaxin of plants 124	-1.772	0	-1.573	1e-06																					Cellular process.Cellular transport.Protein trafficking.Vesicle-mediated trafficking.SNARE interactions in vesicular transport
VIT_00s0406g00010	Beta-hexosaminidase beta chain precursor	3.965	0	3.467	0	2.627	0	2.395	0	1.225	0.00129	2.278	2e-06	1.17	0.000522	1.402	8.4e-05	1.19	0.000369	1.688	8e-06					Metabolism.Primary metabolism.Carbohydrate metabolism.Oligosaccharide metabolism.N-Glycan metabolism.N-Glycan catabolism
VIT_00s0407g00010	Pleckstriny (PH) domain-containing protein	1.923	0	2.33	0	1.597	0	1.626	0			1.151	4e-06	1.165	0	1.137	1e-06	1.18	0							Transport overview.Incompletely characterized transport systems.Recognized transporters of unknown biochemical mechanism.Non ABC Multidrug Exporter
VIT_00s0407g00050	No hit	2.521	2e-05	2.974	3e-06	2.696	9e-06	2.895	4e-06	1.143	0.044801			1.752	0.001091	1.552	0.002852	2.013	0.000248	1.56	0.002429					No hit
VIT_00s0410g00030	Unknown	2.352	0	1.982	0	1.943	0	1.827	0					1.56	0	1.676	0	2.414	0	2.785	0					Unknown
VIT_00s0410g00040	Anthranilate N-benzoyltransferase protein 1	-1.919	4e-06	-1.794	9e-06													-1.287	0.000365	-1.412	0.000145					Metabolism.Primary metabolism.Amino acid metabolism.Aromatic amino acid metabolism.Aromatic amino acid biosynthesis
VIT_00s0413g00010	Laccase (diphenol oxidase) family protein	-3.181	5e-06	-3.12	6e-06	-1.659	0.003513	-1.631	0.004012					-1.57	0.00613	-1.598	0.005325	-2.871	1.8e-05	-2.932	1.4e-05					Metabolism.single reactions
VIT_00s0414g00010	Cellulose synthase CSLE1	-3.021	0	-2.589	0	-2.911	0	-2.997	0					-2.293	0	-2.207	0	-1.973	0	-2.405	0					Cellular process.Cellular component organization and biogenesis.Cell wall organization and biogenesis.Cell wall metabolism.Cell wall biosynthesis.Cellulose biosynthesis
VIT_00s0414g00020	Cellulose synthase CSLE1	-2.064	0	-1.965	0	-1.984	0	-1.414	3e-06							-1.358	6e-06	-1.138	3.9e-05	-1.237	1.5e-05					Cellular process.Cellular component organization and biogenesis.Cell wall organization and biogenesis.Cell wall metabolism.Cell wall biosynthesis.Cellulose biosynthesis
VIT_00s0414g00030	Cellulose synthase CSLE1	-1.594	5e-06	-1.674	3e-06	-1.894	1e-06	-1.74	2e-06									-1.325	5e-05	-1.246	9.6e-05					Cellular process.Cellular component organization and biogenesis.Cell wall organization and biogenesis.Cell wall metabolism.Cell wall biosynthesis.Cellulose biosynthesis
VIT_00s0414g00040	Cellulose synthase CSLE1	-1.061	5e-06																							Cellular process.Cellular component organization and biogenesis.Cell wall organization and biogenesis.Cell wall metabolism.Cell wall biosynthesis.Cellulose biosynthesis
VIT_00s0414g00050	Cellulose synthase CSLE1	-1.792	0.002125	-1.906	0.001311	-2.206	0.000342	-2.034	0.000743					-1.775	0.002802	-1.948	0.001303	-1.68	0.003728	-1.566	0.006139					Cellular process.Cellular component organization and biogenesis.Cell wall organization and biogenesis.Cell wall metabolism.Cell wall biosynthesis.Cellulose biosynthesis
VIT_00s0414g00060	Cellulose synthase CSLE1	-2.649	5e-06	-2.73	4e-06	-3.385	0	-3.199	1e-06	-1.225	0.023079			-1.975	0.0002	-2.16	7.7e-05	-2.454	1.5e-05	-2.372	2.2e-05					Cellular process.Cellular component organization and biogenesis.Cell wall organization and biogenesis.Cell wall metabolism.Cell wall biosynthesis.Cellulose biosynthesis
VIT_00s0415g00080	Beta-D-xylosidase	2.778	0	2.735	0	3.181	0	3.227	0	1.35	0.000827	1.842	2.7e-05	1.877	5e-06	1.831	6e-06									Metabolism.Primary metabolism.Carbohydrate metabolism.Polysaccharide metabolism.Starch and sucrose metabolism
VIT_00s0420g00040	S-locus lectin protein kinase	-1.139	4.1e-05																	-1.301	1e-05					Signaling.Signaling pathway.Protein kinase
VIT_00s0421g00020	Hcr2-5B	-3.779	0	-3.729	0	-2.823	0	-2.565	0					-2.346	1e-06	-2.603	0	-3.662	0	-3.713	0					Response to stimulus.Stress response.Biotic stress response
VIT_00s0424g00010	Ser/Thr receptor-like kinase1	-1.866	8e-06	-2.029	3e-06	-2.772	0	-2.498	0	-1.03	0.009976	-1.326	0.001015	-1.468	0.000165	-1.742	2.6e-05									Signaling.Signaling pathway.Protein kinase
VIT_00s0424g00020	Receptor serine/threonine kinase	-1.953	9.1e-05	-2.371	1.1e-05	-2.8	1e-06	-2.709	2e-06					-1.866	0.000196	-1.957	0.000118	-2.143	3.7e-05	-1.725	0.000349					Signaling.Signaling pathway.Protein kinase
VIT_00s0424g00030	Receptor serine/threonine kinase	-1.175	0.000117	-1.595	4e-06	-1.653	2e-06	-1.609	3e-06					-1.23	9.7e-05	-1.274	6.6e-05	-1.457	1.2e-05	-1.037	0.000439					Signaling.Signaling pathway.Protein kinase
VIT_00s0425g00030	Receptor serine/threonine kinase	-1.954	2.6e-05	-1.581	0.000263	-1.371	0.000996	-2.012	2e-05					-1.429	0.000853			-1.386	0.000945	-1.759	9.2e-05					Signaling.Signaling pathway.Protein kinase
VIT_00s0425g00040	Receptor serine/threonine kinase	-1.097	2.1e-05															-1.288	3e-06	-1.397	1e-06					Signaling.Signaling pathway.Protein kinase
VIT_00s0429g00040	Aspartic proteinase nepenthesin-1 precursor	3.331	0	3.279	0	2.693	0	3.198	0	-1.061	0.018281			4.258	0	3.754	0	4.21	0	4.262	0					Metabolism.Primary metabolism.Protein metabolism and modification.Proteolysis.Peptidase-mediated proteolysis
VIT_00s0432g00010	No hit	-1.525	0	-1.2	0	-1.801	0	-1.593	0					-1.234	0	-1.443	0	-1.099	0	-1.423	0					No hit
VIT_00s0434g00010	Unknown protein	3.507	0	3.234	0	2.771	0	2.962	0					2.318	0	2.126	0	2.862	0	3.135	0					Unknown
VIT_00s0434g00080	Aspartyl protease	1.056	2e-06																							Metabolism.Primary metabolism.Protein metabolism and modification.Proteolysis.Peptidase-mediated proteolysis
VIT_00s0441g00020	Squalene monooxygenase	1.756	0	1.419	6e-06	1.761	0	1.839	0									1.197	4.7e-05	1.535	2e-06					Metabolism.Primary metabolism.Lipid metabolism.Steroid metabolism.Steroid biosynthesis
VIT_00s0444g00010	Laccase	-2.305	0.001146	-2.502	0.000566	-1.843	0.006682	-1.857	0.006368					-1.307	0.049679			-2.356	0.001011	-2.159	0.002101					Metabolism.single reactions
VIT_00s0445g00030	Unknown	1.576	1e-06	1.538	2e-06	1.453	4e-06	1.64	1e-06	1.772	6e-06	1.724	4e-06													Unknown
VIT_00s0448g00020	R protein PRF disease resistance protein	2.419	1e-06	2.309	1e-06	2.235	2e-06	2.25	2e-06					1.821	2.7e-05	1.806	2.9e-05	1.798	2.5e-05	1.908	1.2e-05					Response to stimulus.Stress response.Biotic stress response.Plant-pathogen interaction.R proteins from Plant-pathogen interaction
VIT_00s0455g00040	Glycosyl transferase family 8 protein	1.623	0	1.356	0	1.224	0	1.229	0											1.193	0					Metabolism.Primary metabolism.Carbohydrate metabolism.Glycosyl transference
VIT_00s0456g00020	S-locus lectin protein kinase	-1.061	0.00038	-1.137	0.000197	-1.468	1.2e-05	-1.05	0.000435							-1.218	0.000123	-1.282	5.9e-05	-1.205	0.000113					Signaling.Signaling pathway.Protein kinase
VIT_00s0456g00030	S-locus lectin protein kinase	-1.01	0.000229	-1.202	3.7e-05	-1.493	3e-06	-1.231	2.9e-05									-1.313	1.4e-05	-1.121	8.4e-05					Signaling.Signaling pathway.Protein kinase
VIT_00s0456g00040	S-locus protein kinase	-1.136	0.000103	-1.006	0.000367	-1.553	3e-06	-1.304	2.4e-05																	Signaling.Signaling pathway.Protein kinase
VIT_00s0469g00010	Cellulose synthase CSLE1	-2.436	0	-2.192	0	-2.499	0	-2.195	0					-1.592	0	-1.896	0	-1.796	0	-2.039	0					Cellular process.Cellular component organization and biogenesis.Cell wall organization and biogenesis.Cell wall metabolism.Cell wall biosynthesis.Cellulose biosynthesis
VIT_00s0469g00020	Cellulose synthase CSLE1	-2.8	0	-2.84	0	-3.359	0	-2.999	0	-1.194	0.000819			-1.805	2e-06	-2.164	0	-2.694	0	-2.653	0					Cellular process.Cellular component organization and biogenesis.Cell wall organization and biogenesis.Cell wall metabolism.Cell wall biosynthesis.Cellulose biosynthesis
VIT_00s0469g00040	Cellulose synthase CSLE1	-1.869	0	-1.105	2e-06	-1.578	0									-1.097	4e-06			-1.674	0					Cellular process.Cellular component organization and biogenesis.Cell wall organization and biogenesis.Cell wall metabolism.Cell wall biosynthesis.Cellulose biosynthesis
VIT_00s0469g00050	Cellulose synthase CSLE1	-1.237	0.000395	-1.339	0.000186	-1.643	2e-05	-1.499	5.7e-05									-1.188	0.000619	-1.086	0.001367					Cellular process.Cellular component organization and biogenesis.Cell wall organization and biogenesis.Cell wall metabolism.Cell wall biosynthesis.Cellulose biosynthesis
VIT_00s0471g00010	U-box domain-containing protein	1.606	0	1.535	0	2.304	0	2.643	0					1.998	0	1.659	0	1.714	0	1.785	0					Unknown
VIT_00s0471g00050	ACT domain repeat 1 (ACR1) uridylyltransferase	-3.583	2e-06	-2.658	7.9e-05													-1.733	0.004073	-2.658	8.3e-05					Metabolism.Primary metabolism.Nucleobase
VIT_00s0475g00010	Glycosyl transferase family 8 protein	2.492	0	2.19	0	1.418	0	1.575	0					1.215	3e-06	1.058	1.4e-05	1.543	0	1.845	0					Metabolism.Primary metabolism.Carbohydrate metabolism.Glycosyl transference
VIT_00s0475g00020	Zinc finger (C3HC4-type ring finger)	2.735	0	2.789	0	2.747	0	2.572	0	1.449	1.1e-05	1.294	1.8e-05	1.123	2.1e-05	1.297	4e-06	1.495	0	1.441	1e-06					Regulation overview.Regulation of gene expression.Regulation of transcription.Transcription factor.Zinc finger C3HC4 family transcription factor
VIT_00s0475g00050	Alpha/beta hydrolase fold-1 domain	1.816	0	1.535	0	1.268	1e-06	1.361	0			1.344	4e-06													Unclear
VIT_00s0477g00010	No hit	1.11	5.7e-05																					1.019	0.007128	No hit
VIT_00s0477g00030	MATE efflux family protein ripening responsive	-2.277	2e-06	-1.774	4.5e-05	-1.221	0.001717					1.085	0.008594	-1.353	0.000875	-1.598	0.000175	-2.859	0	-3.362	0					Transport overview.Electrochemical Potential-driven Transporters.Porters.Multidrug/Oligosaccharidyl-lipid/Polysaccharide Flippase.Multi Antimicrobial Extrusion
VIT_00s0477g00040	Clathrin assembly protein 16	-1.193	5e-06																							Transport overview.Macromolecule transport.Protein transport.Protein coat
VIT_00s0479g00010	Protein kinase 6	-1.058	2e-06																							Signaling.Signaling pathway.Protein kinase
VIT_00s0480g00030	Polyphenol oxidase	-1.875	1e-06	-1.785	2e-06	-1.224	0.000171	-1.185	0.000242									-1.698	5e-06	-1.788	2e-06					Metabolism.Primary metabolism.Amino acid metabolism.Aromatic amino acid metabolism.Tyrosine metabolism.Tyrosine catabolism
VIT_00s0480g00040	Polyphenol oxidase II	-2.056	2.6e-05	-1.876	7.4e-05	-1.376	0.001474	-1.336	0.001906									-1.852	9e-05	-2.032	3.2e-05
VIT_00s0480g00070	Polyphenol oxidase II	8.316	0	8.276	0	5.866	0	5.033	0	1.328	0.030743	1.679	0.005042	3.706	1e-06	4.539	0	6.598	0	6.638	0
VIT_00s0480g00080	Polyphenol oxidase II	5.525	0	5.752	0	4.374	0	3.805	0			1.185	0.003619	3.042	0	3.611	0	4.567	0	4.34	0
VIT_00s0480g00090	Catechol oxidase (EC 1.10.3.1) precursor - grape	5.414	0	5.584	0	4.429	0	4.025	0	1.185	0.012561	1.491	0.001629	2.84	1e-06	3.244	0	4.093	0	3.923	0					Metabolism.Primary metabolism.Amino acid metabolism.Aromatic amino acid metabolism.Tyrosine metabolism
VIT_00s0480g00100	Catechol oxidase (EC 1.10.3.1) precursor - grape	5.778	0	5.62	0	4.683	0	4.164	0	1.022	0.032768	1.404	0.003063	3.142	0	3.661	0	4.216	0	4.374	0					Metabolism.Primary metabolism.Amino acid metabolism.Aromatic amino acid metabolism.Tyrosine metabolism
VIT_00s0481g00020	Diphenol oxidase	-4.599	4e-06	-4.607	4e-06	-3.013	0.000426	-2.968	0.000498					-2.449	0.003097	-2.494	0.002641	-4.218	1.2e-05	-4.211	1.2e-05					Metabolism.Primary metabolism.Amino acid metabolism.Aromatic amino acid metabolism.Tyrosine metabolism
VIT_00s0483g00010	Nucleobase-ascorbate transporter 11 (NAT11)	1.923	0	1.689	0	1.229	1e-06	1.136	4e-06											1.171	3e-06					Transport overview.Electrochemical Potential-driven Transporters.Porters.Nucleobase:Cation Symporter-2
VIT_00s0483g00030	Isochorismatase hydrolase	-1.478	0	-1.412	1e-06	-2.308	0	-2.199	0					-2.086	0	-2.195	0	-2.216	0	-2.282	0					Metabolism.Primary metabolism.Coenzyme and prosthetic group metabolism.Biosynthesis of derivatives of dehydroquinic acid
VIT_00s0483g00040	No hit	-1.243	1e-05	-1.264	9e-06	-2.306	0	-2.224	0					-2.162	0	-2.244	0	-1.918	0	-1.897	0					No hit
VIT_00s0485g00010	Receptor kinase homolog LRK14	-1.943	9e-06	-2.124	3e-06	-1.67	5.3e-05	-1.795	2.4e-05			1.024	0.009333	-1.644	8.4e-05	-1.52	0.000185	-3.148	0	-2.968	0					Signaling.Signaling pathway.Protein kinase
VIT_00s0487g00020	Disease resistance protein (TIR-NBS-LRR class)	-1.014	0.003358															-1.108	0.001762	-1.135	0.001438					Diverse functions.Gene family with diverse functions.NBS-LRR superfamily
VIT_00s0494g00020	Unknown protein	-1.671	0	-1.532	0	-1.667	0	-1.629	0							-1.002	1e-06	-1.229	0	-1.367	0					Unknown
VIT_00s0499g00020	Unknown protein	4.124	2.5e-05	3.875	5.2e-05	5.189	2e-06	5.161	2e-06	1.971	0.038217			3.19	0.000489	3.218	0.000445	5.539	1e-06	5.787	0					Unknown
VIT_00s0500g00010	No hit	-2.477	1e-06	-2.309	2e-06	-2.236	3e-06	-2.16	5e-06					-2.478	1e-06	-2.553	1e-06	-2.866	0	-3.033	0					No hit
VIT_00s0505g00050	No hit	1.189	0	1.271	0													1.276	0	1.194	0					No hit
VIT_00s0505g00060	Photosystem II protein N	1.351	0	1.426	0													1.465	0	1.389	0					Metabolism.Primary metabolism.Generation of metabolite precursors and energy.Photosynthesis.Photosystem II
VIT_00s0507g00010	Membrane bound O-acyl transferase (MBOAT)	1.018	0																							Transport overview.Electrochemical Potential-driven Transporters.Porters.Glycerol Uptake
VIT_00s0508g00030	Membrane protein	-1.095	1e-06	-1.112	1e-06	-1.724	0	-1.771	0	-1.024	3e-05							-1.356	0	-1.34	0					Unknown
VIT_00s0510g00020	Unknown protein	1.088	1e-05																							Unknown
VIT_00s0510g00030	Peroxidase 64	1.12	0.000122																							Metabolism.Primary metabolism.Amino acid metabolism.Aromatic amino acid metabolism.Phenylalanine metabolism.Phenylalanine biosynthesis
VIT_00s0510g00050	Aspartyl protease	-1.061	8e-06	-1.32	1e-06													-2	0	-1.741	0					Metabolism.Primary metabolism.Protein metabolism and modification.Proteolysis.Peptidase-mediated proteolysis
VIT_00s0516g00020	Calcium-binding EF hand family	1.216	0.014539	1.121	0.023371	2.307	6.8e-05	2.077	0.000207			-1.691	0.003233	1.114	0.026897	1.343	0.008964	2.812	8e-06	2.907	5e-06					Unknown
VIT_00s0516g00030	Dehydrogenase/reductase SDR family member 4	1.078	0	1	0													1.008	0	1.086	0					Cellular process.Cellular component organization and biogenesis.Organelle organization and biogenesis.Peroxisome organization and biogenesis
VIT_00s0524g00030	Armadillo/beta-catenin repeat protein / U-box domain-containing protein	-1.091	4e-06	-1.118	3e-06	-1.912	0	-1.88	0					-1.829	0	-1.861	0	-1.147	3e-06	-1.12	3e-06					Unknown
VIT_00s0524g00040	No hit	-2.001	0	-2.052	0	-2.789	0	-2.736	0					-2.47	0	-2.524	0	-2.221	0	-2.17	0					No hit
VIT_00s0525g00020	Squalene monooxygenase	2.282	0	1.769	1e-06	2.015	0	2.002	0					1.273	4.5e-05	1.286	3.9e-05	1.521	4e-06	2.034	0					Metabolism.Primary metabolism.Lipid metabolism.Steroid metabolism.Steroid biosynthesis
VIT_00s0527g00010	Cig3	-1.027	0																							Signaling.Hormone Signaling.Cytokinin Signaling.Cytokinin-mediated Signaling pathway
VIT_00s0527g00030	Arabinogalactan protein AGP31	-4.266	0.000297	-3.574	0.001535									-2.569	0.017869			-3.534	0.001744	-4.226	0.000349					Cellular process.Cellular component organization and biogenesis.Cell wall organization and biogenesis.Cell wall structural protein
VIT_00s0531g00030	C2 domain containing protein	-1.863	0	-1.832	0	-1.63	0	-1.497	0									-1.205	1e-06	-1.237	1e-06					Signaling.Signaling pathway.Protein kinase
VIT_00s0531g00040	Alkylated DNA repair protein	1.102	0.000685	1.146	0.000492																					Metabolism.Primary metabolism.Nucleobase
VIT_00s0531g00050	Acetyl-CoA acetyltransferase	-1.049	0
VIT_00s0531g00060	Cellulose synthase CSLE1	-2.124	0	-1.649	1e-06	-1.468	3e-06	-1.63	1e-06			-1.054	0.000476	-1.143	8.1e-05					-1.07	0.000129					Cellular process.Cellular component organization and biogenesis.Cell wall organization and biogenesis.Cell wall metabolism.Cell wall biosynthesis.Cellulose biosynthesis
VIT_00s0532g00010	No hit	-1.272	0.019611	-1.086	0.04377																					No hit
VIT_00s0532g00030	Thioredoxin H	-1.724	0	-1.596	0	-1.887	0	-1.75	0	-1.522	0															Cellular process.Cellular homeostasis.Cell redox homeostasis
VIT_00s0532g00060	Membrane protein	2.965	1.3e-05	3.004	1.1e-05	2.539	7.5e-05	2.87	1.9e-05	-1.277	0.04727	-4.224	2e-06	4.147	0	3.816	1e-06	7.228	0	7.188	0					Unknown
VIT_00s0532g00070	CRK10 (cysteine-rich RLK10); kinase	1.315	0	1.333	0																					Signaling.Signaling pathway.Protein kinase
VIT_00s0533g00050	Extensin	2.268	0	1.552	7e-06	2.286	0	2.213	0	1.339	0.000284	1.052	0.001306							1.216	0.000119					Cellular process.Cellular component organization and biogenesis.Cell wall organization and biogenesis.Cell wall structural protein
VIT_00s0540g00020	Chitinase	-1.291	0	-1.008	2e-06													-1.13	0	-1.413	0
VIT_00s0551g00030	Protein transport protein Sec61 subunit alpha	-1.124	0	-1.125	0	-1.281	0	-1.275	0																	Transport overview.Macromolecule transport.Protein transport.Tethering factors
VIT_00s0555g00020	flavonoid 3-monooxygenase	-1.083	0.000442																							Metabolism.Secondary metabolism.Phenylpropanoid metabolism.Flavonoid metabolism.Flavonoid biosynthesis
VIT_00s0557g00010	Integral membrane family protein	2.323	1e-05	2.391	7e-06	2.88	1e-06	2.655	2e-06	1.905	0.000576	2.161	0.000105													Unknown
VIT_00s0558g00030	Pro-X carboxypeptidase Lysosomal	1.084	0	1.201	0	1.537	0	1.456	0					1.05	1e-06	1.131	0									Metabolism.Primary metabolism.Protein metabolism and modification.Proteolysis.Peptidase-mediated proteolysis
VIT_00s0561g00020	Stem-specific protein TSJT1	-2.902	3e-06	-2.884	3e-06																					Unknown
VIT_00s0566g00010	Unknown protein	-1.067	1e-06	-1.048	1e-06																					Unknown
VIT_00s0566g00020	Unknown protein	-1.671	0	-1.581	0	-1.548	0	-1.459	0									-1.183	0	-1.272	0					Unknown
VIT_00s0574g00020	No hit	-1.126	0.00085	-1.369	0.000131	-1.485	5.4e-05	-1.409	9.8e-05					-1.396	0.000139	-1.472	7.8e-05	-1.454	7.3e-05	-1.211	0.000464					No hit
VIT_00s0575g00020	Strictosidine synthase	-1.672	1.3e-05	-1.584	2.6e-05									-1.881	5e-06			-1.509	4.7e-05	-1.597	2.5e-05					Metabolism.Secondary metabolism.Terpenoid metabolism.Terpenoid biosynthesis
VIT_00s0577g00010	CDPK protein kinase	1.295	0	1.353	0	1.633	0	1.57	0					1.081	2e-06	1.145	1e-06	1.136	1e-06	1.078	2e-06					Signaling.Signaling pathway.Protein kinase
VIT_00s0577g00020	Phosphoglycerate mutase	-1.102	0	-1.062	0	-1.135	0	-1.198	0									-1.312	0	-1.352	0					Metabolism.Primary metabolism.Carbohydrate metabolism.Glycolysis Gluconeogenesis
VIT_00s0582g00030	Syntaxin-51	-1.664	0	-1.404	0	-1.575	0	-1.674	0									-1.357	0	-1.616	0					Cellular process.Cellular transport.Protein trafficking
VIT_00s0583g00020	Unknown protein	3.585	0	3.511	0	3.359	0	3.236	0	1.501	0.000668			1.735	3.2e-05	1.857	1.4e-05	4.309	0	4.383	0					Unknown
VIT_00s0583g00030	Sphingolipid delta 4 desaturase DES-1	2.871	0	1.605	7e-06	2.617	0	2.543	0					2.133	0	2.206	0	1.226	0.00015	2.491	0			1.266	0.005682	Metabolism.Primary metabolism.Lipid metabolism.Sphingolipid metabolism
VIT_00s0586g00030	Stem-specific protein TSJT1	-3.148	5e-06	-3.091	7e-06																					Unknown
VIT_00s0587g00040	Unknown protein	-1.628	0	-1.51	0	-1.122	0	-1.014	0									-1.178	0	-1.296	0					Unknown
VIT_00s0590g00020	No hit	-1.714	0	-1.601	0	-2.046	0	-2.067	0					-1.5	0	-1.479	0	-1.06	0	-1.173	0					No hit
VIT_00s0615g00010	Cinnamyl alcohol dehydrogenase	-3.007	0	-3.041	0	-3.383	0	-3.384	0					-3.26	0	-3.258	0	-3.747	0	-3.713	0					Metabolism.Secondary metabolism.Phenylpropanoid metabolism.Phenylpropanoid biosynthesis
VIT_00s0615g00030	Mannitol dehydrogenase (ELI3-1)	2.354	0	2.132	0	2.754	0	2.689	0					2.02	0	2.085	0	1.523	0	1.745	0					Metabolism.Primary metabolism.Carbohydrate metabolism.Monosaccharide metabolism.Fructose and mannose metabolism
VIT_00s0616g00010	Glycerol-3-phosphate permease	-3.618	9.7e-05	-2.844	0.001039	-2.815	0.001128	-2.6	0.002217											-2.193	0.007879					Transport overview.Electrochemical Potential-driven Transporters.Porters.Major Facilitator Superfamily.Organic phosphate:Pi antiporter
VIT_00s0616g00020	Ribosomal protein L19	1.612	0	1.686	0	1.316	0	1.182	0					1.285	0	1.42	0	1.722	0	1.647	0					Metabolism.Primary metabolism.Protein metabolism and modification.Protein synthesis.Ribosome
VIT_00s0625g00020	ABC transporter G member 7	2.759	0	2.361	2e-06	1.731	9.1e-05	1.678	0.000128					1.325	0.001477	1.377	0.001043	2.802	0	3.2	0					Transport overview.Macromolecule transport.Multidrug transport.Multidrug ABC transport
VIT_00s0632g00010	AP2 domain-containing transcription factor TINY	1.684	7e-06	1.773	4e-06	1.067	0.00093	1.258	0.000199			1.002	0.003625													Signaling.Hormone Signaling.Ethylene Signaling.Ethylene-mediated Signaling pathway
VIT_00s0640g00010	Transcriptional corepressor LEUNIG	-3.516	1e-06	-2.686	2.5e-05	-1.939	0.000716	-2.051	0.000429	-3.976	4e-06	-5.625	0	1.925	0.000949	2.037	0.00056	2.939	9e-06	2.109	0.000339					Development.Reproductive development.Flower development
VIT_00s0646g00010	Hydrolase	3.033	1e-06	2.931	2e-06	3.241	1e-06	3.032	1e-06					2.832	5e-06	3.041	2e-06	2.041	0.000143	2.143	8.6e-05
VIT_00s0659g00010	Unknown	1.326	0	1.114	0															1.206	0					Unknown
VIT_00s0662g00010	Acyl-CoA oxidase (ACX2)	-1.903	0	-1.604	0	-1.071	2e-06											-1.024	4e-06	-1.324	0					Metabolism.Primary metabolism.Lipid metabolism.Fatty acid metabolism.Alpha-linolenic acid metabolism
VIT_00s0662g00030	Ethylene-responsive transcription factor related to APETALA2 4	-1.022	4e-06																							Signaling.Hormone Signaling.Ethylene Signaling.Ethylene-mediated Signaling pathway
VIT_00s0662g00040	Ethylene-responsive transcription factor related to APETALA2 4	-1.116	3.1e-05	-1.053	6.1e-05											-1.013	0.000119	-1.087	4.6e-05	-1.149	2.4e-05					Signaling.Hormone Signaling.Ethylene Signaling.Ethylene-mediated Signaling pathway
VIT_00s0663g00010	Integral membrane family protein	2.041	0.00024	2.009	0.000291	1.925	0.000433	1.82	0.000743	1.416	0.015871	1.532	0.006485													Unknown
VIT_00s0665g00030	Unknown protein	5.738	0	5.841	0	5.458	0	5.545	0	2.003	0.000124	2.23	2.4e-05	3.542	0	3.455	0	3.611	0	3.508	0					Unknown
VIT_00s0665g00040	RAB GTPase RABH1E	-1.427	1.7e-05	-1.301	5.1e-05	-1.94	0	-1.82	1e-06									-1.099	0.000312	-1.225	0.000103					Cellular process.Cellular transport.Protein trafficking
VIT_00s0671g00010	Ribosomal protein P0 acidic	-2.564	0	-2.554	0	-2.058	1e-06	-1.877	2e-06					-2.059	1e-06	-2.241	0	-2.574	0	-2.584	0					Metabolism.Primary metabolism.Protein metabolism and modification.Protein synthesis.Ribosome
VIT_00s0682g00020	RuvB DNA helicase protein	-1.012	0																							Metabolism.Primary metabolism.Nucleobase
VIT_00s0684g00030	SEN1 (dark inducible 1)	-1.323	0.003824											2.512	1e-05	2.665	5e-06	3.651	0	2.576	5e-06					Signaling.Hormone Signaling.Jasmonate salicylate signaling.Jasmonate Signaling.Jasmonate-mediated Signaling pathway
VIT_00s0686g00030	ACT domain repeat 1 (ACR1) uridylyltransferase	-3.306	1.5e-05	-2.549	0.00026													-1.494	0.017231	-2.252	0.000867					Metabolism.Primary metabolism.Nucleobase
VIT_00s0687g00030	No hit	-1.312	4.4e-05	-1.272	6.5e-05	-1.621	4e-06	-1.378	2.7e-05							-1.175	0.00019									No hit
VIT_00s0704g00040	Calmodulin-binding	1.495	0.000944	1.514	0.000868	2.438	5e-06	2.452	5e-06	1.193	0.016335	-1.873	0.000375	1.258	0.004618	1.245	0.004905	3.387	0	3.368	0					Signaling.Signaling pathway.Calcium sensors and Signaling
VIT_00s0705g00010	CYP81E1 Isoflavone 2'-hydroxylase	-2.579	0	-2.416	0													-1.711	0	-1.874	0					Metabolism.Secondary metabolism.Phenylpropanoid metabolism.Flavonoid metabolism.Isoflavonoid metabolism.Isoflavonoid biosynthesis
VIT_00s0710g00020	SNF1-related protein kinase 2.7 SNRK2.7 SRK2F	1.151	0											1.572	0	1.534	0			1.184	0					Signaling.Hormone Signaling.ABA Signaling.ABA-mediated Signaling pathway
VIT_00s0724g00010	Pinene synthase	3.203	7e-05	3.087	0.000107	2.388	0.001257	2.348	0.001463			2.358	0.003245			1.361	0.049838									Metabolism.Secondary metabolism.Terpenoid metabolism.Monoterpenoid metabolism.Monoterpenoid biosynthesis
VIT_00s0731g00010	Laccase	-2.975	0.000432	-3.212	0.00021	-2.074	0.008133	-2.075	0.008153					-2.077	0.009226	-2.076	0.009096	-3.157	0.00026	-2.92	0.000551					Metabolism.single reactions
VIT_00s0732g00010	Homeobox-leucine zipper protein 22	3.857	0	3.801	0	3.477	0	3.41	0					2.982	0	3.048	0	2.862	0	2.918	0					Regulation overview.Regulation of gene expression.Regulation of transcription.Transcription factor.Homeobox domain family transcription factor
VIT_00s0734g00030	Unknown protein	1.306	0																							Unknown
VIT_00s0740g00010	No hit	2.302	0	2.49	0	2.104	0	2.204	0					1.548	1e-06	1.449	3e-06	3.251	0	3.063	0					No hit
VIT_00s0742g00030	Nucleotide-sugar transporter	1.627	0	1.482	0											1.007	4.3e-05	1.009	3.4e-05	1.153	7e-06					Transport overview.Electrochemical Potential-driven Transporters.Porters.Drug/Metabolite Transporter.CMP-Sialate:CMP Antiporter
VIT_00s0743g00020	S-locus lectin protein kinase	-3.185	0	-2.963	0	-2.495	0	-2.293	0					-1.762	0	-1.963	0	-3.492	0	-3.714	0					Signaling.Signaling pathway.Protein kinase
VIT_00s0743g00030	S-locus lectin protein kinase	-1.305	0.000248	-1.349	0.000183	-1.317	0.000231	-1.135	0.000951					-1.085	0.0017	-1.266	0.000426	-2.245	0	-2.2	1e-06					Signaling.Signaling pathway.Protein kinase
VIT_00s0753g00010	Unknown	4.969	0	5.348	0	5.981	0	6.185	0			1.398	0.010362	5.226	0	5.023	0	3.95	0	3.57	0					Unknown
VIT_00s0757g00010	E3 ubiquitin-protein ligase CHIP	1.141	1e-06	1.245	0	1.162	1e-06									1.106	3e-06									Metabolism.Primary metabolism.Protein metabolism and modification.Proteolysis.cytoplasmic and nuclear protein degradation.Ubiquitin-mediated proteolysis
VIT_00s0757g00030	Histidine triad family protein / HIT family protein	-1.423	0	-1.212	2e-06															-1.092	6e-06					Metabolism.Primary metabolism.Nucleobase
VIT_00s0759g00010	Porphobilinogen deaminase	1.6	0	1.579	0	1.371	0	1.359	0									1.005	4e-06	1.026	3e-06
VIT_00s0762g00010	S-locus lectin protein kinase family	-2.539	0	-2.472	0	-2.529	0	-2.268	0					-1.668	0	-1.93	0	-3.253	0	-3.32	0					Signaling.Signaling pathway.Protein kinase
VIT_00s0762g00020	S-locus lectin protein kinase	-1.879	0	-1.802	0	-1.03	0											-2.17	0	-2.248	0					Signaling.Signaling pathway.Protein kinase
VIT_00s0762g00030	S-locus lectin protein kinase	-2.914	0	-3.007	0	-2.194	0	-2.132	0					-1.143	2e-06	-1.205	1e-06	-3.147	0	-3.055	0					Signaling.Signaling pathway.Protein kinase
VIT_00s0768g00020	Tubulin beta-6 chain	1.083	0.000166															1.215	5.3e-05	1.802	0					Cellular process.Cellular component organization and biogenesis.Cytoskeleton organization and biogenesis.Microtubule organization and biogenesis
VIT_00s0768g00030	Isopentenyl diphosphate isomerase 2	-1.816	0	-2.065	0	-1.936	0	-1.924	0					-1.638	1e-06	-1.65	1e-06	-1.734	0	-1.485	2e-06					Metabolism.Primary metabolism.Lipid metabolism.Steroid metabolism.Steroid biosynthesis
VIT_00s0768g00040	Receptor protein kinase PERK1	-2.567	0	-2.436	0	-2.229	0	-2.058	0					-1.936	0	-2.107	0	-2.323	0	-2.453	0					Signaling.Signaling pathway.Protein kinase
VIT_00s0771g00010	Pentatricopeptide (PPR) repeat-containing protein	-1.017	3.9e-05																							Diverse functions.Gene family with diverse functions.Pentatricopeptide domain family
VIT_00s0771g00020	Unknown protein	1.142	3.2e-05																							Unknown
VIT_00s0780g00020	Glucan endo-1	1.731	0	2.091	0	2.565	0	2.205	0					1.598	2e-06	1.959	0	1.448	4e-06	1.088	0.000105
VIT_00s0780g00030	No hit	-1.935	0	-2.126	0	-1.107	2.4e-05	-1.204	9e-06									-1.952	0	-1.761	0					No hit
VIT_00s0780g00040	RGLG2 (ring Domain LIGASE2)	-1.526	0	-1.496	0													-1.481	0	-1.511	0					Signaling.Hormone Signaling.Auxin Signaling.Auxin transport
VIT_00s0790g00020	CYP81D2	-3.511	0	-3.279	0	-1.643	1e-06	-1.511	2e-06					-1.694	1e-06	-1.825	0	-2.663	0	-2.895	0					Metabolism.Cellular metabolism.Oxidation reduction.Cytochrome P450 oxidoreductase
VIT_00s0800g00010	Alpha-1	3.568	0	3.587	0	2.463	0	2.5	0					2.311	0	2.274	0	2.985	0	2.966	0
VIT_00s0801g00020	No hit	-1.181	0.000112	-1.083	0.00028	-1.17	0.000127									-1.063	0.000418									No hit
VIT_00s0802g00020	Unknown protein	5.083	0	4.902	0	5.651	0	5.142	0	1.458	0.000651			3.684	0	4.193	0	4.437	0	4.619	0					Unknown
VIT_00s0804g00020	Unknown protein	4.2	0	3.72	0	2.603	0	2.911	0					2.755	0	2.447	0	3.453	0	3.933	0					Unknown
VIT_00s0813g00010	Nucleobase-ascorbate transporter 11 (NAT11)	1.84	0	1.629	0	1.283	0	1.19	0											1.124	0					Transport overview.Electrochemical Potential-driven Transporters.Porters.Nucleobase:Cation Symporter-2
VIT_00s0817g00010	Hydrolase	2.858	0	2.681	0	2.807	0	2.919	0					2.803	0	2.691	0	2.082	2e-06	2.259	1e-06					Unknown
VIT_00s0822g00010	White-brown complex homolog protein 11	2.211	1e-06	2.089	2e-06	1.362	0.000255	1.393	0.000208					1.004	0.00434			2.269	1e-06	2.391	0					Transport overview.Macromolecule transport.Multidrug transport.Multidrug ABC transport
VIT_00s0827g00010	Beta-galactosidase	2.712	0	2.027	0	1.852	0	1.811	0					1.315	0	1.356	0	2.048	0	2.733	0					Metabolism.Primary metabolism.Carbohydrate metabolism.Monosaccharide metabolism.Galactose metabolism
VIT_00s0827g00050	PHD zinc finger protein	-1.31	0.000369	-1.3	0.000409	-1.688	2.6e-05	-1.508	9.1e-05					-1.355	0.000345	-1.535	9.6e-05	-1.22	0.000767	-1.23	0.000712					Unknown
VIT_00s0838g00010	Transcriptional corepressor LEUNIG	-2.841	5e-06	-2.026	0.000245	-1.342	0.007591	-1.531	0.002956	-3.718	4e-06	-5.153	0	2.187	0.000145	2.376	5.9e-05	3.127	2e-06	2.312	6.5e-05					Development.Reproductive development.Flower development
VIT_00s0841g00020	No hit	1.151	3e-06	1.079	8e-06															1.057	1e-05					No hit
VIT_00s0841g00030	Pentatricopeptide (PPR) repeat-containing protein	-1.12	0.000206																							Diverse functions.Gene family with diverse functions.Pentatricopeptide domain family
VIT_00s0872g00020	No hit	-1.148	0.042825	-1.334	0.020488	-1.692	0.004528	-1.384	0.016815					-1.65	0.006279	-1.957	0.001705	-1.96	0.001469	-1.773	0.003269					No hit
VIT_00s0897g00010	Leucine-rich repeat family protein	1.074	0	1	0									1.021	0	1.06	0	1.21	0	1.284	0					Diverse functions.Gene family with diverse functions.NBS-LRR superfamily
VIT_00s0904g00010	Photosystem II oxygen-evolving enhancer protein PSBQ	3.711	0	3.527	0	3.86	0	3.54	0					3.148	0	3.468	0	3.167	0	3.351	0					Metabolism.Primary metabolism.Generation of metabolite precursors and energy.Photosynthesis.Photosystem II
VIT_00s0908g00010	Unknown	-4.256	4e-06	-3.472	4.9e-05	-2.379	0.001891	-3.383	6.6e-05	-2.196	0.01094	-3.725	0.0001													Unknown
VIT_00s0929g00020	Receptor protein kinase PERK1	-2.591	0	-2.483	0	-2.177	0	-2.011	0					-1.889	0	-2.056	0	-2.474	0	-2.582	0					Signaling.Signaling pathway.Protein kinase
VIT_00s0934g00010	RARE-cold-inducible 2B	-1.112	0.000234	-1.672	2e-06	-1.749	1e-06	-1.88	1e-06					-2.033	0	-1.902	1e-06	-2.651	0	-2.091	0					Transport overview.Incompletely characterized transport systems.Putative transport protein.(Salt
VIT_00s0941g00020	Constans interacting protein 6	1.141	0.036091											2.646	6.5e-05	2.891	2.4e-05	4.257	0	4.55	0					Development.Reproductive development.Flower development
VIT_00s0945g00010	Unknown protein	3.579	0	3.084	0	2.301	0	2.28	0					2.298	0	2.319	0	2.762	0	3.258	0					Unknown
VIT_00s0956g00020	Leafy cotyledon1-like protein	1.749	0.009451	1.379	0.036111									1.483	0.027845	1.987	0.004603	5.923	0	6.293	0					Regulation overview.Regulation of gene expression.Regulation of transcription.Transcription factor.CCAAT family transcription factor.HAP3-type-type
VIT_00s0956g00030	DNA-binding protein	1.374	6e-06	1.632	1e-06	1.493	2e-06	1.596	1e-06					1.222	3.6e-05	1.119	9.1e-05	1.458	4e-06	1.2	3.5e-05					Regulation overview.Regulation of gene expression.Regulation of transcription.Transcription factor.Trihelix family transcription factor
VIT_00s0965g00010	Magnesium-chelatase subunit chlD	1.841	0	1.584	0	1.959	0	1.938	0					1.538	0	1.559	0	1.3	1e-06	1.557	0
VIT_00s0975g00010	Cellulose synthase CSLE1	-1.324	2e-05	-1.329	2e-05	-1.363	1.5e-05	-1.123	0.000129																	Cellular process.Cellular component organization and biogenesis.Cell wall organization and biogenesis.Cell wall metabolism.Cell wall biosynthesis.Cellulose biosynthesis
VIT_00s0983g00010	Abhydrolase domain-containing protein	2.981	0	2.903	0	2.854	0	2.744	0					3.045	0	3.156	0	2.274	1e-06	2.351	0					Metabolism.Primary metabolism.Protein metabolism and modification.Proteolysis.Peptidase proteins
VIT_00s0988g00010	CF9	-3.194	0	-2.579	0													-1.725	3.2e-05	-2.34	1e-06					Unknown
VIT_00s0992g00010	Zinc finger (MYND type)	1.017	1.4e-05																							Regulation overview.Regulation of gene expression.Regulation of transcription.Transcription factor.zf-MYND family transcription factor
VIT_00s0992g00030	Calmodulin-binding	2.022	0.001776	2.15	0.001089	3.599	4e-06	3.627	4e-06	1.462	0.041255	-2.201	0.002182	2.165	0.001249	2.137	0.001372	4.351	0	4.223	1e-06					Signaling.Signaling pathway.Calcium sensors and Signaling
VIT_00s1008g00010	Octicosapeptide/Phox/Bem1p (PB1) domain-containing protein	1.433	2e-06	1.57	1e-06	1.646	0	1.7	0			-1.493	9e-06	1.567	1e-06	1.513	1e-06	3.063	0	2.925	0					Unknown
VIT_00s1008g00020	GID1C (GA insensitive DWARF1C)	-1.777	4e-05	-2.005	1e-05	-1.7	6.7e-05	-1.863	2.5e-05	-1.478	0.001374	-2.681	3e-06													Signaling.Hormone Signaling.Gibberellic acid Signaling.Gibberellic acid-mediated Signaling pathway
VIT_00s1022g00010	No hit	-1.707	2e-06																	-1.518	7e-06			-1.074	0.012123	No hit
VIT_00s1057g00010	No hit	-1.222	0													-1.005	2e-06									No hit
VIT_00s1188g00010	Unknown	-1.051	2.7e-05																							Unknown
VIT_00s1203g00010	Auxin response factor ARF6	1.359	4e-06	1.285	9e-06	1.092	5.7e-05	1.051	8.7e-05	-1.003	0.000792			2.054	0	2.095	0	1.687	0	1.762	0					Signaling.Hormone Signaling.Auxin Signaling.Auxin-mediated Signaling pathway
VIT_00s1205g00020	Trehalose-phosphate synthase 1	1.737	2e-06	1.645	5e-06	1.514	1.3e-05	1.484	1.7e-05			-1.273	0.000327	1.422	3.6e-05	1.451	2.8e-05	2.918	0	3.01	0					Metabolism.Primary metabolism.Carbohydrate metabolism.Polysaccharide metabolism.Starch and sucrose metabolism
VIT_00s1206g00010	Aspartic proteinase nepenthesin-1 precursor	3.44	0	3.655	0	3.078	0	3.704	0	-1.141	0.017681	-1.032	0.021532	4.845	0	4.219	0	4.687	0	4.472	0					Metabolism.Primary metabolism.Protein metabolism and modification.Proteolysis.Peptidase-mediated proteolysis
VIT_00s1212g00010	Diphenol oxidase	-4.664	1e-06	-4.548	2e-06	-2.577	0.000883	-2.326	0.002144					-1.924	0.009745	-2.176	0.00413	-4.382	3e-06	-4.497	2e-06					Metabolism.Primary metabolism.Amino acid metabolism.Aromatic amino acid metabolism.Tyrosine metabolism
VIT_00s1212g00020	Laccase	-2.757	0.000936	-2.99	0.00046	-1.806	0.019917	-1.816	0.019336					-1.634	0.036622	-1.623	0.037442	-2.787	0.000911	-2.554	0.001906					Metabolism.single reactions
VIT_00s1213g00020	Cellulose synthase CSLE1	-1.836	0	-1.561	0	-1.853	0	-1.994	0					-1.101	9e-06					-1.082	8e-06					Cellular process.Cellular component organization and biogenesis.Cell wall organization and biogenesis.Cell wall metabolism.Cell wall biosynthesis.Cellulose biosynthesis
VIT_00s1232g00020	Ribosomal protein L12	-1.266	1e-06	-1.287	1e-06	-1.434	0	-1.397	0					-1.425	0	-1.462	0	-1.613	0	-1.592	0					Metabolism.Primary metabolism.Protein metabolism and modification.Protein synthesis.Ribosome
VIT_00s1232g00030	Pentatricopeptide (PPR) repeat-containing protein	-1.111	1e-06																							Diverse functions.Gene family with diverse functions.Pentatricopeptide domain family
VIT_00s1235g00010	Unknown protein	1.175	1e-06	1.24	1e-06	1.653	0	1.701	0			-1.137	1.3e-05	1.617	0	1.569	0	2.377	0	2.311	0					Unknown
VIT_00s1239g00010	Abhydrolase domain-containing protein	2.859	0	2.98	0	3.093	0	2.987	0			1.235	0.004328	2.62	1e-06	2.726	0	1.745	7.7e-05	1.624	0.000164					Metabolism.Primary metabolism.Protein metabolism and modification.Proteolysis.Peptidase proteins
VIT_00s1241g00010	Myb domain protein 85	2.499	0.010441	2.304	0.017392	2.578	0.008721	2.648	0.007369					4.81	4.3e-05	4.741	4.9e-05	3.552	0.000744	3.746	0.000452					Regulation overview.Regulation of gene expression.Regulation of transcription.Transcription factor.MYB family transcription factor
VIT_00s1247g00020	Ribosomal protein L25	1.221	1.9e-05	1.275	1.2e-05													1.684	0	1.63	1e-06					Metabolism.Primary metabolism.Protein metabolism and modification.Protein synthesis.Ribosome
VIT_00s1251g00010	UDP-glucosyl transferase 85A2	2.067	1e-06	2.145	1e-06	3.527	0	3.961	0	1.117	0.004424			2.844	0	2.409	0	1.459	9.6e-05	1.381	0.000169					Metabolism.Primary metabolism.Carbohydrate metabolism.Glycosyl transference
VIT_00s1278g00010	Brassinosteroid insensitive 1-associated receptor kinase 1	-2.363	0	-2.122	0	-3.358	0	-3.221	0					-3.064	0	-3.201	0	-1.667	0	-1.908	0					Signaling.Hormone Signaling.Brassinosteroid Signaling.Brassinosteroid-mediated Signaling pathway
VIT_00s1290g00010	Chitinase Class I	-6.666	0.002054	-6.528	0.002493	-5.179	0.012621	-6.315	0.003253			-4.653	0.038029													Metabolism.Primary metabolism.Carbohydrate metabolism.Monosaccharide metabolism.Amino sugar metabolism
VIT_00s1291g00030	Receptor protein kinase PERK1	-2.582	0	-2.491	0	-2.134	0	-1.954	0					-1.999	0	-2.18	0	-2.399	0	-2.491	0					Signaling.Signaling pathway.Protein kinase
VIT_00s1306g00020	No hit	1.083	0																	1.128	0					No hit
VIT_00s1308g00010	Unknown	-1.198	5e-06	-1.035	2.8e-05	-1.093	1.5e-05													-1.082	1.8e-05					Unknown
VIT_00s1308g00020	Unknown protein	-1.014	0	-1.078	0																					Unknown
VIT_00s1312g00010	Basic helix-loop-helix (bHLH) family	6.187	0	6.413	0	6.104	0	6.082	0	1.069	0.010284	1.98	3.9e-05	5.013	0	5.035	0	4.433	0	4.208	0					Regulation overview.Regulation of gene expression.Regulation of transcription.Transcription factor.bHLH family transcription factor
VIT_00s1314g00010	Basic helix-loop-helix (bHLH) family	4.09	0	3.824	0	3.784	0	3.336	0	1.191	0.024192	2.075	0.000276	2.145	6.9e-05	2.593	8e-06	1.749	0.000446	2.014	0.000108					Regulation overview.Regulation of gene expression.Regulation of transcription.Transcription factor.bHLH family transcription factor
VIT_00s1322g00010	Tubulin alpha-3 chain	1.328	2e-06																							Cellular process.Cellular component organization and biogenesis.Cytoskeleton organization and biogenesis.Microtubule organization and biogenesis
VIT_00s1328g00020	Phytosulfokines PSK4	2.287	0	2.117	0	2.212	0	2.506	0					3.496	0	3.201	0	2.342	0	2.512	0					Signaling.Signaling pathway.Signaling molecules.Signaling peptide.Ligand peptide
VIT_00s1331g00020	Unknown	2.397	0	2.542	0	1.928	0	2.18	0					1.995	0	1.743	3e-06	2.95	0	2.806	0					Unknown
VIT_00s1348g00010	Ternary complex factor MIP1	4.08	0	4.418	0	4.494	0	4.492	0	2.794	0	3.267	0	1.698	1e-06	1.7	1e-06	1.151	6.7e-05							Unknown
VIT_00s1349g00010	Cellulose synthase CSLE1	-2.429	0	-1.943	0	-2.112	0	-2.11	0					-1.543	0	-1.546	0	-1.022	2e-06	-1.508	0					Cellular process.Cellular component organization and biogenesis.Cell wall organization and biogenesis.Cell wall metabolism.Cell wall biosynthesis.Cellulose biosynthesis
VIT_00s1350g00030	Unknown	-3.993	2e-06	-3.905	3e-06	-2.462	0.000465	-2.323	0.000805					-1.741	0.008825	-1.88	0.005162	-3.867	3e-06	-3.956	3e-06					Unknown
VIT_00s1353g00010	BAM1 (big apical meristem 1)	4.149	0	3.237	0	3.15	0	2.825	0					2.478	0	2.803	0	3.395	0	4.307	0					Development.Reproductive development.Flower development
VIT_00s1355g00010	ATP-dependent Clp protease proteolytic subunit (ClpP4)	-1.502	0	-1.303	0	-1.088	3e-06											-1.379	0	-1.578	0					Metabolism.Primary metabolism.Protein metabolism and modification.Proteolysis.Clp complex-mediated proteolysis
VIT_00s1355g00020	Expansin-like B1	-1.787	0	-1.093	0.000101															-1.199	3.9e-05					Signaling.Hormone Signaling.Auxin Signaling.Auxin-mediated Signaling pathway
VIT_00s1356g00010	Zinc finger (C2H2 type) family	2.09	0	1.958	0	1.806	1e-06	1.835	1e-06	1.833	1e-05	1.629	1.7e-05													Regulation overview.Regulation of gene expression.Regulation of transcription.Transcription factor.C2H2 family transcription factor
VIT_00s1359g00010	No hit	1.48	0.004145	1.383	0.006853	1.453	0.004851	1.639	0.001931					1.557	0.003421	1.371	0.008211	2.274	9.1e-05	2.371	5.8e-05					No hit
VIT_00s1364g00010	Isochorismatase hydrolase	-1.038	4e-06	-1.083	2e-06	-1.686	0	-1.646	0					-1.492	0	-1.532	0	-1.608	0	-1.563	0					Metabolism.Primary metabolism.Coenzyme and prosthetic group metabolism.Biosynthesis of derivatives of dehydroquinic acid
VIT_00s1373g00020	Unknown protein	3.19	0	2.969	0	2.413	0	2.441	0					2.528	0	2.5	0	2.537	0	2.758	0					Unknown
VIT_00s1389g00010	Cinnamyl alcohol dehydrogenase	-3.119	0	-3.143	0	-3.446	0	-3.47	0					-3.341	0	-3.317	0	-3.71	0	-3.687	0					Metabolism.Secondary metabolism.Phenylpropanoid metabolism.Phenylpropanoid biosynthesis
VIT_00s1397g00020	No hit	-1.528	1.5e-05	-1.554	1.3e-05	-1.891	1e-06	-1.743	3e-06					-1.755	4e-06	-1.904	1e-06	-1.846	2e-06	-1.82	2e-06					No hit
VIT_00s1403g00010	Unknown	2.269	0	1.972	0	1.476	0	1.429	0					1.254	0	1.3	0	2.564	0	2.861	0					Unknown
VIT_00s1404g00010	Calmodulin-binding	1.668	0.003018	1.678	0.002945	3.01	8e-06	2.991	9e-06	1.387	0.028375	-2.399	0.000383	1.604	0.004848	1.623	0.004376	4.077	0	4.067	0					Signaling.Signaling pathway.Calcium sensors and Signaling
VIT_00s1428g00010	Ankyrin repeat	3.057	0	2.79	0	2.956	0	2.745	0			-1.564	5e-05	2.371	0	2.581	0	4.354	0	4.62	0					Diverse functions.Gene family with diverse functions.Ankyrin domain family
VIT_00s1428g00020	No hit	2.103	1e-06	1.917	3e-06	1.139	0.000917	1.054	0.001791			1.818	3.7e-05	1.013	0.002931	1.097	0.001523									No hit
VIT_00s1429g00010	Kinesin light chain	3.254	0	2.509	0	3.152	0	3.195	0					2.448	0	2.405	0	1.63	0	2.375	0					Cellular process.Cellular component organization and biogenesis.Cytoskeleton organization and biogenesis.Microtubule organization and biogenesis.Microtubule-driven movement
VIT_00s1455g00010	Expansin beta 1 precursor	-2.084	3e-06	-1.252	0.000711															-1.156	0.001469					Signaling.Hormone Signaling.Auxin Signaling.Auxin-mediated Signaling pathway
VIT_00s1458g00010	CRK10 (cysteine-rich RLK10)	-1.383	2.3e-05	-1.657	3e-06													-2.07	0	-1.797	1e-06					Signaling.Signaling pathway.Protein kinase
VIT_00s1466g00010	No hit	-3.282	4e-06	-4.927	0	-3.195	6e-06	-3.161	7e-06	-1.573	0.016523			-1.587	0.006402	-1.622	0.005419	-3.775	1e-06	-2.13	0.000508					No hit
VIT_00s1488g00020	Glycogen (starch) synthase	-2.067	0	-1.754	2e-06	-2.12	0	-2.008	0					-2.07	0	-2.181	0	-1.381	3.4e-05	-1.694	3e-06					Metabolism.Primary metabolism.Carbohydrate metabolism.Polysaccharide metabolism.Starch and sucrose metabolism
VIT_00s1490g00010	5'-adenylylsulfate reductase (APR1)	-1.93	0	-1.67	0	-1.36	2e-06									-1.275	7e-06	-1.163	1.6e-05	-1.423	1e-06					Metabolism.Cellular metabolism.Nitrogen and sulfur metabolism.Sulfur metabolism.Sulfate assimilation
VIT_00s1543g00010	Unknown protein	1.668	1e-05	1.775	5e-06	1.912	2e-06	2.135	0					1.77	7e-06	1.547	3.4e-05	1.794	5e-06	1.687	1e-05					Unknown
VIT_00s1566g00010	UDP-rhamnose/rhamnosyltransferase	-1.198	8.4e-05	-1.17	0.000114	-1.138	0.00015																			Metabolism.Secondary metabolism.Phenylpropanoid metabolism.Flavonoid metabolism.Flavonoid biosynthesis.Anthocyanin biosynthesis.Anthocyanin-glycoside biosynthesis
VIT_00s1602g00010	UDP-glucosyltransferase	2.195	0	1.968	0	2.09	0	2.353	0					2.087	0	1.824	0	2.305	0	2.532	0					Metabolism.Secondary metabolism.Phenylpropanoid metabolism.Flavonoid metabolism.Flavonoid biosynthesis
VIT_00s1613g00010	Syntaxin 52	-1.612	0	-1.117	4e-06	-1.111	4e-06	-1.135	3e-06											-1.475	0					Cellular process.Cellular transport.Protein trafficking.Vesicle-mediated trafficking.SNARE interactions in vesicular transport
VIT_00s1627g00020	No hit	-1.132	3.2e-05	-1.186	2e-05													-1.223	1.5e-05	-1.169	2.4e-05					No hit
VIT_00s1644g00010	S-locus protein kinase	2.206	0	2.137	0	1.669	0	1.437	1e-06					1.338	2e-06	1.57	0	1.815	0	1.885	0					Signaling.Signaling pathway.Protein kinase
VIT_00s1667g00010	LEM3 (ligand-effect modulator 3) family protein	1.49	0	1.223	1e-06	1.141	3e-06																			Transport overview.Accessory factors involved in transport.Auxiliary transport proteins.Phospholipid Importer beta-subunit
VIT_00s1677g00010	Peroxidase 64	1.411	3.8e-05	1.545	1.4e-05	1.396	4.4e-05	1.398	4.4e-05	1.086	0.002461	1.938	7e-06													Metabolism.Primary metabolism.Amino acid metabolism.Aromatic amino acid metabolism.Phenylalanine metabolism.Phenylalanine biosynthesis
VIT_00s1688g00010	Unknown	3.039	0	2.974	0	3.115	0	3.043	0	1.03	0.000627			2.013	0	2.084	0	2.08	0	2.146	0					Unknown
VIT_00s1707g00010	Ribosomal protein S8	1.016	1.7e-05	1.045	1.3e-05													1.219	2e-06	1.19	3e-06
VIT_00s1751g00010	Trypsin and protease inhibitor family	-1.276	0.001039	-1.39	0.000493	-1.467	0.000289	-1.63	0.0001					-1.551	0.000213	-1.388	0.000611	-1.28	0.001075	-1.167	0.002329					Metabolism.Primary metabolism.Protein metabolism and modification.Proteolysis
VIT_00s1764g00010	1-aminocyclopropane-1-carboxylate synthase	-1.31	2e-06	-1.458	1e-06	-1.226	6e-06	-1.245	5e-06			-1.034	0.000168													Metabolism.Primary metabolism.Organic acid metabolism.Propanoate metabolism
VIT_00s1764g00020	Leucine-rich repeat transmembrane protein kinase	3.414	0	2.294	8e-06	2.697	1e-06	2.594	2e-06	1.517	0.002672	1.477	0.002052	1.077	0.010734	1.18	0.005767			1.937	5.7e-05					Signaling.Signaling pathway.Protein kinase
VIT_00s1803g00010	Beta-galactosidase	1.962	0	1.826	0	1.584	0	1.567	0					1.323	0	1.34	0	1.954	0	2.09	0					Metabolism.Primary metabolism.Carbohydrate metabolism.Monosaccharide metabolism.Galactose metabolism
VIT_00s1814g00010	No hit	1.329	0	1.174	0															1.153	1e-06					No hit
VIT_00s1830g00010	Ser/Thr receptor-like kinase1	-3.9	0	-3.771	0	-2.387	3.9e-05	-2.848	5e-06					-2.019	0.000294	-1.558	0.002776	-2.902	4e-06	-3.031	2e-06					Signaling.Signaling pathway.Protein kinase
VIT_00s1847g00010	Adenine phosphoribosyltransferase	4.117	0	4.771	0	1.926	6e-06	1.6	5.6e-05			1.459	0.00049			1.134	0.001885	3.311	0	2.658	0					Metabolism.Primary metabolism.Nucleobase
VIT_00s1881g00010	No hit	-1.669	1e-06	-1.513	2e-06	-1.429	4e-06	-1.37	7e-06			-1.502	1.6e-05													No hit
VIT_00s1914g00010	No hit	-2.012	0	-1.617	0	-1.227	9e-06	-1.377	2e-06					-1.111	4e-05			-1	0.0001	-1.395	2e-06					No hit
VIT_00s1923g00010	Esterase/lipase/thioesterase; AB-hydrolase associated lipase region	-1.341	3.9e-05	-1.495	1.2e-05																					Unclear
VIT_00s1927g00020	Ubiquitin-conjugating enzyme E2 O	-1.981	0	-1.772	0	-2.394	0	-2.122	0	-1.201	0.000251	-1.175	0.000173			-1.193	4.7e-05									Metabolism.Primary metabolism.Protein metabolism and modification.Proteolysis.cytoplasmic and nuclear protein degradation.Ubiquitin-mediated proteolysis
VIT_00s1937g00010	Amine oxidase	-1.07	0.006941	-1.751	9.6e-05	-1.819	6.3e-05	-1.841	5.6e-05	-1.241	0.007856	-1.162	0.007932													Metabolism.Primary metabolism.Amino acid metabolism.Arginine and proline metabolism.Urea cycle
VIT_00s1944g00010	Pentatricopeptide repeat-containing protein	-1.296	0	-1.071	0																					Diverse functions.Gene family with diverse functions.Pentatricopeptide domain family
VIT_00s1945g00010	Subtilisin-like protease	2.891	1e-06	2.694	2e-06	2.462	6e-06	2.542	4e-06	2.196	0.000184	1.194	0.012163					1.5	0.001136	1.697	0.000365					Metabolism.Primary metabolism.Protein metabolism and modification.Proteolysis.Peptidase-mediated proteolysis.Subtilase-mediated proteolysis
VIT_00s1946g00010	H(+)-ATPase 1 AHA1	-1.155	1e-06	-1.02	3e-06	-1.321	0	-1.27	0																	Metabolism.Primary metabolism.Generation of metabolite precursors and energy.Electron transport.Respiratory-chain phosphorylation
VIT_00s1959g00010	UDP-N-acetylglucosamine pyrophosphorylase	-2.63	0	-2.463	0	-3.16	0	-3.182	0					-2.952	0	-2.93	0	-1.565	1.8e-05	-1.732	5e-06					Metabolism.Primary metabolism.Carbohydrate metabolism.Monosaccharide metabolism.Amino sugar metabolism
VIT_00s2037g00010	Unknown	-1.277	0	-1.201	0	-1.368	0	-1.296	0																	Unknown
VIT_00s2038g00010	Tobamovirus multiplication 1	1.266	0	1.136	0																					Response to stimulus.Stress response.Biotic stress response.Virus stress response.Tobamovirus replication host gene
VIT_00s2045g00010	No hit	1.858	0	1.769	0	1.465	0	1.436	0					1.164	0	1.193	0	1.513	0	1.602	0					No hit
VIT_00s2077g00020	Alkaline alpha galactosidase II	1.216	3e-06	1.514	0	2.125	0	2.337	0					1.398	1e-06	1.186	5e-06	1.125	8e-06							Metabolism.Primary metabolism.Carbohydrate metabolism.Monosaccharide metabolism.Galactose metabolism
VIT_00s2086g00010	1-aminocyclopropane-1-carboxylate oxidase 1	2.487	0	2.009	3e-06	2.899	0	2.212	1e-06	-1.016	0.009458			3.227	0	3.914	0	2.365	0	2.843	0					Metabolism.Primary metabolism.Organic acid metabolism.Propanoate metabolism
VIT_00s2125g00010	C-4 sterol methyl oxidase	1.067	1e-06																							Metabolism.Primary metabolism.Lipid metabolism.Steroid metabolism.Steroid biosynthesis
VIT_00s2178g00010	R protein PRF disease resistance protein	-1.434	0.001508															1.443	0.001524							Response to stimulus.Stress response.Biotic stress response.Plant-pathogen interaction.R proteins from Plant-pathogen interaction
VIT_00s2182g00020	No hit	1.008	0	1.032	0													1.43	0	1.406	0					No hit
VIT_00s2191g00010	Cytokinin oxidase	-5.073	0	-4.264	0	-4.335	0	-4.599	0					-4.792	0	-4.529	0	-4.055	0	-4.864	0					Signaling.Hormone Signaling.Cytokinin Signaling.Cytokinin metabolism.Cytokinin catabolism
VIT_00s2207g00010	UDP-N-acetylglucosamine pyrophosphorylase	-1.947	0	-1.831	0	-2.452	0	-2.425	0					-1.8	0	-1.827	0	-1.343	0	-1.459	0					Metabolism.Primary metabolism.Carbohydrate metabolism.Monosaccharide metabolism.Amino sugar metabolism
VIT_00s2215g00010	no hit	-1.313	3e-06	-1.39	1e-06	-1.054	3.8e-05	-1.04	4.4e-05							-1.005	8.3e-05	-1.66	0	-1.583	0
VIT_00s2244g00010	H(+)-ATPase 1 AHA1	-1.156	8e-06	-1.13	1.1e-05	-1.61	0	-1.493	0																	Metabolism.Primary metabolism.Generation of metabolite precursors and energy.Electron transport.Respiratory-chain phosphorylation
VIT_00s2248g00010	Rust resistance kinase Lr10	-2.108	4e-06	-1.7	5.1e-05	-3.02	0	-3.01	0	-1.029	0.01461			-1.982	1.2e-05	-1.992	1.1e-05	-1.388	0.000429	-1.796	2.9e-05					Signaling.Signaling pathway.Protein kinase
VIT_00s2249g00010	GLABRA2 expression modulator	1.27	0	1.117	0																					Cellular process.Cell growth and death
VIT_00s2255g00010	Tobamovirus multiplication 1	1.045	0	1.055	0																					Response to stimulus.Stress response.Biotic stress response.Virus stress response.Tobamovirus replication host gene
VIT_00s2265g00010	Unknown	2.667	0	2.666	0	1.791	0	1.835	0					1.437	0	1.393	0	3.029	0	3.03	0					Unknown
VIT_00s2269g00010	Armadillo/beta-catenin repeat	1.603	0	1.57	0	1.486	0	1.613	0					1.711	0	1.583	0	1.874	0	1.907	0					Unknown
VIT_00s2271g00010	Pinene synthase	1.416	7.6e-05																							Metabolism.Secondary metabolism.Terpenoid metabolism.Monoterpenoid metabolism.Monoterpenoid biosynthesis
VIT_00s2279g00010	LEM3 (ligand-effect modulator 3) family protein	1.557	0	1.274	0	1.351	0	1.1	1e-06							1.046	2e-06									Transport overview.Accessory factors involved in transport.Auxiliary transport proteins.Phospholipid Importer beta-subunit
VIT_00s2280g00010	Laccase	-2.51	0.016863	-2.882	0.00725													-2.755	0.009992	-2.383	0.023313					Metabolism.single reactions
VIT_00s2287g00010	Unknown protein	-1.758	0	-1.433	3e-06	-1.628	1e-06	-1.354	7e-06					-1.076	0.000118	-1.35	9e-06	-1.008	0.000188	-1.333	8e-06					Unknown
VIT_00s2304g00010	Pentatricopeptide repeat-containing protein	-1.327	0	-1.102	0																					Diverse functions.Gene family with diverse functions.Pentatricopeptide domain family
VIT_00s2326g00010	Ankyrin	1.592	0	1.442	0	1.116	2e-06	1.028	6e-06									1.207	1e-06	1.358	0					Diverse functions.Gene family with diverse functions.Ankyrin domain family
VIT_00s2342g00010	PUB9 (plant U- box 9)	-1.258	0	-1.266	0	-2.061	0	-2.024	0					-1.951	0	-1.988	0	-1.377	0	-1.369	0					Cellular process.Cell growth and death.Cell death
VIT_00s2342g00020	No hit	-1.902	0	-1.912	0	-2.87	0	-2.776	0					-3.021	0	-3.114	0	-2.18	0	-2.17	0					No hit
VIT_00s2364g00010	U-box domain-containing protein 8	-1.294	0	-1.2	0	-1.937	0	-1.923	0					-1.682	0	-1.696	0									Unknown
VIT_00s2376g00010	NADH dehydrogenase	-3.021	0	-2.575	0									-1.211	6e-06	-1.175	8e-06	-3.456	0	-3.902	0
VIT_00s2397g00010	EMB2261	-1.387	0	-1.137	0																					Development.Reproductive development.Embryo development
VIT_00s2424g00010	Unknown	1.233	1e-06	1.293	1e-06													1.66	0	1.599	0					Unknown
VIT_00s2484g00010	Vascular related NAC-domain protein 4	2.378	0.000463	2.104	0.00143	1.931	0.002864	1.908	0.003171					1.73	0.007408	1.753	0.006651			1.441	0.020272					Regulation overview.Regulation of gene expression.Regulation of transcription.Transcription factor.NAC family transcription factor
VIT_00s2497g00010	U-box domain-containing protein 8	-1.811	0	-1.754	0	-2.767	0	-2.667	0					-2.275	0	-2.375	0			-1.01	7e-06					Unknown
VIT_00s2508g00010	Phenylalanine ammonia-lyase	-2.183	0	-2.237	0													-2.115	0	-2.061	0					Metabolism.Primary metabolism.Amino acid metabolism.Aromatic amino acid metabolism.Tyrosine metabolism
VIT_00s2520g00010	Cytokinin oxidase	-4.42	0	-3.724	0	-4.037	0	-4.313	0					-4.55	0	-4.274	0	-3.847	0	-4.542	0					Signaling.Hormone Signaling.Cytokinin Signaling.Cytokinin metabolism.Cytokinin catabolism
VIT_00s2526g00010	Endo-1	-1.221	0	-1.268	0
VIT_00s2527g00010	Beta-fructosidase (BFRUCT3)	2.896	0	2.495	0	4.254	0	3.968	0					3.439	0	3.725	0	2.234	0	2.634	0					Metabolism.Primary metabolism.Carbohydrate metabolism.Monosaccharide metabolism.Galactose metabolism
VIT_00s2542g00010	Receptor kinase CHRK1	-2.254	0	-1.847	1e-06	-1.341	3.5e-05	-1.138	0.000205					-1.039	0.000619	-1.242	0.000104	-2.068	0	-2.475	0					Signaling.Signaling pathway.Protein kinase
VIT_00s2558g00010	TRNA synthetase	1.195	0.001751
VIT_00s2562g00010	No hit	-1.279	1e-06	-1.113	3e-06	-1.248	1e-06	-1.049	7e-06																	No hit
VIT_00s2563g00010	Glycogenin glucosyltransferase	-1.297	4e-06	-1.248	7e-06	-1.737	0	-1.685	0	-1.073	0.000298	-1.018	0.000275													Metabolism.Primary metabolism.Carbohydrate metabolism.Polysaccharide metabolism.Starch and sucrose metabolism
VIT_00s2569g00010	Sialidase BNR/Asp-box repeat family protein	1.558	4e-06	1.184	0.000101																					Response to stimulus.Stress response.Biotic stress response
VIT_00s2594g00010	Receptor protein kinase	3.203	0	2.933	0	2.435	0	2.307	0					1.574	1e-06	1.701	0	2.151	0	2.422	0					Signaling.Signaling pathway.Protein kinase
VIT_00s2620g00010	Endo-1	-1.601	1.1e-05	-1.907	1e-06	-1.108	0.000559					-1.476	0.000124	-1.097	0.000759	-1.223	0.000268
VIT_00s2623g00010	Nuclear transport factor 2 (NTF2)	-1.212	0.001508	-1.327	0.000704	-1.743	4.4e-05	-1.604	0.000109							-1.093	0.004083	-1.188	0.001901	-1.073	0.004161					Transport overview.Primary Active Transporters.P-P-bond hydrolysis-driven transporters.Nuclear mRNA Exporter
VIT_00s2643g00020	SET domain-containing protein 2	-1.599	3.1e-05	-1.614	2.9e-05	-1.753	1.1e-05	-1.609	3.1e-05					-1.535	6.8e-05	-1.679	2.5e-05	-1.26	0.000415	-1.245	0.000464					Regulation overview.Regulation of gene expression.Regulation of transcription.Transcription factor.SET PCG family transcription factor
VIT_00s2648g00010	FAD-dependent pyridine nucleotide-disulphide oxidoreductase	-3.258	0	-2.728	0									-1.012	0.000112			-3.503	0	-4.033	0					Unclear
VIT_00s2705g00010	Unknown	2.605	0	3.031	0	2.736	0	2.708	0					2.877	0	2.905	0	3.132	0	2.706	0					Unknown
VIT_00s2707g00010	UDP-glucosyltransferase	2.221	0	2.091	0	2.173	0	2.409	0					2.411	0	2.175	0	2.214	0	2.344	0					Metabolism.Secondary metabolism.Phenylpropanoid metabolism.Flavonoid metabolism.Flavonoid biosynthesis
VIT_00s2731g00010	Acyl-(acyl carrier protein) thioesterase	1.284	0	1.194	0	1.126	0	1.09	0					1.526	0	1.563	0	1.687	0	1.778	0					Metabolism.Primary metabolism.Lipid metabolism.Fatty acid metabolism.Fatty acid biosynthesis
VIT_00s2739g00010	Basic helix-loop-helix (bHLH) family	5.299	0	5.393	0	5.136	0	5.105	0	1.108	0.029428	2.597	2.4e-05	3.997	0	4.028	0	2.796	2e-06	2.703	2e-06					Regulation overview.Regulation of gene expression.Regulation of transcription.Transcription factor.bHLH family transcription factor
VIT_00s2770g00010	Receptor kinase CHRK1	-1.125	1.5e-05																	-1.375	1e-06					Signaling.Signaling pathway.Protein kinase
VIT_00s2776g00010	S-locus lectin protein kinase	-2.916	0	-2.725	0	-2.584	0	-2.406	0					-1.731	0	-1.908	0	-3.059	0	-3.251	0					Signaling.Signaling pathway.Protein kinase
VIT_00s2795g00010	Glyoxylate reductase	1.098	0	1.036	0																					Metabolism.Primary metabolism.Generation of metabolite precursors and energy.Glyoxylate and dicarboxylate metabolism
VIT_00s2829g00010	Unknown	2.677	0	2.931	0	2.958	0	2.811	0					2.826	0	2.973	0	3.16	0	2.906	0					Unknown
VIT_00s2844g00010	Autoinhibited H+ ATPase	1.354	3.3e-05	1.194	0.000135	1.599	5e-06	1.672	3e-06																	Unclear
VIT_00s2847g00010	S-locus lectin protein kinase	-2.722	0	-2.53	0	-2.248	0	-1.976	0					-1.63	0	-1.902	0	-2.934	0	-3.126	0					Signaling.Signaling pathway.Protein kinase
VIT_00s2849g00010	Phenylalanine ammonia-lyase	-1.639	3.6e-05	-1.711	2.3e-05													-1.704	2.6e-05	-1.632	4.1e-05					Metabolism.Primary metabolism.Amino acid metabolism.Aromatic amino acid metabolism.Tyrosine metabolism
VIT_00s2855g00010	Unknown	-1.768	0	-1.454	0	-1.73	0	-1.62	0			-1.086	1e-06	-1.034	0	-1.144	0									Unknown
VIT_00s2864g00010	No hit	1.63	1e-06	1.623	1e-06	1.977	0	1.617	1e-06			-1.202	0.000121	1.372	8e-06	1.732	0	2.825	0	2.832	0					No hit
VIT_00s2887g00010	Syntaxin 52	-1.545	0	-1.546	0	-1.732	0	-1.89	0	-1.106	0							-1.168	0	-1.167	0					Cellular process.Cellular transport.Protein trafficking.Vesicle-mediated trafficking.SNARE interactions in vesicular transport
VIT_01s0010g00090	BRCA1 interacting protein C-terminal helicase 1	-1.098	6.2e-05	-1.087	7.2e-05	-1.315	8e-06	-1.348	6e-06					-1.392	6e-06	-1.36	7e-06	-1.091	7.3e-05	-1.102	6.6e-05					Metabolism.Primary metabolism.Nucleobase
VIT_01s0010g00140	No hit	-2.738	0	-3.012	0	-2.752	0	-2.608	0					-2.787	0	-2.931	0	-2.976	0	-2.702	0					No hit
VIT_01s0010g00240	CTP-synthetase	-3.191	6.9e-05	-3.372	3.9e-05	-2.153	0.002836	-2.186	0.002543					-2.774	0.000384	-2.741	0.000424	-2.837	0.000254	-2.657	0.00048					Metabolism.Primary metabolism.Nucleobase
VIT_01s0010g00320	ATPase	-1.097	0.000815	-1.334	0.000125											-1.163	0.000602	-1.92	2e-06	-1.683	1e-05					Unclear
VIT_01s0010g00330	Clavata1 receptor kinase (CLV1)	1.916	0	1.382	1e-06	2.023	0	1.896	0					1.425	1e-06	1.552	0			1.373	1e-06					Signaling.Signaling pathway.Protein kinase
VIT_01s0010g00510	Unknown protein	2.798	0	2.248	0	1.561	1e-06									1.409	4e-06	1.654	0	2.203	0					Unknown
VIT_01s0010g00520	Unknown protein	-1.013	2.8e-05											-1.461	0	-1.573	0	-1.892	0	-2.03	0					Unknown
VIT_01s0010g00530	UDP-glucoronosyl and UDP-glucosyl transferase	-2.049	0	-2.325	0	-2.315	0	-2.51	0	1.095	0.000557			-3.605	0	-3.41	0	-2.839	0	-2.563	0					Unclear
VIT_01s0010g00580	Translin-associated factor X	1.196	1e-06	1.279	0																					Metabolism.Primary metabolism.Nucleobase
VIT_01s0010g00620	Phosphatidylserine decarboxylase	-1.027	0.003482	-1.285	0.000535	-1.047	0.003084									-1.014	0.004506	-1.553	8.4e-05	-1.294	0.000521					Metabolism.Primary metabolism.Amino acid metabolism.Glycine
VIT_01s0010g00660	No hit	-2.477	0	-2.575	0	-3.558	0	-3.655	0					-2.842	0	-2.745	0	-3.06	0	-2.962	0					No hit
VIT_01s0010g00740	Basic helix-loop-helix (bHLH) family	1.228	0	1.351	0	1.421	0	1.398	0					1.265	0	1.289	0	1.43	0	1.306	0					Regulation overview.Regulation of gene expression.Regulation of transcription.Transcription factor.bHLH family transcription factor
VIT_01s0010g00750	Unknown protein	1.836	0	1.608	0	2.103	0	1.929	0					1.746	0	1.92	0	1.188	1.2e-05	1.416	1e-06					Unknown
VIT_01s0010g00820	2-oxoglutarate decarboxylase	1.138	0.000564	1.796	4e-06	1.925	2e-06	1.901	2e-06					1.254	0.000288	1.279	0.000233	2.416	0	1.757	5e-06					Metabolism.Primary metabolism.Amino acid metabolism.Glutamate metabolism
VIT_01s0010g00850	Menaquinone biosynthesis protein	1.51	0	2.403	0	1.897	0	2.097	0					1.112	2.3e-05			3.098	0	2.206	0					Metabolism.Primary metabolism.Coenzyme and prosthetic group metabolism.Biosynthesis of derivatives of dehydroquinic acid
VIT_01s0010g00870	Menaquinone biosynthesis protein	1.441	0	2.33	0	1.893	0	1.811	0					1.077	2.4e-05	1.159	1e-05	3.2	0	2.311	0					Metabolism.Primary metabolism.Coenzyme and prosthetic group metabolism.Biosynthesis of derivatives of dehydroquinic acid
VIT_01s0010g00900	Menaquinone biosynthesis protein	1.512	0	2.498	0	1.829	0	1.85	0					1.284	0	1.263	0	3.292	0	2.306	0					Metabolism.Primary metabolism.Coenzyme and prosthetic group metabolism.Biosynthesis of derivatives of dehydroquinic acid
VIT_01s0010g00940	Unknown protein	1.547	0	1.911	0	2.605	0	2.508	0					2.937	0	3.034	0	1.855	0	1.491	0					Unknown
VIT_01s0010g01090	Peroxidase ATP23a	1.383	0.004546	1.547	0.001961	1.069	0.02346	1.222	0.01081			1.656	0.002647													Metabolism.Primary metabolism.Amino acid metabolism.Aromatic amino acid metabolism.Phenylalanine metabolism.Phenylalanine biosynthesis
VIT_01s0010g01140	Unknown	-1.184	1e-06	-1.067	2e-06	-1.168	1e-06	-1.283	0											-1.037	3e-06					Unknown
VIT_01s0010g01160	Zinc finger (DHHC type)	-1.07	0																							Regulation overview.Regulation of gene expression.Regulation of transcription.Transcription factor.Zinc finger DHHC family transcription factor
VIT_01s0010g01170	YGGT	1.861	0	1.988	0	2.395	0	2.422	0					2.694	0	2.667	0	2.453	0	2.327	0					Unknown
VIT_01s0010g01200	Cell elongation protein / DWARF1 / DIMINUTO (DIM)	1.176	4e-06	1.206	3e-06													1.087	1.2e-05	1.056	1.7e-05					Metabolism.Primary metabolism.Lipid metabolism.Steroid metabolism.Steroid biosynthesis
VIT_01s0010g01240	Argonaute (AGO1)	-1.012	0.000633	-1.037	0.000523	-1.564	6e-06	-1.426	1.8e-05																	Regulation overview.Regulation of gene expression.Gene silencing.Posttranscriptional gene silencing by RNA.mRNA cleavage involved in gene silencing by miRNA
VIT_01s0010g01250	S ribonuclease	-1.011	0.00017	-1.403	4e-06	-1.029	0.000145							-1.084	0.00011	-1.126	7.2e-05	-1.432	4e-06	-1.039	0.000138					Metabolism.Primary metabolism.Nucleobase
VIT_01s0010g01280	No hit	-1.481	0.001209	-1.318	0.003209													-1.068	0.013805	-1.231	0.005441					No hit
VIT_01s0010g01340	GTPase activating protein	-1.096	4e-06	-1.163	2e-06	-1.53	0	-1.372	0					-1.34	0	-1.498	0	-1.663	0	-1.597	0					Signaling.Signaling pathway.G-protein signaling pathway
VIT_01s0010g01350	ADP-glucose pyrophosphorylase large subunit CagpL2	-1.613	3.4e-05	-1.818	9e-06									-1.368	0.000265	-1.622	4.4e-05	-3.174	0	-2.969	0					Metabolism.Primary metabolism.Carbohydrate metabolism.Polysaccharide metabolism.Starch and sucrose metabolism
VIT_01s0010g01390	Phototropic-responsive NPH3	2.622	0	1.645	1e-06	2.606	0	2.176	0					2.001	0	2.431	0			1.798	0					Signaling.Signaling pathway.Light Signaling
VIT_01s0010g01430	C2 domain-containing protein	-1.446	0	-1.21	0	-1.093	2e-06	-1.128	1e-06											-1.117	1e-06					Signaling.Signaling pathway.Protein kinase
VIT_01s0010g01480	AGD4 (ARF-GAP domain 4)	1.162	0	1.02	0																					Transport overview.Macromolecule transport.Protein transport.Protein coat
VIT_01s0010g01660	Receptor protein kinase	3.386	0	3.183	0	2.365	0	2.566	0					1.729	0	1.528	1e-06	2.55	0	2.753	0					Signaling.Signaling pathway.Protein kinase
VIT_01s0010g01680	Glutaredoxin	-1.938	0	-1.881	0													-1.304	1e-06	-1.36	1e-06					Response to stimulus.Stress response.Abiotic stress response.Oxidative stress response
VIT_01s0010g01710	Phytosulfokine receptor	-2.235	0	-2.169	0	-1.614	5e-06	-1.534	1e-05					-1.296	8.8e-05	-1.375	4.5e-05	-1.371	3.8e-05	-1.438	2.2e-05					Signaling.Signaling pathway.Signaling molecules.Signaling peptide.Ligand peptide
VIT_01s0010g01760	Remorin	1.937	3e-06	1.547	4.1e-05	1.547	4.1e-05	1.545	4.3e-05	1.231	0.001952							1.292	0.000289	1.682	1.7e-05					Unclear
VIT_01s0010g01810	Tetratricopeptide repeat (TPR)-containing	1.06	2.7e-05	1.288	3e-06	1.426	1e-06	1.359	1e-06																	Unknown
VIT_01s0010g01840	GEM-like protein 5	-3.177	0	-3.042	0	-2.313	0	-2.542	0	-1.712	8e-06	-1.444	2.4e-05					-1.598	1e-06	-1.733	0					Cellular process.Cell growth and death
VIT_01s0010g01870	Salicylic acid-induced fragment 1 protein	1.958	0	2.299	0	1.077	3e-06							1.429	0	1.554	0	2.41	0	2.068	0					Unknown
VIT_01s0010g01900	Pentatricopeptide (PPR) repeat-containing protein	3.757	0	3.867	0	4.162	0	4.039	0					3.297	0	3.42	0	3.204	0	3.094	0					Diverse functions.Gene family with diverse functions.Pentatricopeptide domain family
VIT_01s0010g02030	Gamma-thionin precursor	-2.844	0	-2.744	0	-3.304	0	-3.304	0	-1.227	2.9e-05			-2.078	0	-2.077	0	-2.478	0	-2.578	0					Response to stimulus.Stress response.Biotic stress response
VIT_01s0010g02040	Hydroxyproline-rich glycoprotein	-2.227	0	-2.614	0	-3.57	0	-3.44	0					-3.174	0	-3.304	0	-2.447	0	-2.06	0					Cellular process.Cellular component organization and biogenesis.Cell wall organization and biogenesis.Cell wall structural protein
VIT_01s0010g02070	Ethylene-responsive protein	1.728	3.3e-05	1.825	1.8e-05													2.333	1e-06	2.235	2e-06					Signaling.Hormone Signaling.Ethylene Signaling.Ethylene-mediated Signaling pathway
VIT_01s0010g02080	Chr019/ETL1 (chromatin remodeling 19)	-1.212	0	-1.115	0																					Regulation overview.Regulation of gene expression.Regulation of transcription.Transcription factor.SNF2 family transcription factor
VIT_01s0010g02090	Indeterminate(ID)-domain 5	1.027	1e-06	1.13	0	1.596	0	1.596	0					1.557	0	1.557	0	1.696	0	1.593	0					Regulation overview.Regulation of gene expression.Regulation of transcription.Transcription factor.C2H2 family transcription factor
VIT_01s0010g02100	Indeterminate(ID)-domain 5	1.636	0	2.053	0	2.514	0	2.436	0					1.947	0	2.025	0	2.27	0	1.853	0					Regulation overview.Regulation of gene expression.Regulation of transcription.Transcription factor.C2H2 family transcription factor
VIT_01s0010g02110	Zinc finger (C3HC4-type ring finger)	-2.555	3e-06	-2.866	1e-06	-3.47	0	-3.324	0					-3.026	1e-06	-3.173	0	-2.931	1e-06	-2.62	2e-06					Regulation overview.Regulation of gene expression.Regulation of transcription.Transcription factor.Zinc finger C3HC4 family transcription factor
VIT_01s0010g02120	Zinc finger (C3HC4-type ring finger)	-1.601	0	-1.826	0	-2.007	0	-1.874	0					-1.808	0	-1.941	0	-2.156	0	-1.93	0					Regulation overview.Regulation of gene expression.Regulation of transcription.Transcription factor.Zinc finger C3HC4 family transcription factor
VIT_01s0010g02240	Unknown protein	1.716	0.000873	1.786	0.000628	3.521	0	3.16	1e-06	2.324	0.000301	-1.755	0.001873			1.197	0.014691	3.541	0	3.471	0					Unknown
VIT_01s0010g02260	Esterase	-1.58	0	-1.775	0	-1.647	0	-1.507	0					-1.345	0	-1.485	0	-1.063	1e-06							Unclear
VIT_01s0010g02310	Ribosomal protein L23 50S	1.069	0	1.116	0													1.258	0	1.211	0					Metabolism.Primary metabolism.Protein metabolism and modification.Protein synthesis.Ribosome
VIT_01s0010g02360	Thimet oligopeptidase	1.301	0	1.321	0	1.191	2e-06	1.228	1e-06					1.276	1e-06	1.239	1e-06	1.913	0	1.893	0					Unclear
VIT_01s0010g02430	Mitotic spindle checkpoint protein (MAD2)	1.89	2.4e-05	1.682	9.2e-05	2.807	0	2.642	0	1.156	0.009367			1.487	0.000407	1.651	0.000141	2.641	0	2.85	0					Signaling.Signaling pathway.Protein kinase.MAPK cascade
VIT_01s0010g02440	ABC transporter C member 9	-1.256	0.001053	-1.557	0.000139																					Transport overview.Macromolecule transport.Multidrug transport.Multidrug ABC transport
VIT_01s0010g02450	B12D	-1.594	0	-1.208	1e-06									-1.015	9e-06	-1.052	6e-06	-1.256	0	-1.642	0					Unclear
VIT_01s0010g02460	Glyceraldehyde-3-phosphate dehydrogenase	-2.764	0	-2.945	0	-2.193	1e-06	-2.343	1e-06	-1.38	0.001306	-1.806	7.1e-05					-1.139	0.001616
VIT_01s0010g02500	Lysine histidine transporter 1	3.429	1.1e-05	3.399	1.3e-05	3.844	3e-06	4.215	1e-06	2.572	0.001317	3.546	4.4e-05	1.644	0.011765	1.272	0.044977									Transport overview.Electrochemical Potential-driven Transporters.Porters.Amino Acid/Auxin Permease
VIT_01s0010g02510	Lysine histidine transporter 1	2.931	3e-05	3.177	1.2e-05	3.71	2e-06	3.781	1e-06	2.434	0.001153	2.977	0.000116	1.346	0.024213	1.276	0.031501									Transport overview.Electrochemical Potential-driven Transporters.Porters.Amino Acid/Auxin Permease
VIT_01s0010g02520	Lysine histidine transporter 1	2.422	0.001981	2.381	0.002338	3.028	0.000269	3.111	0.000209	2.764	0.002688	3.623	0.000168													Transport overview.Electrochemical Potential-driven Transporters.Porters.Amino Acid/Auxin Permease
VIT_01s0010g02530	Extracellular ligand-gated ion channel	-1.132	0	-1.08	0																					Transport overview.Incompletely characterized transport systems.Putative transport protein.Transporter unknown
VIT_01s0010g02590	ATP-dependent DNA helicase RecQ	2.401	0	2.252	0	2.204	0	2.291	0					1.522	5e-06	1.436	1e-05	1.633	2e-06	1.782	1e-06					Metabolism.Primary metabolism.Nucleobase
VIT_01s0010g02670	3-oxoacyl-[acyl-carrier-protein] reductase	2.276	0	2.074	0	1.121	0	1.151	0					1.497	0	1.466	0	2.505	0	2.708	0
VIT_01s0010g02730	Chaperone BCS1 mitochondrial	1.421	7e-06	1.998	0	1.953	0	1.906	0					1.219	5.9e-05	1.266	3.8e-05	1.577	2e-06	1	0.000364					Metabolism.Primary metabolism.Protein metabolism and modification.Protein folding.Chaperone-mediated protein folding
VIT_01s0010g02750	Lipoxygenase	3.468	0	3.467	0	4.114	0	4.229	0			1.061	8.2e-05	3.296	0	3.18	0	2.405	0	2.407	0					Metabolism.Primary metabolism.Lipid metabolism.Fatty acid metabolism.Alpha-linolenic acid metabolism
VIT_01s0010g02800	Ankyrin	1.788	0.004895	1.905	0.00313	1.88	0.00347	2.17	0.001083			-2.149	0.002784	2.926	7.4e-05	2.636	0.000212	4.054	1e-06	3.937	2e-06					Transport overview.Accessory factors involved in transport.Auxiliary transport proteins.Ankyrin
VIT_01s0010g02840	Chaperone BCS1 mitochondrial	-1.955	1.2e-05	-1.956	1.3e-05	-3.412	0	-3.343	0	-1.179	0.006964			-2.164	5e-06	-2.233	3e-06	-1.716	5.9e-05	-1.715	5.9e-05					Metabolism.Primary metabolism.Protein metabolism and modification.Protein folding.Chaperone-mediated protein folding
VIT_01s0010g02870	AAA-type ATPase	1.599	5e-06	1.488	1.2e-05	1.884	1e-06	1.666	3e-06					1.201	0.00017	1.42	2.8e-05	1.87	1e-06	1.981	0					Diverse functions.Gene family with diverse functions.AAA-type ATPase domain family
VIT_01s0010g02890	Armadillo/beta-catenin repeat protein / U-box domain-containing	1.103	0	1.031	0	1.743	0	1.784	0					1.223	0	1.183	0									Unknown
VIT_01s0010g02910	ATP binding protein	2.893	0	2.767	0	2.39	0	2.398	0					1.588	6e-06	1.58	6e-06	2.31	0	2.436	0					Unknown
VIT_01s0010g03060	Unknown protein	3.688	0	3.592	1e-06	3.437	1e-06	3.316	2e-06			2.302	0.000454	2.817	2e-05	2.938	1.2e-05	1.29	0.015519	1.386	0.009998					Unknown
VIT_01s0010g03080	Unknown	1.169	8.9e-05	1.233	5.1e-05																					Unknown
VIT_01s0010g03090	Malate dehydrogenase	-1.356	0.000917	-1.556	0.000261	-2.021	1.5e-05	-1.775	6.7e-05					-1.749	0.000101	-1.995	2.3e-05	-1.584	0.000227	-1.385	0.000812
VIT_01s0010g03160	No hit	1.36	0	1.187	3e-06									1.23	3e-06	1.314	1e-06			1.124	6e-06					No hit
VIT_01s0010g03210	HcrVf1 protein	-2.375	6e-06	-2.272	1e-05	-1.849	0.000105	-1.981	5e-05					-1.77	0.000214	-1.637	0.000448	-2.511	3e-06	-2.614	2e-06					Diverse functions.Gene family with diverse functions.NBS-LRR superfamily
VIT_01s0010g03240	Translation initiation factor 3 subunit K	-2.159	0	-2.784	0	-3.108	0	-2.885	0					-3.013	0	-3.236	0	-3.036	0	-2.411	0					Metabolism.Primary metabolism.Protein metabolism and modification.Protein synthesis.Translation.Translational initiation
VIT_01s0010g03270	Unc51-like kinase	-1.808	1.8e-05	-1.871	1.3e-05	-1.825	1.7e-05	-1.576	8.8e-05					-1.593	0.000102	-1.842	2e-05	-2.09	4e-06	-2.027	5e-06					Metabolism.Cellular metabolism.Cellular catabolism.Autophagy
VIT_01s0010g03340	DNA binding protein	-1.136	0.003887	-1.127	0.004197	-1.087	0.005488	-1.047	0.007131																	Metabolism.Primary metabolism.Nucleobase
VIT_01s0010g03430	HcrVf1 protein	-2.71	0	-2.385	0	-1.953	3e-06	-2.14	1e-06					-2.025	3e-06	-1.839	9e-06	-2.505	0	-2.831	0					Diverse functions.Gene family with diverse functions.NBS-LRR superfamily
VIT_01s0010g03460	Caffeoyl-CoA O-methyltransferase	-1.147	1e-06	-1.168	0	-1.575	0	-1.623	0																	Metabolism.Secondary metabolism.Phenylpropanoid metabolism.Phenylpropanoid biosynthesis
VIT_01s0010g03470	Caffeoyl-CoA O-methyltransferase	-3.329	0	-3.773	0	-4.109	0	-4.358	0					-4.628	0	-4.379	0	-4.759	0	-4.315	0					Metabolism.Secondary metabolism.Phenylpropanoid metabolism.Phenylpropanoid biosynthesis
VIT_01s0010g03490	Caffeoyl-CoA O-methyltransferase	-3.308	0	-3.689	0	-4.246	0	-4.529	0			1.196	0.000213	-4.731	0	-4.448	0	-4.885	0	-4.504	0					Metabolism.Secondary metabolism.Phenylpropanoid metabolism.Phenylpropanoid biosynthesis
VIT_01s0010g03510	Caffeoyl-CoA O-methyltransferase	-3.611	0	-4.032	0	-3.739	0	-4.017	0					-4.229	0	-3.952	0	-4.241	0	-3.82	0					Metabolism.Secondary metabolism.Phenylpropanoid metabolism.Phenylpropanoid biosynthesis
VIT_01s0010g03520	No hit	-1.214	0.008514	-1.55	0.001389	-1.154	0.011984	-1.333	0.004586					-1.695	0.000781	-1.516	0.001979	-1.445	0.002547	-1.109	0.015529					No hit
VIT_01s0010g03530	Phagocytosis and cell motility protein ELMO1	4.299	0	4.537	0	4.143	0	4.288	0	1.897	0.000718	2.416	4.5e-05	2.391	1.3e-05	2.246	2.6e-05	2.121	4e-05	1.883	0.000141					Unclassified
VIT_01s0010g03540	Microtubule associated protein (MAP65-6)	3.885	9.2e-05	3.772	0.000131	2.875	0.001674	3.024	0.001094					3.647	0.000236	3.498	0.000349	2.776	0.0023	2.889	0.001656					Cellular process.Cellular component organization and biogenesis.Cytoskeleton organization and biogenesis.Microtubule organization and biogenesis.Microtubule-driven movement
VIT_01s0010g03620	LHCA2 (Photosystem I light harvesting complex gene 2)	4.571	0	4.669	0	4.163	0	3.646	0					2.991	0	3.508	0	4.118	0	4.02	0					Metabolism.Primary metabolism.Generation of metabolite precursors and energy.Photosynthesis.Antenna proteins
VIT_01s0010g03640	DnaJ homolog	-2.76	0	-2.594	0	-2.722	0	-2.529	0					-1.586	1e-06	-1.778	0	-2.252	0	-2.419	0
VIT_01s0010g03680	Unknown protein	-2.676	0	-2.719	0	-1.652	0	-1.612	0					-1.634	0	-1.674	0	-2.549	0	-2.507	0					Unknown
VIT_01s0010g03710	Squamosa promoter-binding protein 2 (SPL2)	3.676	0	3.723	0	2.93	0	2.88	0					1.991	0	2.041	0	2.744	0	2.697	0					Regulation overview.Regulation of gene expression.Regulation of transcription.Transcription factor.SBP family transcription factor
VIT_01s0010g03730	F-box domain containing protein	-1.424	0	-1.366	0	-1.28	0	-1.313	0																	Metabolism.Primary metabolism.Protein metabolism and modification.Proteolysis.cytoplasmic and nuclear protein degradation.Ubiquitin-mediated proteolysis
VIT_01s0010g03800	Unknown protein	-2.274	0	-2.339	0	-1.486	2e-06	-1.464	2e-06					-1.347	8e-06	-1.369	6e-06	-2.359	0	-2.294	0					Unknown
VIT_01s0010g03820	Receptor kinase TRKa	1.135	0.006853	1.29	0.002741	2.033	3.4e-05	2.243	1.1e-05	1.614	0.001744	1.161	0.011366													Signaling.Signaling pathway.Protein kinase
VIT_01s0010g03860	Unknown	1.809	1e-06	1.813	1e-06									1.296	0.000101	1.414	3.9e-05									Unknown
VIT_01s0010g03870	Unknown protein	2.617	3.5e-05	2.211	0.000224	2.103	0.000363	1.829	0.001307			2.303	0.000485	1.794	0.001855	2.067	0.00053									Unknown
VIT_01s0010g03890	Unknown	1.148	0.027731																							Unknown
VIT_01s0010g03930	WRKY DNA-binding protein 75	-4.232	0	-4.342	0	-3.716	0	-3.674	0	-2.014	0	-1.229	8e-06	-1.66	0	-1.702	0	-3.114	0	-3.004	0					Regulation overview.Regulation of gene expression.Regulation of transcription.Transcription factor.WRKY family transcription factor
VIT_01s0010g03990	Unknown protein	-2.323	2.1e-05	-1.521	0.001509											1.249	0.007639	2.342	2.1e-05	1.54	0.001404					Unknown
VIT_01s0011g00030	ACT domain containing protein (ACR4)	2.588	3e-06	2.636	3e-06	2.81	1e-06	3.05	0	1.701	0.001621	2.219	9.6e-05	1.349	0.003226	1.108	0.012149									Unknown
VIT_01s0011g00040	No hit	-1.333	0.012047	-1.238	0.018963	-1.527	0.00499	-1.314	0.013461					-1.065	0.044427	-1.278	0.017569	-1.044	0.0453	-1.138	0.030155					No hit
VIT_01s0011g00060	No hit	2.031	0	1.165	5e-06											1.008	3.8e-05			1.508	0					No hit
VIT_01s0011g00080	Universal stress protein (USP) family protein	1.595	0.000107	1.588	0.000116	1.961	1.1e-05	1.911	1.5e-05	2.017	7.8e-05	1.95	6e-05													Response to stimulus.Stress response
VIT_01s0011g00090	Zinc finger (C3HC4-type ring finger)	-1.156	0.008917	-1.091	0.013124	-1.469	0.001534	-1.268	0.004887							-1.042	0.019036	-1.317	0.003777	-1.382	0.002596					Regulation overview.Regulation of gene expression.Regulation of transcription.Transcription factor.Zinc finger C3HC4 family transcription factor
VIT_01s0011g00100	MADS-box APETALA 1	1.892	2.6e-05	2.641	0	1.419	0.000546	1.887	2.8e-05	1.098	0.013537							1.951	2.1e-05	1.202	0.002374					Development.Reproductive development.Flower development
VIT_01s0011g00110	SEPALLATA1	1.167	0																							Development.Reproductive development.Flower development
VIT_01s0011g00130	Squamosa promoter-binding protein 6 (SPL6)	2.561	0	2.635	0													1.92	2e-06	1.845	3e-06					Regulation overview.Regulation of gene expression.Regulation of transcription.Transcription factor.SBP family transcription factor
VIT_01s0011g00220	WRKY DNA-binding protein 3	-1.063	0																							Regulation overview.Regulation of gene expression.Regulation of transcription.Transcription factor.WRKY family transcription factor
VIT_01s0011g00280	feronia receptor-like kinase	1.048	0.000204	1.315	1.8e-05	1.436	6e-06	1.712	1e-06					1.796	1e-06	1.52	4e-06	1.677	1e-06	1.41	8e-06					Signaling.Signaling pathway.Protein kinase
VIT_01s0011g00290	Unknown protein	-1.16	0	-1.236	0																					Unknown
VIT_01s0011g00380	SP1L1 (SPIRAL1-like1)	-2.347	0	-2.038	0	-1.15	2e-06											-1.416	0	-1.725	0					Response to stimulus.Stress response.Biotic stress response
VIT_01s0011g00400	Nuclear transport factor 2 (NTF2)	1.918	0	2.059	0	1.683	0	1.713	0	1.075	9.6e-05							1.534	0	1.393	0					Transport overview.Primary Active Transporters.P-P-bond hydrolysis-driven transporters.Nuclear mRNA Exporter
VIT_01s0011g00460	Unknown protein	1.649	4e-06	1.858	1e-06	2.029	0	2.226	0					2.381	0	2.183	0	2.715	0	2.506	0					Unknown
VIT_01s0011g00510	Unknown protein	-1.135	3e-06	-1.245	1e-06	-1.109	4e-06	-1.078	6e-06					-1.267	1e-06	-1.298	1e-06	-1.283	1e-06	-1.172	2e-06					Unknown
VIT_01s0011g00530	Ureide permease 2 (AtUPS2)	-1.972	0	-2.125	0	-1.31	0							-1.121	1e-06	-1.481	0	-2.142	0	-1.988	0					Transport overview.Electrochemical Potential-driven Transporters.Porters.Drug/Metabolite Transporter.Nucleobase Uptake Transporter
VIT_01s0011g00550	Hydrolase	1.577	0	1.54	0
VIT_01s0011g00590	Acclimation of photosynthesis to environment	7.386	0	7.11	0	7.27	0	7.37	0					6.605	0	6.505	0	6.134	0	6.411	0					Transport overview.Electrochemical Potential-driven Transporters.Porters.Drug/Metabolite Transporter.Triose-phosphate Transporter
VIT_01s0011g00600	Acclimation of photosynthesis to environment	5.923	0	5.294	0	5.361	0	5.312	0			1.036	0.017378	4.34	0	4.389	0	4.258	0	4.887	0					Transport overview.Electrochemical Potential-driven Transporters.Porters.Drug/Metabolite Transporter.Triose-phosphate Transporter
VIT_01s0011g00610	Unknown protein	2.557	0	2.399	1e-06	2.726	0	2.493	1e-06					2.454	1e-06	2.688	0	1.556	0.000175	1.715	6.3e-05					Unknown
VIT_01s0011g00670	SNAP25A protein	2.82	0	2.64	1e-06	2.375	4e-06	2.184	1e-05	1.108	0.018055	1.133	0.0107	1.076	0.00914	1.267	0.002816	1.506	0.000564	1.686	0.000188					Cellular process.Cellular transport.Protein trafficking.Vesicle-mediated trafficking.SNARE interactions in vesicular transport
VIT_01s0011g00720	WRKY DNA-binding protein 57	-1.144	0	-1.182	0	-1.396	0	-1.339	0					-1.342	0	-1.399	0	-1.542	0	-1.503	0					Regulation overview.Regulation of gene expression.Regulation of transcription.Transcription factor.WRKY family transcription factor
VIT_01s0011g00730	Alpha-1	2.023	0	2.079	0	4.145	0	4.162	0			-1.058	5.1e-05	4.376	0	4.36	0	3.137	0	3.081	0
VIT_01s0011g00750	Glycosyl hydrolase family 1	-1.221	0.000241	-1.252	0.000193	-1.911	1e-06	-1.702	6e-06					-1.71	8e-06	-1.919	2e-06	-1.066	0.000929	-1.035	0.001199					Metabolism.Primary metabolism.Carbohydrate metabolism.Carbohydrate catabolism
VIT_01s0011g00760	Beta-glucosidase	-1.393	0.001106	-1.215	0.003445	-1.506	0.000563	-1.358	0.00142																	Metabolism.Cellular metabolism.Amino acid derivative metabolism.Cyanoamino acid metabolism
VIT_01s0011g00800	Beta-D-glucosidase	-2.994	0	-2.877	0									-1.74	2e-06			-2.614	0	-2.731	0					Metabolism.Cellular metabolism.Amino acid derivative metabolism.Cyanoamino acid metabolism
VIT_01s0011g00820	Remorin	-2.276	0	-2.234	0	-2.232	0	-2.204	0					-2.287	0	-2.314	0	-2.578	0	-2.62	0					Unclear
VIT_01s0011g00930	FK506-binding protein 1 (FKBP13)	2.808	0	3.398	0	3.813	0	3.868	0					3.769	0	3.715	0	3.693	0	3.103	0					Metabolism.Primary metabolism.Protein metabolism and modification.Protein folding
VIT_01s0011g01000	RPM1 (resistance to p. syringae pv maculicola 1)	-1.026	6e-06																							Response to stimulus.Stress response.Biotic stress response.Plant-pathogen interaction
VIT_01s0011g01050	Vacuolar sorting receptor 6	-1.9	6e-06	-1.754	1.6e-05	-1.688	2.5e-05	-1.523	7.9e-05									-1.388	0.000216	-1.534	7.6e-05					Transport overview.Macromolecule transport.Protein transport.Protein coat
VIT_01s0011g01110	Molybdenum cofactor sulfurase	-1.068	3.9e-05																							Metabolism.Primary metabolism.Coenzyme and prosthetic group metabolism.Mo-Molybdopterin metabolism.Mo-Molybdopterin biosynthesis
VIT_01s0011g01160	Haloacid dehalogenase hydrolase	-1.222	0	-1.589	0	-1.256	0	-1.425	0					-1.107	0			-1.369	0	-1.002	0					Metabolism.Primary metabolism.Generation of metabolite precursors and energy.Glyoxylate and dicarboxylate metabolism
VIT_01s0011g01210	No hit	-1.821	4.1e-05	-2.22	4e-06	-1.769	5.9e-05	-1.868	3.3e-05					-1.812	6.1e-05	-1.714	0.000107	-2.217	5e-06	-1.819	4.6e-05					No hit
VIT_01s0011g01300	Polygalacturonase QRT3	4.159	0	4.163	0	3.258	2e-06	3.239	3e-06	1.52	0.014677	2.795	7.3e-05	1.719	0.002356	1.738	0.002124	1.367	0.010581	1.364	0.010747					Cellular process.Cellular component organization and biogenesis.Cell wall organization and biogenesis.Cell wall metabolism.Cell wall modification.Pectin modification
VIT_01s0011g01320	Cholinephosphate cytidylyltransferase	1.04	0	1.149	0																					Metabolism.Primary metabolism.Lipid metabolism.Glycerolipid metabolism.Glycerophospholipid metabolism
VIT_01s0011g01350	No hit	-1.989	6e-06	-1.477	0.00019	-1.157	0.001796											-1.721	3.9e-05	-2.233	2e-06					No hit
VIT_01s0011g01420	UDP-N-acetylglucosamine pyrophosphorylase	-1.669	0	-1.617	0	-1.749	0	-1.778	0					-1.365	0	-1.336	0	-1.249	0	-1.302	0					Metabolism.Primary metabolism.Carbohydrate metabolism.Monosaccharide metabolism.Amino sugar metabolism
VIT_01s0011g01560	Transparent testa16	6.657	0	6.84	0	6.246	0	6.29	0	1.524	0.001618	2.323	2.1e-05	4.767	0	4.723	0	4.517	0	4.335	0					Regulation overview.Regulation of gene expression.Regulation of transcription.Transcription factor.MADS-box family transcription factor
VIT_01s0011g01620	ParB nuclease domain-containing protein	-1.458	0	-1.341	0	-1.264	0	-1.358	0									-1.418	0	-1.535	0					Response to stimulus.Stress response.Abiotic stress response.Oxidative stress response
VIT_01s0011g01630	Protein NAP1 (Nck-associated protein 1)	1.257	1e-06	1.235	1e-06	1.011	1e-05	1.089	4e-06									1.054	6e-06	1.075	5e-06					Cellular process.Cellular component organization and biogenesis.Cytoskeleton organization and biogenesis.Actin organization and biogenesis
VIT_01s0011g01650	Peptidylprolyl isomerase	-1.138	0	-1.136	0													-1.159	0	-1.161	0
VIT_01s0011g01740	Lectin	-1.186	0.039623																							Unknown
VIT_01s0011g01760	Lectin	-2.304	0	-2.144	0	-2.133	0	-2.107	0					-1.118	3e-06	-1.145	2e-06	-1.79	0	-1.95	0					Unknown
VIT_01s0011g01810	No hit	-2.792	0	-2.872	0	-1.951	8e-06	-1.872	1.3e-05					-1.884	1.6e-05	-1.962	1e-05	-2.465	0	-2.385	1e-06					No hit
VIT_01s0011g01860	No hit	1.443	0.001231	1.155	0.00699													1.196	0.005661	1.484	0.00103					No hit
VIT_01s0011g01890	Glutathione S-transferase	1.558	0	1.646	0	1.208	3e-06	1.312	1e-06					1.12	1.1e-05	1.016	3.1e-05	1.763	0	1.675	0
VIT_01s0011g01920	Phosphate-induced protein 1	6.068	0	5.838	0	7.099	0	6.979	0	3.834	9e-05	4.25	1.8e-05	3.145	0.000114	3.265	7.5e-05	1.589	0.021895	1.818	0.009887					Unclear
VIT_01s0011g01970	Pentatricopeptide (PPR) repeat	-1.253	2e-06																							Diverse functions.Gene family with diverse functions.Pentatricopeptide domain family
VIT_01s0011g01980	fasciclin arabinogalactan-protein (FLA21)	-1.392	0.000134																							Cellular process.Cellular component organization and biogenesis.Cell wall organization and biogenesis.Cell wall structural protein
VIT_01s0011g01990	Glycine decarboxylase	1.192	0.000737																							Metabolism.Primary metabolism.Amino acid metabolism.Glycine
VIT_01s0011g02000	Serine carboxypeptidase S10	3.004	0	2.98	0	3.168	0	3.073	0					2.894	0	2.989	0	2.556	1e-06	2.58	1e-06					Metabolism.Primary metabolism.Protein metabolism and modification.Proteolysis.Peptidase-mediated proteolysis
VIT_01s0011g02030	Serine carboxypeptidase S10	5.332	0	4.762	0	4.536	0	4.328	0					4.417	0	4.624	0	4.328	0	4.898	0					Metabolism.Primary metabolism.Protein metabolism and modification.Proteolysis.Peptidase-mediated proteolysis
VIT_01s0011g02080	Ribosomal protein L36a/L44 (RPL36aB) 60S	-2.539	0	-2.385	0	-2.632	0	-2.849	0					-2.456	0	-2.239	0	-2.364	0	-2.518	0					Metabolism.Primary metabolism.Protein metabolism and modification.Protein synthesis.Ribosome
VIT_01s0011g02130	Peptidoglycan-binding LysM domain-containing protein	-1.348	0	-1.327	0	-1.009	0																			Signaling.Signaling pathway.Protein kinase
VIT_01s0011g02250	Metal-nicotianamine transporter YSL7	8.299	0	8.561	0	8.234	0	8.155	0	2.041	0.010121	2.866	0.0005	6.114	0	6.193	0	5.696	0	5.433	0					Transport overview.Electrochemical Potential-driven Transporters.Porters.Oligopeptide Transporter
VIT_01s0011g02260	Metal-nicotianamine transporter YSL7	1.926	8e-06	2.093	3e-06	2.699	0	2.664	0					2.118	4e-06	2.153	3e-06	1.459	0.000191	1.292	0.00062					Transport overview.Electrochemical Potential-driven Transporters.Porters.Oligopeptide Transporter
VIT_01s0011g02310	Unknown protein	-1.917	0	-1.971	0	-2.472	0	-2.537	0					-2.085	0	-2.019	0	-1.568	0	-1.513	0					Unknown
VIT_01s0011g02320	Unknown protein	-3.773	0	-3.634	0	-2.234	0	-2.287	0					-1.937	1e-06	-1.884	1e-06	-3.751	0	-3.89	0					Unknown
VIT_01s0011g02330	Unknown protein	1.368	1e-06	1.413	1e-06	1.856	0	1.87	0					1.286	4e-06	1.271	5e-06	1.024	4.6e-05							Unknown
VIT_01s0011g02390	Unknown	-2.446	0	-2.439	0	-1.817	0	-2.398	0					-2.378	0	-1.797	0	-2.402	0	-2.409	0					Unknown
VIT_01s0011g02480	Phospholipid-transporting ATPase	-2.247	0	-2.06	0	-1.994	0	-1.779	1e-06					-1.301	6.1e-05	-1.517	1e-05	-1.874	1e-06	-2.06	0					Transport overview.Primary Active Transporters.P-P-bond hydrolysis-driven transporters.P-type ATPase (P-ATPase).phospholipid transporting
VIT_01s0011g02500	No hit	5.713	0	3.901	0	5.71	0	5.207	0			1.216	0.011734	4.727	0	5.23	0	2.685	2e-06	4.497	0			1.813	0.008965	No hit
VIT_01s0011g02550	High mobility group HMG1/2	2.418	1.6e-05	2.181	5.4e-05	3.678	0	3.691	0	1.641	0.003543	-1.62	0.002499	2.05	0.000136	2.037	0.000142	3.801	0	4.037	0					Regulation overview.Regulation of gene expression.Regulation of transcription.Transcription factor.HMG family transcription factor
VIT_01s0011g02600	No hit	1.013	0.029825											1.539	0.002384	1.483	0.003118									No hit
VIT_01s0011g02710	No hit	3.785	0	4.201	0	2.825	0	2.537	0	-1.448	0.000667			3.986	0	4.273	0	3.942	0	3.526	0					No hit
VIT_01s0011g02720	No hit	5.499	0	5.396	0	4.774	0	4.396	0					4.867	0	5.244	0	4.606	0	4.708	0					No hit
VIT_01s0011g02730	ABC transporter G member 3	2.081	0.015428											2.726	0.002934	2.302	0.009446	2.199	0.011545	2.867	0.001685					Transport overview.Macromolecule transport.Multidrug transport.Multidrug ABC transport
VIT_01s0011g02740	Phosphoenolpyruvate carboxylase	2.17	0	2.238	0	1.785	0	1.934	0					1.651	0	1.503	0	2.602	0	2.534	0					Metabolism.Primary metabolism.Carbohydrate metabolism.Monosaccharide metabolism.Pyruvate metabolism
VIT_01s0011g02760	No hit	-2.005	0	-1.661	0	-1.521	1e-06	-1.381	5e-06											-1.051	0.00011					No hit
VIT_01s0011g02770	Zinc finger CCHC domain-containing protein 8	-2.676	0	-2.243	0	-2.176	0	-2.035	0					-1.272	2e-06	-1.413	0	-1.293	1e-06	-1.726	0					Metabolism.Primary metabolism.Nucleobase
VIT_01s0011g02780	Unknown protein	3.075	0	3.057	0	2.746	0	2.827	0					1.954	1.1e-05	1.872	1.8e-05	2.644	0	2.662	0					Unknown
VIT_01s0011g02790	IDA (inflorescence deficient in abscission)	-2.08	0	-2.181	0	-1.832	0	-1.785	0	-1.157	1e-05	-1.177	4e-06					-1.005	4e-06							Signaling.Hormone Signaling.Ethylene Signaling.Ethylene-mediated Signaling pathway
VIT_01s0011g02800	RIC7 (ROP-interactive crib motif-containing protein 7)	4.66	0	4.688	0	4.572	0	4.863	0	1.619	0.000556	1.895	7.5e-05	3.243	0	2.953	0	2.793	0	2.764	0					Signaling.Signaling pathway.G-protein signaling pathway
VIT_01s0011g02840	Cytochrome B561	3.722	0	3.464	0	2.992	0	3.111	0					3.354	0	3.235	0	3.366	0	3.625	0					Transport overview.Transmembrane Electron Carriers.Transmembrane 1-electron transfer carriers.Eukaryotic Cytochrome b561
VIT_01s0011g02870	Related to Ubiquitin 1 (RUB1)	1.592	1e-06	1.613	1e-06	1.102	9.5e-05	1.358	9e-06																	Signaling.Hormone Signaling.Auxin Signaling.Auxin-mediated Signaling pathway
VIT_01s0011g02880	Cationic amino acid transporter 8	1.39	0	1.264	0	1.578	0	1.824	0					1.405	0	1.158	1e-06	1.152	1e-06	1.279	0					Transport overview.Electrochemical Potential-driven Transporters.Porters.Amino Acid-Polyamine-Organocation.Cationic Amino Acid Transporter
VIT_01s0011g02930	DNA-binding protein	4.973	0	4.935	0	4.698	0	4.463	0	3.218	2e-06	2.446	1.9e-05	1.245	0.00346	1.479	0.00083	2.489	2e-06	2.527	2e-06
VIT_01s0011g02940	Basic helix-loop-helix (bHLH) family	1.255	3e-06	1.479	0	1.945	0	1.93	0					1.53	0	1.545	0									Regulation overview.Regulation of gene expression.Regulation of transcription.Transcription factor.bHLH family transcription factor
VIT_01s0011g02950	Zinc finger (C3HC4-type ring finger)	-1.31	0	-1.53	0	-1.753	0	-1.797	0					-1.585	0	-1.542	0	-1.148	1e-06							Regulation overview.Regulation of gene expression.Regulation of transcription.Transcription factor.Zinc finger C3HC4 family transcription factor
VIT_01s0011g02960	Leucoanthocyanidin reductase 1	6.66	0	5.948	0	6.238	0	5.994	0	3.776	1.4e-05	4.956	0	2.218	0.000466	2.461	0.000165			1.704	0.003671					Metabolism.Secondary metabolism.Phenylpropanoid metabolism.Flavonoid metabolism.Flavonoid biosynthesis
VIT_01s0011g02990	NAC domain-containing protein 8	1.053	0	1.026	0																					Regulation overview.Regulation of gene expression.Regulation of transcription.Transcription factor.NAC family transcription factor
VIT_01s0011g03000	No hit	2.962	0	2.826	0	2.236	0	2.164	0					2.325	0	2.397	0	2.391	0	2.528	0					No hit
VIT_01s0011g03020	HAK5 (High affinity K+ transporter 5)	-1.748	0	-2.065	0													-1.992	0	-1.675	0					Transport overview.Electrochemical Potential-driven Transporters.Porters.K+ uptake porter (aka permease)
VIT_01s0011g03040	Unknown protein	1.465	0.013626	1.744	0.004362	3.084	1.9e-05	3.069	2e-05			-1.544	0.018082	1.79	0.004239	1.805	0.003917	3.288	1e-05	3.009	2.6e-05					Unknown
VIT_01s0011g03050	Unknown protein	3.551	0	3.64	0	2.439	0	2.471	0					2.935	0	2.903	0	3.483	0	3.393	0					Unknown
VIT_01s0011g03060	Symbiosis receptor-like kinase	1.019	7e-06																							Signaling.Signaling pathway.Protein kinase
VIT_01s0011g03110	Myb family	1.418	1e-06	1.372	1e-06	1.305	3e-06	1.578	0					1.551	0	1.278	5e-06	1.212	8e-06	1.258	5e-06					Regulation overview.Regulation of gene expression.Regulation of transcription.Transcription factor.G2-like family transcription factor
VIT_01s0011g03130	Unknown protein	-1.115	0	-1.03	0	-1.305	0	-1.342	0																	Unknown
VIT_01s0011g03180	Lysine and histidine specific transporter	4.245	0	4.151	0	4.108	0	3.821	0					3.438	0	3.726	0	3.568	0	3.662	0					Transport overview.Electrochemical Potential-driven Transporters.Porters.Amino Acid/Auxin Permease
VIT_01s0011g03190	ATP-dependent Clp protease adaptor protein ClpS containing protein	-1.359	0	-1.304	0	-1.792	0	-1.961	0					-1.456	0	-1.288	1e-06	-1.341	0	-1.396	0					Metabolism.Primary metabolism.Protein metabolism and modification.Proteolysis.Clp complex-mediated proteolysis
VIT_01s0011g03210	Aspartyl protease	5.56	0	5.376	0	5.213	0	5.139	0	3.541	2.1e-05	3.69	7e-06	1.598	0.005676	1.672	0.004021	1.686	0.003375	1.87	0.001467					Metabolism.Primary metabolism.Protein metabolism and modification.Proteolysis.Peptidase-mediated proteolysis
VIT_01s0011g03230	Basic/Leu zipper protein HBP-1b	-1.58	0.002313	-1.15	0.01998	-1.323	0.008594	-1.818	0.000718					-1.493	0.004312					-1.291	0.010305					Signaling.Hormone Signaling.Jasmonate salicylate signaling.Jasmonate Signaling.Jasmonate-mediated Signaling pathway
VIT_01s0011g03330	Unknown protein	-2.116	0	-2.158	0	-1.448	2e-06	-1.559	1e-06					-1.18	2.6e-05	-1.069	7.4e-05	-2.419	0	-2.377	0					Unknown
VIT_01s0011g03360	Unknown	-1.454	0.000179	-1.761	2.3e-05													-2.405	1e-06	-2.098	3e-06					Unknown
VIT_01s0011g03390	Unknown protein	-3.376	0	-3.093	0	-3.418	0	-3.309	0					-2.408	0	-2.517	0	-2.639	0	-2.922	0					Unknown
VIT_01s0011g03400	Proton-dependent oligopeptide transport (POT) family protein	2.879	0	3.892	0	4.735	0	5.043	0	1.385	0.000101			3.658	0	3.349	0	3.376	0	2.363	0			-1.013	0.012391	Transport overview.Electrochemical Potential-driven Transporters.Porters.Proton-dependent Oligopeptide Transporter
VIT_01s0011g03430	No hit	-1.752	0.000347	-1.171	0.00924									-1.101	0.015284			-2.337	1.7e-05	-2.918	1e-06					No hit
VIT_01s0011g03440	DNA mismatch repair protein	-2.091	1e-06	-1.88	3e-06	-1.648	1.3e-05	-1.733	7e-06			1.016	0.003982	-2.143	1e-06	-2.058	1e-06	-2.895	0	-3.107	0					Metabolism.Primary metabolism.Nucleobase
VIT_01s0011g03450	Alpha-glucosidase	6.676	0	5.862	0	6.921	0	6.444	0					5.568	0	6.045	0	6.006	0	6.82	0					Metabolism.Primary metabolism.Carbohydrate metabolism.Monosaccharide metabolism.Galactose metabolism
VIT_01s0011g03460	No hit	1.256	0	1.488	0													1.882	0	1.651	0					No hit
VIT_01s0011g03470	Ethylene-responsive transcription factor ERF118	1.425	0	1.642	0	1.101	0	1.046	0					1.278	0	1.333	0	2.136	0	1.919	0					Signaling.Hormone Signaling.Ethylene Signaling.Ethylene-mediated Signaling pathway
VIT_01s0011g03480	Cinnamoyl CoA reductase	-3.95	3e-06	-3.917	3e-06	-3.521	1.2e-05	-3.538	1.1e-05	-3.036	0.000415	-2.79	0.000504													Metabolism.Secondary metabolism.Phenylpropanoid metabolism.Phenylpropanoid biosynthesis
VIT_01s0011g03530	Lateral organ boundaries protein 41	1.184	6.8e-05	1.318	2.1e-05									1.059	0.000288											Regulation overview.Regulation of gene expression.Regulation of transcription.Transcription factor.AS2 family transcription factor
VIT_01s0011g03540	Lateral organ boundaries protein 41	1.984	0	2.316	0	2.335	0	2.62	0					3.073	0	2.788	0	2.544	0	2.212	0					Regulation overview.Regulation of gene expression.Regulation of transcription.Transcription factor.AS2 family transcription factor
VIT_01s0011g03550	Unknown	3.189	0	2.802	0	1.674	7e-06	1.378	7e-05							1.213	0.000323	2.375	0	2.763	0					Unknown
VIT_01s0011g03650	Map kinase substrate 1 MKS1	-1.838	0	-1.741	1e-06									-1.189	0.000117			-2.011	0	-2.108	0					Signaling.Signaling pathway.Protein kinase.MAPK cascade
VIT_01s0011g03670	Bifunctional nuclease	-3.974	0	-4.003	0	-3.833	0	-3.794	0			1.281	0.000659	-3.826	0	-3.864	0	-5.284	0	-5.254	0					Metabolism.Primary metabolism.Nucleobase
VIT_01s0011g03720	BEE1 (BR Enhanced expression 1)	-1.724	0	-1.086	4.9e-05															-1.593	0					Regulation overview.Regulation of gene expression.Regulation of transcription.Transcription factor.bHLH family transcription factor
VIT_01s0011g03730	(myb domain protein 62	-1.992	1e-06	-2.542	0	-1.514	3.7e-05	-1.127	0.000758							-1.068	0.001456	-2.222	0	-1.672	1.3e-05					Regulation overview.Regulation of gene expression.Regulation of transcription.Transcription factor.MYB family transcription factor
VIT_01s0011g03740	Glutaminyl-tRNA synthetase	-1.306	0	-1.233	0													-1.638	0	-1.711	0					Metabolism.Primary metabolism.Amino acid metabolism.Glutamate metabolism
VIT_01s0011g03750	Phosphomannose isomerase	2.479	9e-06	2.415	1.3e-05	1.785	0.000343	1.795	0.000331			1.304	0.009603	1.041	0.022781	1.032	0.023666	1.111	0.014437	1.174	0.010224					Metabolism.Primary metabolism.Carbohydrate metabolism.Monosaccharide metabolism.Fructose and mannose metabolism
VIT_01s0011g03850	Unknown protein	-2.637	0	-2.758	0	-1.041	0.00395	-1.143	0.001921					-1.076	0.003631			-2.365	1e-06	-2.244	1e-06					Unknown
VIT_01s0011g03860	RKL1 (Receptor-like kinase 1)	3.739	0	3.563	0	4.22	0	4.109	0	1.79	0.001865			2.319	3.7e-05	2.429	2.2e-05	3.734	0	3.909	0					Signaling.Signaling pathway.Protein kinase
VIT_01s0011g03950	Wall-associated kinase	-1.128	1e-06																	-1.258	0					Signaling.Signaling pathway.Protein kinase
VIT_01s0011g03980	Wall-associated kinase	-1.209	1e-06	-1.005	8e-06																					Signaling.Signaling pathway.Protein kinase
VIT_01s0011g04030	Reticulon family protein (RTNLB9)	1.313	0.000485	1.214	0.001018	1.116	0.002076	1.064	0.003051			1.202	0.002665													Unclear
VIT_01s0011g04040	No hit	-1.579	1e-06	-1.689	0													-1.505	2e-06	-1.395	4e-06					No hit
VIT_01s0011g04060	Receptor-like kinase RHG1	5.067	0	4.875	0	4.807	0	4.66	0					3.967	0	4.114	0	5.218	0	5.41	0					Signaling.Signaling pathway.Protein kinase
VIT_01s0011g04080	Zinc finger (C3HC4-type ring finger)	6.698	0	6.731	0	6.481	0	6.658	0	1.806	0.029769			4.852	1e-06	4.675	2e-06	5.452	0	5.419	0					Regulation overview.Regulation of gene expression.Regulation of transcription.Transcription factor.Zinc finger C3HC4 family transcription factor
VIT_01s0011g04210	Amino acid permease	-3.432	0	-3.078	0	-2.789	0	-2.57	0					-3.043	0	-3.262	0	-3.604	0	-3.958	0					Transport overview.Electrochemical Potential-driven Transporters.Porters.Amino Acid/Auxin Permease
VIT_01s0011g04230	Ubiquitin family	-1.293	0	-1.205	0	-1.428	0	-1.365	0									-1.205	0	-1.293	0					Unclear
VIT_01s0011g04240	Zinc finger (B-box type)	-1.631	0	-1.96	0	-2.086	0	-1.986	0					-2.036	0	-2.136	0	-1.638	0	-1.309	0					Regulation overview.Regulation of gene expression.Regulation of transcription.Transcription factor.Zinc finger B-box family transcription factor
VIT_01s0011g04250	Zinc finger (B-box type)	-1.381	0	-1.772	0	-1.847	0	-1.791	0					-1.797	0	-1.853	0	-1.641	0	-1.251	0					Regulation overview.Regulation of gene expression.Regulation of transcription.Transcription factor.Zinc finger B-box family transcription factor
VIT_01s0011g04270	Receptor kinase homolog LRK10	2.856	0	2.495	0	2.952	0	3.111	0			1.235	4.4e-05	2.29	0	2.131	0	1.261	7e-06	1.622	0					Signaling.Signaling pathway.Protein kinase
VIT_01s0011g04290	Receptor serine/threonine kinase PR5K	2.887	0	2.431	0	2.78	0	2.456	0					2.19	2e-06	2.514	0	1.762	1.9e-05	2.218	1e-06					Signaling.Signaling pathway.Protein kinase
VIT_01s0011g04300	Receptor serine/threonine kinase PR5K	2.714	0	2.392	0	2.558	0	2.56	0					2.2	0	2.198	0	2.056	0	2.378	0					Signaling.Signaling pathway.Protein kinase
VIT_01s0011g04370	Phosphatidylserine synthase 2	-2.06	0	-2.162	0	-2.182	0	-2.169	0					-1.686	0	-1.698	0	-2.039	0	-1.937	0					Metabolism.Primary metabolism.Lipid metabolism.Glycerolipid metabolism.Glycerophospholipid metabolism.Glycerophospholipid biosynthesis
VIT_01s0011g04380	Acyl-(acyl carrier protein) thioesterase	-2.073	0	-1.944	0	-1.573	0	-1.319	0					-1.111	1e-06	-1.365	0	-1.365	0	-1.494	0					Metabolism.Primary metabolism.Lipid metabolism.Fatty acid metabolism.Fatty acid biosynthesis
VIT_01s0011g04430	MATE efflux family protein	-1.105	0.003309																							Transport overview.Electrochemical Potential-driven Transporters.Porters.Multidrug/Oligosaccharidyl-lipid/Polysaccharide Flippase.Multi Antimicrobial Extrusion
VIT_01s0011g04440	Transparent testa 12 protein	-1.16	8e-06	-1.329	2e-06	-1.46	0	-1.44	1e-06					-1.442	1e-06	-1.461	1e-06									Transport overview.Electrochemical Potential-driven Transporters.Porters.Multidrug/Oligosaccharidyl-lipid/Polysaccharide Flippase.Multi Antimicrobial Extrusion
VIT_01s0011g04460	MATE efflux family protein	2.291	1e-06	2.254	2e-06	2.122	4e-06	1.995	8e-06					1.436	0.000368	1.564	0.000155	1.755	3.7e-05	1.793	2.9e-05					Transport overview.Electrochemical Potential-driven Transporters.Porters.Multidrug/Oligosaccharidyl-lipid/Polysaccharide Flippase.Multi Antimicrobial Extrusion
VIT_01s0011g04510	No hit	-1.152	0	-1.066	1e-06															-1.082	1e-06					No hit
VIT_01s0011g04540	Lipase GDSL 6	-4.903	0.005247	-4.132	0.016176	-3.608	0.033295	-4.804	0.006219			-5.066	0.008416													Unclear
VIT_01s0011g04570	No hit	-1.466	1e-06	-1.424	1e-06	-1.37	1e-06	-1.134	1.4e-05					-1.303	4e-06	-1.539	0	-1.4	1e-06	-1.441	1e-06					No hit
VIT_01s0011g04590	Zinc finger (C3HC4-type ring finger)	1.227	1e-06	1.682	0	2.231	0	2.609	0			1.517	1e-06	1.79	0	1.412	0									Regulation overview.Regulation of gene expression.Regulation of transcription.Transcription factor.Zinc finger C3HC4 family transcription factor
VIT_01s0011g04620	Unknown protein	-1.088	1.1e-05	-1.249	2e-06									-2.139	0	-2.011	0	-2.152	0	-1.99	0					Unknown
VIT_01s0011g04650	Unknown protein	-1.157	9e-06	-1.151	1e-05	-1.956	0	-1.993	0	-1.052	0.000216							-1.041	3.3e-05	-1.047	3.1e-05					Unknown
VIT_01s0011g04700	Heavy-metal-associated domain-containing protein	2.019	0	2.319	0	1.984	0	2.352	0					2.945	0	2.577	0	1.806	0	1.507	2e-06					Unclear
VIT_01s0011g04710	Copper-binding family protein	2.641	3.3e-05	2.067	0.000448	2.864	1.4e-05	2.849	1.5e-05	2.077	0.001891	2.258	0.000591													Unclear
VIT_01s0011g04730	Unknown protein	1.324	0	1.511	0	1.36	0	1.355	0					1.342	0	1.347	0									Unknown
VIT_01s0011g04770	Armadillo/beta-catenin repeat / U-box domain-containing protein	2.362	0	1.445	5.6e-05	1.705	8e-06	1.719	8e-06											1.815	4e-06					Unknown
VIT_01s0011g04790	1-phosphatidylinositol-3-phosphate 5-kinase	1.156	0	1.106	0	1.417	0	1.538	0					1.438	0	1.317	0	1.02	0	1.07	0					Metabolism.Primary metabolism.Carbohydrate metabolism.Monosaccharide metabolism.Inositol phosphate metabolism
VIT_01s0011g04820	Molecular chaperone DnaJ	-4.123	0	-4.123	0													-4.837	0	-4.836	0					Transport overview.Primary Active Transporters.P-P-bond hydrolysis-driven transporters.General Secretory Pathway (Sec)
VIT_01s0011g04840	No hit	2.355	1e-06	2.436	1e-06	2.268	2e-06	2.29	2e-06					2.184	4e-06	2.162	4e-06	2.42	1e-06	2.339	1e-06					No hit
VIT_01s0011g04870	Homeobox-leucine zipper protein 17 (HB-17)	-1.614	7e-06	-1.651	6e-06											-1.035	0.000994	-1.5	1.9e-05	-1.463	2.5e-05					Regulation overview.Regulation of gene expression.Regulation of transcription.Transcription factor.Homeobox domain family transcription factor
VIT_01s0011g04920	MAPK (MPK9)	-1.399	1e-06	-1.417	1e-06	-1.745	0	-1.81	0									-1.431	1e-06	-1.414	1e-06					Signaling.Signaling pathway.Protein kinase.MAPK cascade
VIT_01s0011g04960	Unknown protein	-1.834	0	-1.81	0	-1.825	0	-1.72	0					-1.326	0	-1.431	0	-1.925	0	-1.949	0					Unknown
VIT_01s0011g04980	Sulfate transporter 91	2.324	0	2.635	0	2.784	0	3.039	0					2.662	0	2.407	0	2.134	0	1.822	2e-06					Transport overview.Electrochemical Potential-driven Transporters.Porters.Sulfate Permease
VIT_01s0011g05070	Major latex-like protein 34	-1.111	0.000679	-1.443	5e-05	-1.344	0.000106	-1.478	3.8e-05					-1.639	1.6e-05	-1.506	4e-05	-1.555	2.3e-05	-1.223	0.000292					Response to stimulus.Stress response.Biotic stress response
VIT_01s0011g05110	Major latex protein 22	-8.124	0	-8.162	0	-8.59	0	-8.565	0	-7.158	0	-6.797	0	-1.408	0.01603	-1.433	0.014327	-1.365	0.017415	-1.327	0.020383					Response to stimulus.Stress response.Biotic stress response
VIT_01s0011g05140	Major latex-like protein ripening protein [grip61]	-6.564	0	-6.788	0	-7.116	0	-6.957	0	-3.848	1e-06	-3.606	0	-3.109	0	-3.268	0	-3.183	0	-2.958	0					Response to stimulus.Stress response.Biotic stress response
VIT_01s0011g05150	Bet v I allergen	5.327	0	3.855	0	4.185	0	3.116	0					3.593	0	4.662	0	3.179	0	4.652	0			1.473	0.008297	Response to stimulus.Stress response.Biotic stress response
VIT_01s0011g05180	Bet v I allergen	4.241	0	3.168	1e-06	2.821	3e-06	2.2	4.9e-05			1.369	0.008023	2.097	0.000108	2.718	6e-06	1.799	0.00041	2.872	2e-06					Response to stimulus.Stress response.Biotic stress response
VIT_01s0011g05190	Bet v I allergen	3.113	0	3.109	0	2.406	0	2.508	0					2.541	0	2.439	0	2.687	0	2.692	0					Response to stimulus.Stress response.Biotic stress response
VIT_01s0011g05200	Phosphoethanolamine N-methyltransferase 1	2.916	2e-06	2.903	2e-06	2.813	3e-06	3.038	1e-06					2.231	5.9e-05	2.006	0.000177	2.222	5e-05	2.235	4.6e-05					Metabolism.Primary metabolism.Lipid metabolism.Glycerolipid metabolism.Glycerophospholipid metabolism
VIT_01s0011g05220	Phosphoethanolamine N-methyltransferase	1.465	7.4e-05	1.27	0.000332	1.924	3e-06	1.787	8e-06	1.982	2.9e-05	1.424	0.000362													Metabolism.Primary metabolism.Lipid metabolism.Glycerolipid metabolism.Glycerophospholipid metabolism
VIT_01s0011g05290	Inorganic carbon transport protein	2.313	0	2.403	0	2.014	0	1.893	0					2.539	0	2.66	0	2.235	0	2.145	0					Unclear
VIT_01s0011g05390	Invertase/pectin methylesterase inhibitor	3.603	0	4.087	0	3.181	0	3.67	0					2.852	1e-06	2.364	8e-06	3.355	0	2.871	1e-06					Cellular process.Cellular component organization and biogenesis.Cell wall organization and biogenesis
VIT_01s0011g05410	Invertase/pectin methylesterase inhibitor	1.763	2e-06	1.945	1e-06	1.814	1e-06	1.645	5e-06									1.498	1.6e-05	1.316	6.8e-05					Cellular process.Cellular component organization and biogenesis.Cell wall organization and biogenesis
VIT_01s0011g05430	Fw2.2 ORFX	-1.261	0.002025	-1.74	0.000102													-2.637	1e-06	-2.158	9e-06					Unknown
VIT_01s0011g05440	Unknown protein	-1.326	0.008536	-1.616	0.00206	-1.02	0.037983									-1.247	0.014321	-1.922	0.000463	-1.633	0.00194					Unknown
VIT_01s0011g05470	PGPS/D12	-1.021	1.1e-05																	-1.045	9e-06					Unknown
VIT_01s0011g05480	Dynein light subunit lc6	2.135	0	1.851	1e-06	1.733	2e-06	1.474	1.4e-05					1.242	0.000127	1.501	1.5e-05	1.192	0.000156	1.476	1.5e-05
VIT_01s0011g05500	Beta-1	2.682	0	2.433	0	2.029	0	2.249	0					1.95	0	1.73	0	1.915	0	2.164	0
VIT_01s0011g05600	Receptor-like protein kinase	1.671	2.5e-05	1.613	3.9e-05	2.138	1e-06	1.992	3e-06	1.426	0.000815	1.655	0.000126													Signaling.Signaling pathway.Protein kinase
VIT_01s0011g05610	Caleosin	-3.012	0	-3.007	0	-4.286	0	-4.142	0	-1.894	2e-06			-2.248	0	-2.392	0	-2.498	0	-2.503	0					Signaling.Hormone Signaling.ABA Signaling.ABA-mediated Signaling pathway
VIT_01s0011g05620	No hit	-2.111	0	-2.51	0	-2.96	0	-2.611	0					-2.908	0	-3.257	0	-2.664	0	-2.265	0					No hit
VIT_01s0011g05630	Ubiquitin-conjugating enzyme E2 variant 1	-1.079	0	-1.126	0	-1.339	0	-1.333	0									-1.1	0	-1.052	0					Metabolism.Primary metabolism.Protein metabolism and modification.Proteolysis.cytoplasmic and nuclear protein degradation.Ubiquitin-mediated proteolysis
VIT_01s0011g05650	1-aminocyclopropane-1-carboxylate oxidase	-2.094	0	-2.06	0	-1.647	0	-1.355	0									-1.246	0	-1.279	0					Metabolism.Primary metabolism.Organic acid metabolism.Propanoate metabolism
VIT_01s0011g05660	Zinc finger (Ran-binding) family	1.511	0	1.434	0	1.136	0	1.044	0					1.194	0	1.287	0	1.024	0	1.101	0					Regulation overview.Regulation of gene expression.Regulation of transcription.Transcription factor.Other zinc finger family transcription factor
VIT_01s0011g05790	Microtubule associated protein (MAP70-1)	1.195	0	1.077	0																					Cellular process.Cellular component organization and biogenesis.Cytoskeleton organization and biogenesis.Microtubule organization and biogenesis.Microtubule-driven movement
VIT_01s0011g05810	Adagio protein 1	-3.216	0	-2.914	0													-1.504	0	-1.806	0					Signaling.Signaling pathway.Circadian clock Signaling
VIT_01s0011g05890	S-adenosyl-L-methionine:salicylic acid carboxyl methyltransferase	-2.359	0	-2.059	0	-1.512	0	-1.199	1e-06					-1.206	1e-06	-1.519	0	-2.076	0	-2.376	0					Metabolism.Primary metabolism.Amino acid metabolism.Aromatic amino acid metabolism.Phenylalanine metabolism.Phenylalanine biosynthesis
VIT_01s0011g05900	Jasmonate O-methyltransferase	-2.431	1.6e-05	-2.311	3.1e-05	-2.03	0.000126	-1.743	0.000574							-1.043	0.026041	-1.412	0.003501	-1.532	0.001831					Metabolism.Primary metabolism.Lipid metabolism.Fatty acid metabolism.Alpha-linolenic acid metabolism
VIT_01s0011g05930	S-adenosyl-L-methionine:carboxyl methyltransferase	-4.268	0	-3.909	0	-2.677	4.1e-05	-2.242	0.000271	-1.476	0.022399	-2.273	0.000708			-1.201	0.030549	-1.636	0.004214	-1.995	0.000838					Unclear
VIT_01s0011g05950	NSL1 (necrotic spotted lesions 1)	-2.846	0	-2.738	0	-2.141	0	-1.747	0	-2.352	0	-2.557	0													Cellular process.Cell growth and death.Cell death
VIT_01s0011g05970	Heat stress transcription factor A-8	-1.391	0	-1.263	0	-1.066	1e-06	-1.066	1e-06									-1.006	2e-06	-1.134	0					Metabolism.Primary metabolism.Protein metabolism and modification.Protein folding.Chaperone-mediated protein folding.HSP-mediated protein folding
VIT_01s0011g05980	No hit	-1.615	1e-06	-1.438	6e-06	-1.023	0.000255	-1.133	9e-05					-1.272	3.3e-05	-1.162	8.7e-05	-1.464	5e-06	-1.641	1e-06					No hit
VIT_01s0011g06010	Vacuolar iron transporter 1	3.303	4.2e-05	3.169	6.9e-05	2.814	0.000238	2.567	0.000585			1.525	0.040387	1.788	0.011253	2.035	0.004655	1.644	0.016788	1.778	0.010457					Transport overview.Electrochemical Potential-driven Transporters.Porters.Vacuolar Iron Transporter
VIT_01s0011g06050	RNA recognition motif (RRM)-containing protein	2.844	0	2.808	0	2.961	0	3.096	0					2.605	0	2.471	0	1.899	0	1.936	0					Unknown
VIT_01s0011g06080	Lectin protein kinase family	1.645	0	1.671	0	1.681	0	1.6	0					1.274	1e-06	1.355	0	1.667	0	1.641	0					Signaling.Signaling pathway.Protein kinase
VIT_01s0011g06140	Avr9/Cf-9 rapidly elicited protein	-2.058	7e-06	-2.089	6e-06													-1.919	1.9e-05	-1.888	2.2e-05					Response to stimulus.Stress response.Biotic stress response
VIT_01s0011g06150	Receptor protein kinase	2.148	0	1.764	0	1.41	0	1.494	0					1.139	0	1.056	0	1.785	0	2.168	0					Signaling.Signaling pathway.Protein kinase
VIT_01s0011g06180	Blight-associated protein p12 precursor	-3.112	0																	-2.739	0			-2.402	0.000176	Response to stimulus.Stress response.Biotic stress response
VIT_01s0011g06200	Zinc finger protein 4	2.095	0	2.374	0	2.055	0	2.226	0					2.068	0	1.898	0	2.458	0	2.179	0					Regulation overview.Regulation of gene expression.Regulation of transcription.Transcription factor.C2H2 family transcription factor
VIT_01s0011g06240	Cytochrome B561	2.071	0.000303	1.902	0.000699	1.787	0.001217	1.564	0.003608			1.725	0.003699			1.058	0.041299									Transport overview.Transmembrane Electron Carriers.Transmembrane 1-electron transfer carriers.Eukaryotic Cytochrome b561
VIT_01s0011g06260	Anthranilate synthase beta subunit	-1.464	0	-1.413	0	-1.671	0	-1.756	0					-1.396	0	-1.312	0	-1.602	0	-1.654	0					Metabolism.Primary metabolism.Amino acid metabolism.Aromatic amino acid metabolism.Aromatic amino acid biosynthesis
VIT_01s0011g06290	Purple acid phosphatase 3 ATPAP3/PAP3	1.42	0	1.56	0	2.565	0	2.489	0	1.248	9e-06	2.328	0	1.241	1e-06	1.317	0									Metabolism.Primary metabolism.Coenzyme and prosthetic group metabolism.Riboflavin metabolism
VIT_01s0011g06320	Cyclin J18	1.266	3.9e-05																	1.312	2.8e-05					Cellular process.Cell growth and death
VIT_01s0011g06330	Microtubule associated protein (MAP65-6)	3.788	0	3.532	0	3.125	0	3.126	0					3.067	0	3.065	0	3.306	0	3.561	0					Cellular process.Cellular component organization and biogenesis.Cytoskeleton organization and biogenesis.Microtubule organization and biogenesis.Microtubule-driven movement
VIT_01s0011g06350	Unknown	1.003	0.002118																							Unknown
VIT_01s0011g06370	Clathrin assembly protein 13	-1.347	0.00022	-1.217	0.000603	-1.397	0.000154	-1.123	0.00124							-1.035	0.002828									Transport overview.Macromolecule transport.Protein transport.Protein coat
VIT_01s0011g06400	Indeterminate(ID)-domain 16	-1.281	1e-06	-1.41	0	-1.693	0	-1.599	0			-1.111	3.5e-05	-1.144	6e-06	-1.238	2e-06									Regulation overview.Regulation of gene expression.Regulation of transcription.Transcription factor.C2H2 family transcription factor
VIT_01s0011g06410	BRL2 (BRI1-like 2)	1.698	0	1.843	0	2.435	0	2.363	0					1.47	0	1.542	0	1.932	0	1.786	0					Signaling.Hormone Signaling.Brassinosteroid Signaling.Brassinosteroid-mediated Signaling pathway
VIT_01s0011g06450	Deoxymugineic acid synthase	-1.752	1e-06	-1.707	1e-06	-1.996	0	-1.631	3e-06	-1.434	0.000111															Metabolism.Primary metabolism.Amino acid metabolism.Methionine metabolism
VIT_01s0011g06460	Deoxymugineic acid synthase	-1.106	0.001077																							Metabolism.Primary metabolism.Amino acid metabolism.Methionine metabolism
VIT_01s0011g06580	Unknown protein	4.548	0	4.212	0	3.817	0	3.258	1e-06			1.22	0.019689	2.4	3.6e-05	2.959	3e-06	2.992	2e-06	3.328	1e-06					Unknown
VIT_01s0011g06590	Protease inhibitor/seed storage/lipid transfer protein (LTP)	1.076	0.01016																							Transport overview.Macromolecule transport.Lipid transport
VIT_01s0011g06610	Glutamate decarboxylase	2.056	5e-05	2.343	1.2e-05	2.751	2e-06	3.061	0			1.27	0.008731	2.177	3.7e-05	1.867	0.000184	1.073	0.01387							Metabolism.Primary metabolism.Amino acid metabolism.Glutamate metabolism.Glutamate catabolism
VIT_01s0026g00190	Armadillo/beta-catenin repeat	-2.645	0	-2.286	0	-1.609	3e-06	-1.836	1e-06					-1.143	0.000191			-1.507	7e-06	-1.866	0					Unknown
VIT_01s0026g00200	Xyloglucan endotransglucosylase/hydrolase 28	2.777	0	2.516	0													1.498	0.000119	1.759	2e-05					Cellular process.Cellular component organization and biogenesis.Cell wall organization and biogenesis.Cell wall metabolism.Cell wall modification.Xyloglucan modification
VIT_01s0026g00210	Aldehyde dehydrogenase (NAD+)	-1.978	0	-2.303	0	-2.025	0	-2.011	0					-1.742	0	-1.756	0	-2.235	0	-1.91	0					Metabolism.Primary metabolism.Carbohydrate metabolism.Glycolysis Gluconeogenesis
VIT_01s0026g00280	Trehalose 6-phosphate synthase	-1.002	2.7e-05																							Metabolism.Primary metabolism.Carbohydrate metabolism.Polysaccharide metabolism.Starch and sucrose metabolism
VIT_01s0026g00300	Zinc finger (C3HC4-type ring finger)	4.53	0	4.566	0	3.773	0	3.841	0	1.137	0.000128	1.329	1.5e-05	2.704	0	2.636	0	3.237	0	3.201	0					Regulation overview.Regulation of gene expression.Regulation of transcription.Transcription factor.Zinc finger C3HC4 family transcription factor
VIT_01s0026g00330	NHL repeat-containing protein	4.353	0	3.252	0	2.946	0	2.465	0					1.728	6e-06	2.21	0	2.906	0	4.007	0			1.101	0.020109	Unknown
VIT_01s0026g00350	Basic helix-loop-helix (bHLH) family	7.265	0	7.115	0	6.39	0	6.194	0	2.087	0.003837	1.812	0.006644	4.107	1e-06	4.303	0	5.303	0	5.453	0					Regulation overview.Regulation of gene expression.Regulation of transcription.Transcription factor.bHLH family transcription factor
VIT_01s0026g00360	Nodulin MtN21 family	2.244	1e-06	2.447	0	2.607	0	2.666	0			1.125	0.003625	2.226	1e-06	2.168	2e-06	1.322	0.000389	1.12	0.001716					Transport overview.Electrochemical Potential-driven Transporters.Porters.Drug/Metabolite Transporter.Plant Drug/Metabolite Exporter
VIT_01s0026g00380	CBS domain containing protein	-1.126	0.003381	-1.286	0.001185	-1.58	0.000167	-1.487	0.000312					-1.115	0.004364	-1.208	0.002336	-1.649	0.000113	-1.49	0.000316					Unknown
VIT_01s0026g00480	Nodulin	3.942	0	3.803	0	2.678	4e-06	2.896	2e-06	1.964	0.00082	3.48	2e-06													Response to stimulus.Stress response.Biotic stress response
VIT_01s0026g00490	Nodulin	3.774	0	3.585	1e-06	3.346	2e-06	3.227	3e-06	1.914	0.003241	3.208	2e-05	1.312	0.015514	1.431	0.008979									Response to stimulus.Stress response.Biotic stress response
VIT_01s0026g00500	Nodulin MtN21 family	4.436	0	4.742	0	5.027	0	4.933	0					5.195	0	5.289	0	4.486	0	4.18	0					Transport overview.Electrochemical Potential-driven Transporters.Porters.Drug/Metabolite Transporter.Plant Drug/Metabolite Exporter
VIT_01s0026g00520	Nodulin MtN21 family	4.674	0	5.181	0	5.927	0	5.632	0					5.705	0	6.001	0	4.991	0	4.484	0					Transport overview.Electrochemical Potential-driven Transporters.Porters.Drug/Metabolite Transporter.Plant Drug/Metabolite Exporter
VIT_01s0026g00530	Nodulin MtN21 family	6.134	0	5.894	0	5.923	0	6.269	0	1.574	0.009476	2.363	0.000252	4.695	0	4.349	0	3.532	1e-06	3.771	0					Transport overview.Electrochemical Potential-driven Transporters.Porters.Drug/Metabolite Transporter.Plant Drug/Metabolite Exporter
VIT_01s0026g00570	Bet v I allergen	6.64	0	6.301	0	6.093	0	5.884	0	3.05	0.002643	5.23	1.2e-05	2.834	0.001486	3.043	0.000793									Response to stimulus.Stress response.Biotic stress response
VIT_01s0026g00580	Receptor protein kinase	5.277	0	4.951	0	4.678	1e-06	4.629	1e-06			2.247	0.004465	3.618	2.4e-05	3.667	2e-05	2.704	0.000414	3.03	0.000133					Signaling.Signaling pathway.Protein kinase
VIT_01s0026g00620	LTCOR11	-2.115	5e-06	-2.122	5e-06													-1.536	0.000194	-1.529	0.000203					Signaling.Hormone Signaling.Gibberellic acid Signaling.Gibberellic acid-mediated Signaling pathway
VIT_01s0026g00630	N-hydroxythioamide S-beta-glucosyltransferase	2.147	3.6e-05	1.982	9e-05	2.376	1.2e-05	2.228	2.5e-05	1.989	0.00054	2.2	0.000124													Metabolism.Secondary metabolism.Primary amino acids derivated metabolism.Glucosinolate metabolism
VIT_01s0026g00710	Cyclin delta-2	2.195	1e-06	1.265	0.000332	1.474	6.7e-05	1.151	0.000808											1.436	9.5e-05					Cellular process.Cell growth and death
VIT_01s0026g00720	Unknown protein	1.151	3e-06																							Unknown
VIT_01s0026g00730	Unknown protein	2.384	0	2.115	0	2.063	0	1.498	0					1.218	6e-06	1.783	0	1.284	2e-06	1.554	0					Unknown
VIT_01s0026g00740	Nucleobase-ascorbate transporter 6 (NAT6)	-1.125	1e-06											-1.665	0	-1.64	0	-1.219	0	-1.428	0					Transport overview.Electrochemical Potential-driven Transporters.Porters.Nucleobase:Cation Symporter-2
VIT_01s0026g00810	Leaf senescence protein	1.035	1.2e-05																							Development.Senescence
VIT_01s0026g00820	IAA-amino acid hydrolase 1 (ILR1)	-2.616	0	-2.706	0	-3.502	0	-3.496	0					-3.026	0	-3.033	0	-2.6	0	-2.511	0					Signaling.Hormone Signaling.Auxin Signaling.Auxin metabolism.Auxin activation by conjugation hydrolysis
VIT_01s0026g00850	Zinc finger protein 5	-3.598	0	-3.519	0	-3.858	0	-3.788	0	-1.053	0.002945			-2.735	0	-2.806	0	-2.787	0	-2.866	0					Regulation overview.Regulation of gene expression.Regulation of transcription.Transcription factor.C2H2 family transcription factor
VIT_01s0026g00880	Transducin protein	1.787	0	1.854	0	1.763	0	1.676	0					2.22	0	2.306	0	1.938	0	1.87	0					Unclear
VIT_01s0026g00900	Metalloendoproteinase 1 precursor	-2.867	0	-2.731	0													-2.558	0	-2.694	0					Metabolism.Primary metabolism.Protein metabolism and modification.Proteolysis.Peptidase-mediated proteolysis.Metallopeptidase-mediated proteolysis
VIT_01s0026g00910	Unknown	-3.048	0	-2.857	0	-1.608	0	-1.643	0					-1.237	1e-06	-1.202	2e-06	-3.256	0	-3.447	0					Unknown
VIT_01s0026g00960	Unknown protein	1.296	0																	1.062	1e-06					Unknown
VIT_01s0026g00970	Cupin family protein	2.075	2.4e-05	2.03	3.2e-05	1.578	0.000447	2.223	1.1e-05	1.119	0.019988	1.515	0.001703	1.105	0.009147											Unknown
VIT_01s0026g00980	Glycosyl transferase family 8 protein	1.793	2e-06																	1.333	7.6e-05			1.485	0.00167	Metabolism.Primary metabolism.Carbohydrate metabolism.Glycosyl transference
VIT_01s0026g01020	Binding	-1.485	0.002537	-1.512	0.002262	-1.533	0.002025	-1.379	0.004598					-2.012	0.000212	-2.166	9.7e-05	-1.982	0.000201	-1.955	0.00023					Unknown
VIT_01s0026g01050	Myb family	2.188	0	2.237	0									1.024	0			2.716	0	2.668	0					Regulation overview.Regulation of gene expression.Regulation of transcription.Transcription factor.MYB-related family transcription factor
VIT_01s0026g01120	R protein L6	2.774	0	2.684	0	2.678	0	2.659	0					2.576	0	2.595	0	3.063	0	3.152	0					Response to stimulus.Stress response.Biotic stress response.Plant-pathogen interaction.R proteins from Plant-pathogen interaction
VIT_01s0026g01140	ZCW32 (BIGPETAL	1.984	0	1.691	1e-06	1.199	4.8e-05													1.231	3.8e-05
VIT_01s0026g01190	CW14	1.186	0	1.13	1e-06	1.455	0	1.298	0			1.278	2e-06			1.033	4e-06									Unknown
VIT_01s0026g01220	No hit	-1.396	3e-06	-1.436	2e-06	-1.715	0	-1.654	0					-1.252	1.7e-05	-1.313	1e-05	-1.349	5e-06	-1.309	8e-06					No hit
VIT_01s0026g01240	Beta-1 3 galactosyltransferase 5	-1.425	0	-1.288	2e-06	-1.083	1.3e-05	-1.122	9e-06					-1.044	2.8e-05	-1.004	4.2e-05									Metabolism.Primary metabolism.Lipid metabolism.Sphingolipid metabolism.Glycosphingolipid metabolism.Glycosphingolipid biosynthesis
VIT_01s0026g01300	Unknown protein	3.184	0	3.055	0	2.901	0	2.953	0					2.053	0	2.001	0	2.28	0	2.41	0					Unknown
VIT_01s0026g01340	Glutathione S-transferase 29 GSTU18	-1.638	0.000144											-1.45	0.000617	-1.545	0.000332			-1.412	0.000657			-1.587	0.008917	Metabolism.Primary metabolism.Coenzyme and prosthetic group metabolism.Peptide derived compounds biosynthesis.Glutathione metabolism
VIT_01s0026g01350	MAIGO 1 MAG1	-1.281	1e-06	-1.425	0	-1.367	0	-1.424	0									-1.157	3e-06	-1.012	1.5e-05					Signaling.Signaling pathway.Protein phosphatase
VIT_01s0026g01370	Glutathione S-transferase 29 GSTU18	-1.308	5e-06	-1.274	7e-06																					Metabolism.Primary metabolism.Coenzyme and prosthetic group metabolism.Peptide derived compounds biosynthesis.Glutathione metabolism
VIT_01s0026g01380	Glutathione S-transferase 29 GSTU18	-1.812	0	-1.605	1e-06	-1.006	0.000153	-1.161	3.3e-05	-1.064	0.000536							-1.003	0.000168	-1.21	2.2e-05					Metabolism.Primary metabolism.Coenzyme and prosthetic group metabolism.Peptide derived compounds biosynthesis.Glutathione metabolism
VIT_01s0026g01400	Unknown protein	-1.236	0	-1.275	0	-1.182	0	-1.156	0																	Unknown
VIT_01s0026g01420	Wall-associated kinase 4	3.379	0	3.355	0	3.499	0	3.995	0					3.166	0	2.67	0	3.466	0	3.49	0					Signaling.Signaling pathway.Protein kinase
VIT_01s0026g01490	Proton-dependent oligopeptide transport (POT) family protein	3.049	0	3.338	0	2.17	0	2.816	0					2.955	0	2.308	0	3.236	0	2.948	0					Transport overview.Electrochemical Potential-driven Transporters.Porters.Proton-dependent Oligopeptide Transporter
VIT_01s0026g01540	Unknown protein	1.466	0	1.645	0	1.566	0	1.5	0							1.048	3e-05	1.217	4e-06	1.037	2.7e-05					Unknown
VIT_01s0026g01660	Alpha-amylase isozyme C2 precursor	-1.845	0	-1.568	0													-1.318	0	-1.595	0					Metabolism.Primary metabolism.Carbohydrate metabolism.Polysaccharide metabolism.Starch and sucrose metabolism.Starch biosynthesis catabolism.Starch catabolism
VIT_01s0026g01730	WRKY DNA-binding protein 72	-2.117	2e-06	-2.121	2e-06	-1.683	3.3e-05	-1.286	0.000542					-1.216	0.001112	-1.613	7e-05	-1.94	7e-06	-1.936	7e-06					Regulation overview.Regulation of gene expression.Regulation of transcription.Transcription factor.WRKY family transcription factor
VIT_01s0026g01740	CBS	-2.493	0.00035	-2.197	0.001152																					Unknown
VIT_01s0026g01780	Leucine-rich repeat transmembrane	4.121	0	3.757	0	3.969	0	3.832	0					3.873	0	4.01	0	3.961	0	4.324	0					Signaling.Signaling pathway.Protein kinase
VIT_01s0026g01790	Calmodulin binding protein	2.731	0	2.517	0	2.042	0	2.098	0					1.653	1e-06	1.597	1e-06	2.298	0	2.512	0					Signaling.Signaling pathway.Calcium sensors and Signaling
VIT_01s0026g01870	Avr9/Cf-9 induced kinase 1	-3.268	0	-3.024	0	-2.389	0	-2.198	0					-1.486	0	-1.678	0	-2.873	0	-3.117	0					Response to stimulus.Stress response.Biotic stress response
VIT_01s0026g01880	Protein kinase APK1B	-1.504	0	-1.562	0	-1.181	0	-1.058	0									-1.027	0							Signaling.Signaling pathway.Protein kinase
VIT_01s0026g01900	No hit	2.233	0.000454	2.067	0.000951	1.227	0.032972	1.598	0.007135			1.93	0.003822	1.374	0.02022											No hit
VIT_01s0026g01910	Myb domain protein 88	3.155	0	2.98	0	2.26	0	2.388	0					2.695	0	2.567	0	2.894	0	3.068	0					Regulation overview.Regulation of gene expression.Regulation of transcription.Transcription factor.MYB family transcription factor
VIT_01s0026g01950	Homeobox-leucine zipper protein HB13	6.259	0	4.988	0	5.564	0	5.229	0					5.142	0	5.477	0	4.572	0	5.842	0			1.27	0.000138	Regulation overview.Regulation of gene expression.Regulation of transcription.Transcription factor.Homeobox domain family transcription factor
VIT_01s0026g02030	Basic helix-loop-helix (bHLH) family	1.418	6e-06	1.447	5e-06																					Regulation overview.Regulation of gene expression.Regulation of transcription.Transcription factor.bHLH family transcription factor
VIT_01s0026g02070	Peptidyl-prolyl cis-trans isomerase cyclophilin-type	1.448	0	1.165	2e-06	1.289	0	1.068	5e-06																	Metabolism.Primary metabolism.Protein metabolism and modification.Protein folding.Peptidyl prolyl isomerase-mediated protein folding
VIT_01s0026g02090	No hit	-1.418	4e-06	-1.178	3.7e-05	-1.355	7e-06	-1.355	7e-06					-1.197	4.1e-05	-1.198	4e-05	-1.205	3e-05	-1.444	3e-06					No hit
VIT_01s0026g02100	Unknown protein	-1.313	1e-06	-1.121	5e-06	-1.191	2e-06	-1.155	3e-06					-1.124	7e-06	-1.16	4e-06	-1.956	0	-2.148	0					Unknown
VIT_01s0026g02120	Microtubule end binding protein 1 (EB1)	1.364	2e-06	1.384	2e-06	1.161	1.8e-05	1.02	8e-05					1.159	2.6e-05	1.3	7e-06	1.418	2e-06	1.399	2e-06					Cellular process.Cellular component organization and biogenesis.Cytoskeleton organization and biogenesis.Microtubule organization and biogenesis.Microtubule-driven movement
VIT_01s0026g02170	Regulator of chromosome condensation (RCC1)	1.171	0	1.387	0	1.135	0	1.174	0									1.074	1e-06							Transport overview.Nucleocytoplasmic transport.Nuclear pore complex
VIT_01s0026g02180	Unknown protein	1.61	0.002649	1.631	0.002455	3.04	4e-06	2.929	6e-06	1.176	0.049216	-1.557	0.007171	1.753	0.001645	1.864	0.000958	3.187	2e-06	3.167	3e-06					Unknown
VIT_01s0026g02200	TCP family transcription factor TCP15	2.352	0	2.19	0	2.597	0	2.67	0					1.791	0	1.718	0	1.426	1e-06	1.588	0					Regulation overview.Regulation of gene expression.Regulation of transcription.Transcription factor.TCP family transcription factor
VIT_01s0026g02260	Unknown protein	1.253	4e-06	1.286	3e-06																					Unknown
VIT_01s0026g02270	Kinase	1.8	6.4e-05	1.95	2.7e-05	1.814	6.1e-05	2.113	1.1e-05					2.121	1.4e-05	1.822	7.5e-05	2.008	2.1e-05	1.858	4.9e-05					Signaling.Signaling pathway.Protein kinase
VIT_01s0026g02340	Ankyrin protein kinase	1.747	0	1.599	0	1.244	2e-06	1.269	2e-06																	Diverse functions.Gene family with diverse functions.Ankyrin domain family
VIT_01s0026g02350	CAAX amino terminal protease	1.01	8e-06	1.253	1e-06	1.011	8e-06																			Metabolism.Primary metabolism.Protein metabolism and modification.Proteolysis.Peptidase-mediated proteolysis
VIT_01s0026g02370	Glutathione S-transferase 10 GSTU10	-4.779	0	-3.974	0	-3.143	0	-3.329	0					-2.772	0	-2.586	0	-3.485	0	-4.29	0					Metabolism.Primary metabolism.Coenzyme and prosthetic group metabolism.Peptide derived compounds biosynthesis.Glutathione metabolism
VIT_01s0026g02390	Glutathione S-transferase 10 GSTU10	-5.511	0	-4.704	0	-3.967	0	-4.114	0					-3.199	3e-06	-3.052	6e-06	-4.036	0	-4.844	0					Metabolism.Primary metabolism.Coenzyme and prosthetic group metabolism.Peptide derived compounds biosynthesis.Glutathione metabolism
VIT_01s0026g02400	Glutathione S-transferase 10 GSTU10	-4.425	0	-3.466	0	-2.592	0	-2.627	0					-2.188	0	-2.153	0	-3.489	0	-4.448	0					Metabolism.Primary metabolism.Coenzyme and prosthetic group metabolism.Peptide derived compounds biosynthesis.Glutathione metabolism
VIT_01s0026g02480	CP12-2	1.383	0	1.586	0	1.906	0	1.655	0					2.068	0	2.319	0	2.165	0	1.962	0					Unknown
VIT_01s0026g02490	Apyrase	-1.297	0	-1.263	0	-1.607	0	-1.597	0					-1.149	0	-1.16	0	-1.261	0	-1.295	0					Metabolism.Primary metabolism.Nucleobase
VIT_01s0026g02540	Zinc finger (C3HC4-type ring finger)	-1.3	0	-1.015	2e-06																					Regulation overview.Regulation of gene expression.Regulation of transcription.Transcription factor.Zinc finger C3HC4 family transcription factor
VIT_01s0026g02550	MYR1 (MYB-related protein 1)	2.971	0	2.728	0	1.993	1e-06	1.968	1e-06			1.242	0.000798	1.858	4e-06	1.883	3e-06	1.486	4.3e-05	1.729	7e-06					Regulation overview.Regulation of gene expression.Regulation of transcription.Transcription factor.G2-like family transcription factor
VIT_01s0026g02580	Cycling DOF factor 2	1.549	0	1.435	1e-06													2.288	0	2.403	0					Regulation overview.Regulation of gene expression.Regulation of transcription.Transcription factor.C2C2-DOF family transcription factor
VIT_01s0026g02590	Calcium-binding protein CML	-3.383	0	-2.946	0	-2.202	0	-2.53	0					-1.984	0	-1.656	2e-06	-2.989	0	-3.425	0					Response to stimulus.Stress response.Biotic stress response.Plant-pathogen interaction
VIT_01s0026g02600	Myb domain protein 105	4.237	0	4.077	0	4.876	0	5.251	0					5.478	0	5.104	0	4.371	0	4.531	0					Regulation overview.Regulation of gene expression.Regulation of transcription.Transcription factor.MYB family transcription factor
VIT_01s0026g02660	Negatively light-regulated protein	-1.675	0	-1.715	0	-2.14	0	-2.123	0	-1.342	3e-06							-1.282	0	-1.241	0					Unknown
VIT_01s0026g02690	YGL010w	1.753	0.002569	2.131	0.000488	2.375	0.000165	2.607	6.3e-05			2.398	0.000497	1.825	0.002284	1.593	0.006129									Unknown
VIT_01s0026g02700	CYP704G9	-1.118	2e-06																	-1.176	1e-06					Metabolism.Cellular metabolism.Oxidation reduction.Cytochrome P450 oxidoreductase
VIT_01s0026g02710	NAC domain-containing protein 29	-2.105	0.000409	-2.378	0.000125	-1.733	0.002322	-1.843	0.001403	-1.732	0.00775	-2.182	0.000872													Regulation overview.Regulation of gene expression.Regulation of transcription.Transcription factor.NAC family transcription factor
VIT_01s0026g02740	No hit	-1.309	6e-06	-1.04	9e-05																					No hit
VIT_01s0113g00030	Unknown	-1.201	3e-06	-1.182	3e-06	-1.671	0	-1.601	0					-1.339	1e-06	-1.409	0	-1.446	0	-1.465	0					Unknown
VIT_01s0113g00300	No hit	-1.835	0	-1.571	1e-06	-1.535	1e-06	-1.429	3e-06			-1.61	6e-06	-1.583	1e-06	-1.689	1e-06									No hit
VIT_01s0113g00420	Zinc finger (DHHC type)	2.339	0	2.03	0	1.973	0	1.989	0					1.549	0	1.532	0	1.683	0	1.992	0					Regulation overview.Regulation of gene expression.Regulation of transcription.Transcription factor.Zinc finger DHHC family transcription factor
VIT_01s0113g00470	Unknown protein	1.571	0	1.093	6e-06	1.451	0	1.444	0											1.456	0					Unknown
VIT_01s0113g00480	No hit	-1.509	0	-1.45	0	-1.712	0	-1.395	0							-1.176	1e-06	-1.468	0	-1.527	0					No hit
VIT_01s0113g00500	Argonaute	1.513	1e-06	1.552	1e-06	1.441	2e-06	1.334	6e-06									1.209	1.9e-05	1.169	2.8e-05					Regulation overview.Regulation of gene expression.Gene silencing.Posttranscriptional gene silencing by RNA.mRNA cleavage involved in gene silencing by miRNA
VIT_01s0113g00530	No hit	-1.005	3e-06	-1	4e-06	-1.001	4e-06											-1.09	1e-06	-1.095	1e-06					No hit
VIT_01s0113g00540	Vesicle transport v-SNARE 13	-1.132	0	-1.106	0	-1.475	0	-1.48	0					-1.164	0	-1.159	0	-1.333	0	-1.359	0					Cellular process.Cellular transport.Protein trafficking.Vesicle-mediated trafficking.SNARE interactions in vesicular transport
VIT_01s0113g00550	No hit	-1.197	0.001179	-1.132	0.001943	-1.106	0.002347																			No hit
VIT_01s0113g00560	Unknown protein	-1.497	0	-1.308	0	-1.343	0	-1.301	0					-1.094	0	-1.136	0	-1.437	0	-1.626	0					Unknown
VIT_01s0127g00010	Carboxyl-terminal proteinase	3.762	0	3.61	0	3.038	0	2.861	0	1.206	1e-06			1.654	0	1.831	0	2.642	0	2.795	0					Metabolism.Primary metabolism.Protein metabolism and modification.Proteolysis.Peptidase-mediated proteolysis
VIT_01s0127g00070	Nitrate transporter2.5	-1.776	0	-1.603	0	-1.054	4.8e-05	-1.084	3.6e-05					-1.497	1e-06	-1.466	1e-06	-1.499	1e-06	-1.672	0					Transport overview.Electrochemical Potential-driven Transporters.Porters.Major Facilitator Superfamily.Nitrate/Nitrite Porter
VIT_01s0127g00110	No hit	1.421	0.002004	1.249	0.005473													1.332	0.003534	1.504	0.001325					No hit
VIT_01s0127g00120	Polygalacturonase GH28	2.147	0.000334	2.225	0.000244	3.017	8e-06	3.123	6e-06	2.862	0.000137	2.132	0.001045													Cellular process.Cellular component organization and biogenesis.Cell wall organization and biogenesis.Cell wall metabolism.Cell wall modification.Pectin modification
VIT_01s0127g00150	Menaquinone biosynthesis methyltransferase ubiE	1.324	0.000179	1.072	0.001327																					Metabolism.Primary metabolism.Coenzyme and prosthetic group metabolism.Biosynthesis of derivatives of dehydroquinic acid
VIT_01s0127g00200	UbiE/COQ5 methyltransferase	1.065	0.001049																							Metabolism.Primary metabolism.Coenzyme and prosthetic group metabolism.Biosynthesis of derivatives of dehydroquinic acid
VIT_01s0127g00220	PMR5 (powdery mildew resistant 5)	1.673	0	1.375	0	1.436	0	1.351	0					1.271	0	1.357	0	1.57	0	1.868	0					Response to stimulus.Stress response.Biotic stress response
VIT_01s0127g00300	CRS2-associated factor 2	-1.383	0	-1.054	0													-1.017	0	-1.346	0
VIT_01s0127g00310	Unknown protein	-2.09	0	-1.826	0	-2.514	0	-2.552	0	-1.154	5.5e-05			-1.398	1e-06	-1.36	1e-06	-1.46	0	-1.725	0					Unknown
VIT_01s0127g00320	CRS2-associated factor 2	-1.915	5.7e-05	-1.686	0.000226									-1.413	0.001433	-1.36	0.001921	-2.003	3.8e-05	-2.232	1.1e-05					Metabolism.Primary metabolism.Nucleobase
VIT_01s0127g00390	Pentatricopeptide (PPR) repeat	2.178	4e-06	2.062	9e-06	1.948	1.7e-05	1.741	6e-05					1.396	0.000697	1.603	0.000181	1.094	0.004382	1.211	0.002004					Diverse functions.Gene family with diverse functions.Pentatricopeptide domain family
VIT_01s0127g00400	Polygalacturonase GH28	8.403	0	8.299	0	8.388	0	8.64	0	4.131	0.001866	3.007	0.011158	4.508	0.000227	4.256	0.000392	5.292	3.4e-05	5.396	2.7e-05					Cellular process.Cellular component organization and biogenesis.Cell wall organization and biogenesis.Cell wall metabolism.Cell wall modification.Pectin modification
VIT_01s0127g00410	CRS2-associated factor 2	-1.666	0	-1.389	0													-1.531	0	-1.808	0					Metabolism.Primary metabolism.Nucleobase
VIT_01s0127g00420	Naphthoate synthase	1.119	1e-06	1.278	0	1.387	0	1.193	1e-06																	Metabolism.Primary metabolism.Coenzyme and prosthetic group metabolism.Biosynthesis of derivatives of dehydroquinic acid
VIT_01s0127g00450	Iron sulfur cluster assembly protein 1	-1.591	0	-1.422	0	-1.795	0	-1.779	0					-1.363	0	-1.38	0	-1.539	0	-1.708	0					Unclear
VIT_01s0127g00460	Iron sulfur cluster assembly protein 1	-1.092	0	-1.048	0	-1.275	0	-1.288	0									-1.251	0	-1.295	0					Unclear
VIT_01s0127g00500	OBP32pep	-1.329	0	-1.357	0	-1.241	0	-1.418	0									-1.292	0	-1.264	0					Unknown
VIT_01s0127g00590	Protein disulfide isomerase	-3.249	0	-3.225	0	-3.388	0	-3.302	0	-2.193	5e-06	-1.797	2.1e-05	-1.109	0.000774	-1.195	0.000382	-1.429	5e-05	-1.452	4.2e-05					Metabolism.Primary metabolism.Protein metabolism and modification.Protein folding.Disulfide bond rearrangement
VIT_01s0127g00670	Proline extensin-like receptor kinase 1 (PERK1)	-3.062	0	-2.612	1e-06	-4.391	0	-4.22	0					-3.682	0	-3.853	0	-2.481	1e-06	-2.93	0					Signaling.Signaling pathway.Protein kinase
VIT_01s0127g00680	SRO2 (similar to rcd one 2)	-6.199	0	-6.082	0	-5.835	0	-5.802	0	-1.746	1e-06			-4.057	0	-4.09	0	-5.153	0	-5.27	0					Metabolism.Primary metabolism.Coenzyme and prosthetic group metabolism.Nicotinate and nicotinamide metabolism
VIT_01s0127g00700	Unknown protein	-1.302	0.000715																							Unknown
VIT_01s0127g00740	Quinone oxidoreductase	2.623	0	2.587	0	2.547	0	2.425	0					2.801	0	2.922	0	2.563	0	2.599	0
VIT_01s0127g00850	Polygalacturonase BURP	6.689	0	6.658	0	6.481	0	6.434	0	2.761	0.003182	2.497	0.004203	3.672	6e-05	3.72	5.1e-05	4.16	1.2e-05	4.191	1e-05					Cellular process.Cellular component organization and biogenesis.Cell wall organization and biogenesis.Cell wall metabolism.Cell wall modification.Pectin modification
VIT_01s0127g00860	Aborted microspores AMS	1.666	0.000817	1.605	0.00117	1.045	0.023159	1.169	0.012222			1.745	0.001472													Regulation overview.Regulation of gene expression.Regulation of transcription.Transcription factor.bHLH family transcription factor
VIT_01s0127g00870	Polygalacturonase JP630	5.967	0	5.916	0	5.74	0	5.723	0	1.067	0.006492			4.656	0	4.673	0	5.094	0	5.145	0					Cellular process.Cellular component organization and biogenesis.Cell wall organization and biogenesis.Cell wall metabolism.Cell wall modification.Pectin modification
VIT_01s0127g00890	Dual-specific kinase DSK1	2.312	0	1.955	0	1.712	0	1.719	0					1.271	0	1.264	0	1.566	0	1.923	0					Signaling.Signaling pathway.Protein kinase
VIT_01s0137g00070	B-keto acyl reductase	2.869	0	2.861	0	2.709	0	2.687	0					2.657	0	2.679	0	1.952	7e-06	1.96	7e-06					Unclear
VIT_01s0137g00080	Aldehyde dehydrogenase (NAD+)	-1.71	4.2e-05	-1.82	2.2e-05	-1.72	4.1e-05	-1.813	2.3e-05					-1.282	0.00099	-1.189	0.001837	-2.039	6e-06	-1.928	1.2e-05					Metabolism.Primary metabolism.Carbohydrate metabolism.Glycolysis Gluconeogenesis
VIT_01s0137g00090	Aldehyde dehydrogenase (NAD+)	-1.077	0.000325	-1.099	0.000275	-1.017	0.000571	-1.022	0.000551									-1.183	0.000136	-1.161	0.000165					Metabolism.Primary metabolism.Carbohydrate metabolism.Glycolysis Gluconeogenesis
VIT_01s0137g00110	No hit	-1.463	2e-05	-1.468	2e-05	-1.94	1e-06	-2.036	0					-1.233	0.000179	-1.137	0.000389	-1.321	7e-05	-1.316	7.3e-05					No hit
VIT_01s0137g00120	Ribosomal protein S6 (RPS6B) 40S	-1.139	2e-06	-1.188	2e-06	-1.356	0	-1.34	0																	Metabolism.Primary metabolism.Protein metabolism and modification.Protein synthesis.Ribosome
VIT_01s0137g00180	B-keto acyl reductase	1.016	0																							Unclear
VIT_01s0137g00200	Unknown protein	1.428	0.000626	1.605	0.00021	1.216	0.002555	1.123	0.004691					1.364	0.001194	1.457	0.000657	1.73	0.000101	1.553	0.000303					Unknown
VIT_01s0137g00210	Photosystem II core complex proteins psbY	4.477	0	4.439	0	4.705	0	4.274	0					3.662	0	4.094	0	3.91	0	3.949	0
VIT_01s0137g00240	Pectate lyase	4.789	1e-06	3.031	0.00019	3.518	3.8e-05	3.133	0.000136	2.976	0.001149	4.462	1.6e-05					-1.432	0.043906							Cellular process.Cellular component organization and biogenesis.Cell wall organization and biogenesis.Cell wall metabolism.Cell wall catabolism.Pectin catabolism
VIT_01s0137g00290	Oxysterol binding protein	3.013	0	2.459	0	1.8	0	1.778	0			1.141	0.00031					1.318	1.8e-05	1.871	0					Unclear
VIT_01s0137g00330	Cysteine proteinase	-3.314	0.00573															3.403	0.004979							Metabolism.Primary metabolism.Protein metabolism and modification.Proteolysis.Peptidase-mediated proteolysis
VIT_01s0137g00360	Transducin family protein / WD-40 repeat	1.691	4.5e-05	1.294	0.000705									1.34	0.000638	1.344	0.000607	1.421	0.000303	1.818	2.2e-05					Unclear
VIT_01s0137g00390	Unknown protein	1.895	4.3e-05	1.678	0.000166	1.768	9.5e-05	1.497	0.000511			1.544	0.001068													Unknown
VIT_01s0137g00400	Unknown protein	1.176	0.007718	1.019	0.018863																					Unknown
VIT_01s0137g00410	CYP86A2	3.086	8.5e-05	4.337	2e-06	4.821	0	4.927	0					3.987	7e-06	3.88	9e-06	3.432	2.9e-05	2.181	0.00235					Metabolism.Cellular metabolism.Oxidation reduction.Cytochrome P450 oxidoreductase
VIT_01s0137g00430	Cellulase	-2.477	0	-2.206	0	-2.359	0	-2.511	0					-2.121	0	-1.969	1e-06	-1.766	3e-06	-2.037	0					Cellular process.Cellular component organization and biogenesis.Cell wall organization and biogenesis.Cell wall metabolism.Cell wall catabolism.Cellulose catabolism
VIT_01s0137g00470	SEC14 cytosolic factor	3.252	0	2.975	0	2.775	0	2.855	0					3.174	0	3.094	0	2.981	0	3.258	0					Transport overview.Electrochemical Potential-driven Transporters.Porters.Drug/Metabolite Transporter.Triose-phosphate Transporter
VIT_01s0137g00480	SEC14 cytosolic factor	5.106	0	4.984	0	4.802	0	4.914	0					5.276	0	5.164	0	5.189	0	5.311	0					Transport overview.Electrochemical Potential-driven Transporters.Porters.Drug/Metabolite Transporter.Triose-phosphate Transporter
VIT_01s0137g00520	CYP71B35	-1.098	0.006648																							Metabolism.Secondary metabolism.Phenylpropanoid metabolism.Phenylpropanoid biosynthesis
VIT_01s0137g00550	CYP71B34	-1.58	0.00019	-1.434	0.000507	-2.525	1e-06	-2.55	1e-06	-1.722	0.000506	-1.106	0.008721													Metabolism.Secondary metabolism.Terpenoid metabolism.Monoterpenoid metabolism.Monoterpenoid biosynthesis
VIT_01s0137g00650	Unknown protein	1.364	0	1.179	2e-06	1.127	4e-06									1.047	1.2e-05									Unknown
VIT_01s0137g00660	Coenzyme Q biosynthesis Coq4 protein	-1.039	2.7e-05															-1.357	1e-06	-1.55	0					Unclassified
VIT_01s0137g00700	Lipase GDSL	-3.386	0	-2.8	0	-1.958	1e-06	-1.637	9e-06							-1.283	0.000182	-2.296	0	-2.882	0					Unclear
VIT_01s0137g00710	Alpha-L-fucosidase 2 precursor	1.499	0.000379	1.389	0.000794	2.19	6e-06	2.101	1e-05					1.422	0.000792	1.512	0.000444	1.417	0.000686	1.527	0.000338					Metabolism.Primary metabolism.Carbohydrate metabolism.Oligosaccharide metabolism.N-Glycan metabolism.N-Glycan catabolism
VIT_01s0137g00720	Lipase GDSL	1.053	0.002081	1.075	0.0018	1.441	0.000113	1.475	9e-05									1.066	0.001989	1.044	0.002355					Unclear
VIT_01s0137g00790	No hit	-2.169	0.000161	-2.217	0.000133											1.18	0.022104									No hit
VIT_01s0137g00810	Acetylglucosaminyltransferase	-2.775	0	-3.062	0	-1.364	0.000155	-1.527	4.7e-05			-1.094	0.002951					-1.968	2e-06	-1.681	1.6e-05					Metabolism.Primary metabolism.Carbohydrate metabolism.Oligosaccharide metabolism.Glycan metabolism.Glycan structures-biosynthesis1
VIT_01s0137g00820	Phototropic-responsive NPH3	3.85	0	4.053	0	3.658	0	3.974	0					4.261	0	3.945	0	3.992	0	3.788	0					Signaling.Signaling pathway.Light Signaling
VIT_01s0146g00050	Unknown	2.738	0	2.674	0	1.963	0	2.048	0					1.574	0	1.49	0	2.894	0	2.958	0					Unknown
VIT_01s0146g00070	11-beta-hydroxysteroid dehydrogenase	3.923	0	3.185	0	3.528	0	3.125	0	-1.161	0.00044			4.286	0	4.689	0	3.908	0	4.646	0					Metabolism.Primary metabolism.Lipid metabolism.Steroid metabolism.C21-Steroid hormone metabolism
VIT_01s0146g00240	LOI1 (lovastatin insensitive 1)	-1.144	2.9e-05																							Unknown
VIT_01s0146g00250	PBS1 (avrPphB susceptible 1)	-1.395	0	-1.271	0	-1.172	0	-1.096	1e-06																	Response to stimulus.Stress response.Biotic stress response.Plant-pathogen interaction
VIT_01s0146g00260	Nodulin MtN3	-1.625	0.000958	-1.782	0.000425	-3.012	1e-06	-3.021	1e-06	-1.458	0.008041			-1.563	0.001676	-1.554	0.001732	-1.296	0.006074	-1.139	0.013957					Development.Root development
VIT_01s0146g00270	Delta3	-1.347	0	-1.352	0	-1.389	0	-1.494	0					-1.169	2e-06	-1.064	5e-06
VIT_01s0146g00320	No hit	-3.912	0	-3.858	0	-3.27	0	-3.273	0					-3.73	0	-3.727	0	-4.448	0	-4.502	0					No hit
VIT_01s0146g00330	Hydroxyproline-rich glycoprotein family protein	-1.167	0	-1.179	0	-1.189	0	-1.068	0							-1.09	0	-1.045	0	-1.033	0					Cellular process.Cellular component organization and biogenesis.Cell wall organization and biogenesis.Cell wall structural protein
VIT_01s0146g00410	GEM-like protein 5	-1.091	0.000304																	-1.085	0.000342					Cellular process.Cell growth and death
VIT_01s0146g00420	No hit	1.716	0.001158	2.144	0.000144	2.296	6.9e-05	1.803	0.000774					2.129	0.000198	2.621	2.1e-05	2.212	0.000108	1.785	0.000876					No hit
VIT_01s0146g00440	Unknown protein	-2.285	0	-1.703	1.2e-05	-2.053	1e-06	-1.973	2e-06			-2.267	3e-06	-1.009	0.002636	-1.09	0.001397									Unknown
VIT_01s0146g00510	Zinc finger (C3HC4-type ring finger)	1.218	0	1.225	0	1.25	0	1.103	1e-06							1.015	4e-06									Regulation overview.Regulation of gene expression.Regulation of transcription.Transcription factor.Zinc finger C3HC4 family transcription factor
VIT_01s0150g00020	Receptor protein kinase	2.717	0	2.063	0	2.224	0	2.009	0	1.384	0.000198							1.446	1.6e-05	2.1	0					Signaling.Signaling pathway.Protein kinase
VIT_01s0150g00050	GT2-like trihelix DNA-binding protein	-1.415	0	-1.366	0	-1.306	0	-1.232	0																	Regulation overview.Regulation of gene expression.Regulation of transcription.Transcription factor.Trihelix family transcription factor
VIT_01s0150g00080	Late embryogenesis abundant protein-related	-1.118	1.3e-05	-1.119	1.3e-05													-1.027	3.9e-05	-1.026	3.9e-05					Response to stimulus.Stress response.Abiotic stress response.Desiccation stress response
VIT_01s0150g00100	Ubiquitin thioesterase protein OTUB1	1.485	0	1.541	0	1.088	1e-06									1.053	1e-06	1.256	0	1.2	0					Metabolism.Primary metabolism.Protein metabolism and modification.Proteolysis.cytoplasmic and nuclear protein degradation.Ubiquitin-mediated proteolysis
VIT_01s0150g00120	Ethylene-responsive transcription factor ERF114	-5.194	0	-4.983	0	-3.471	0	-3.112	0	-1.003	0.012682	-1.135	0.003627	-2.109	3e-06	-2.468	0	-3.848	0	-4.058	0					Signaling.Hormone Signaling.Ethylene Signaling.Ethylene-mediated Signaling pathway
VIT_01s0150g00180	Exostosin	2.038	5e-06	1.911	1.1e-05	1.744	3.1e-05	1.752	3e-05					1.859	2e-05	1.851	2.1e-05	1.564	0.000109	1.69	4.7e-05					Metabolism.Primary metabolism.Carbohydrate metabolism.Oligosaccharide metabolism.Glycan metabolism.Glycan structures-biosynthesis1
VIT_01s0150g00210	CYP51A	2.97	0	1.767	0	2.375	0	2.372	0					1.612	0	1.616	0	1.833	0	3.037	0			1.203	6e-06	Metabolism.Primary metabolism.Lipid metabolism.Steroid metabolism.Steroid biosynthesis
VIT_01s0150g00250	Peptide transporter PTR2-B	4.495	0	3.163	0	3.315	0	3.071	0					2.361	0	2.605	0	2.349	0	3.681	0			1.332	4e-06	Transport overview.Electrochemical Potential-driven Transporters.Porters.Proton-dependent Oligopeptide Transporter
VIT_01s0150g00300	Indole-3-acetic acid amido synthetase	4.475	0	3.996	0	2.096	1.8e-05	2.28	7e-06					2.707	1e-06	2.523	3e-06	3.232	0	3.711	0					Signaling.Hormone Signaling.Auxin Signaling.Auxin metabolism.Auxin inactivation by conjugation
VIT_01s0150g00320	Nudix hydrolase 13	1.474	0	1.691	0	1.301	0	1.348	0					1.195	0	1.148	0	1.756	0	1.539	0					Metabolism.Primary metabolism.Nucleobase
VIT_01s0150g00360	Unknown	-1.189	0.000161	-1.132	0.000273	-1.01	0.000794	-1.236	0.000112											-1.026	0.00072					Unknown
VIT_01s0150g00380	Unknown protein	-4.759	0	-4.836	0	-5.736	0	-5.789	0					-5.463	0	-5.409	0	-5.217	0	-5.14	0					Unknown
VIT_01s0150g00390	Minichromosome maintenance protein 2	2.626	3.5e-05	2.768	2e-05	2.78	1.9e-05	2.783	1.9e-05					1.906	0.00115	1.903	0.001142	3.192	4e-06	3.051	7e-06					Metabolism.Primary metabolism.Nucleobase
VIT_01s0150g00410	Unknown protein	-3.081	0	-3.617	0	-3.839	0	-3.903	0					-3.647	0	-3.582	0	-4.148	0	-3.612	0					Unknown
VIT_01s0150g00440	Respiratory burst oxidase protein D (RBOHD)	1.418	3e-06	1.415	3e-06	1.841	0	2.245	0	1.001	0.000841	1.596	6e-06	1.245	1.9e-05											Response to stimulus.Stress response.Biotic stress response.Plant-pathogen interaction
VIT_01s0150g00460	Xyloglucan endotransglucosylase/hydrolase precursor	3.862	0	1.721	0.001841	1.866	0.00092	1.238	0.01812	2.126	0.001308	2.322	0.00038							1.539	0.004487			2.14	0.010554	Cellular process.Cellular component organization and biogenesis.Cell wall organization and biogenesis.Cell wall metabolism.Cell wall modification.Xyloglucan modification
VIT_01s0150g00480	Protein binding protein	5.953	0	6.007	0	6.193	0	5.791	0	1.661	0.00172	1.761	0.000666	4.13	0	4.531	0	4.246	0	4.192	0					Unknown
VIT_01s0150g00500	Glyceraldehyde-3-phosphate dehydrogenase	1.352	3e-05	1.416	1.8e-05	2.123	0	2.077	0	1.609	4.5e-05	1.348	0.000137													Metabolism.Primary metabolism.Carbon fixation
VIT_01s0150g00510	Protein phosphatase 2C	3.064	0	2.505	0	2.588	0	2.506	0					1.935	0	2.016	0	2.274	0	2.833	0					Signaling.Signaling pathway.Protein phosphatase.PP2C
VIT_01s0150g00520	Ribosomal protein L21 (RPL21E) 60S	1.387	5e-06	1.31	1e-05																					Metabolism.Primary metabolism.Protein metabolism and modification.Protein synthesis.Ribosome
VIT_01s0150g00540	Unknown protein	5.178	0	4.697	0	5.465	0	4.991	0	1.485	0.000126	1.749	1.4e-05	3.506	0	3.98	0	2.947	0	3.429	0					Unknown
VIT_01s0150g00620	Unknown protein	-1.132	0	-1.005	0																					Unknown
VIT_01s0150g00630	Exostosin-like	1.894	2e-06	1.846	2e-06	2.662	0	2.571	0	1.582	0.000137					1.081	0.000993	1.501	3e-05	1.549	2.1e-05					Metabolism.Primary metabolism.Carbohydrate metabolism.Oligosaccharide metabolism.Glycan metabolism.Glycan structures-biosynthesis1
VIT_01s0244g00010	Basic helix-loop-helix (bHLH) family	-1.6	0	-1.666	0	-2.177	0	-2.157	0					-1.181	2.3e-05	-1.201	1.8e-05									Regulation overview.Regulation of gene expression.Regulation of transcription.Transcription factor.bHLH family transcription factor
VIT_01s0244g00030	ACP4 (Acyl carrier protein 4)	2.666	0	2.276	0	3.011	0	2.624	0					2.413	0	2.801	0	1.286	0	1.676	0					Transport overview.Primary Active Transporters.Oxidoreduction-driven transporters.Proton-translocating NADH Dehydrogenase
VIT_01s0244g00070	Unknown protein	1.72	0	1.681	0	1.298	0	1.308	0									1.104	1e-06	1.144	0					Unknown
VIT_01s0244g00100	Serine carboxypeptidase S10	4.98	0	4.672	0	4.996	0	4.934	0	1.908	0.000493	3.142	2e-06	3.026	0	3.088	0	1.53	0.000728	1.837	0.000121					Metabolism.Primary metabolism.Protein metabolism and modification.Proteolysis.Peptidase-mediated proteolysis
VIT_01s0244g00140	Aspartate kinase	1.906	0	1.93	0	1.948	0	1.952	0					1.796	0	1.793	0	2.296	0	2.273	0					Metabolism.Primary metabolism.Amino acid metabolism.Glycine
VIT_01s0244g00160	Unknown protein	-1.187	0.000225	-1.031	0.000885	-1.138	0.000348	-1.089	0.000537									-1.5	2e-05	-1.656	6e-06					Unknown
VIT_01s0244g00170	Cytokinin-repressed protein CR9	1.467	0	1.731	0	1.836	0	1.732	0					2.154	0	2.258	0	1.927	0	1.663	0					Signaling.Hormone Signaling.Cytokinin Signaling.Cytokinin-mediated Signaling pathway
VIT_02s0012g00070	Unknown protein	-1.361	0	-1.433	0	-1.599	0	-1.578	0									-1.368	0	-1.296	0					Unknown
VIT_02s0012g00140	Novel plant snare 11	2.377	0	2.024	0	1.841	0	1.794	0			1.054	0.000706	1.114	0.00017	1.161	0.000108			1.324	2.1e-05					Cellular process.Cellular transport.Protein trafficking.Vesicle-mediated trafficking
VIT_02s0012g00150	NAK-type protein kinase	-1.379	0	-1.422	0	-1.282	0	-1.205	0																	Response to stimulus.Stress response.Abiotic stress response
VIT_02s0012g00170	no hit	-4.54	0	-4.398	0	-3.983	0	-3.893	0	-1.424	0.019952	-1.59	0.006839	-2.469	7.1e-05	-2.559	4.7e-05	-2.808	1.3e-05	-2.95	7e-06
VIT_02s0012g00290	S-ribonuclease binding protein SBP1	1.94	0	1.754	0	1.698	0	1.857	0					1.669	0	1.51	0	1.578	0	1.763	0					Unclear
VIT_02s0012g00320	Norcoclaurine synthase	2.01	1e-06	1.972	1e-06	1.576	1.9e-05	1.494	3.6e-05	1.526	0.000219	1.762	3.1e-05													Metabolism.Secondary metabolism.Primary amino acids derivated metabolism.Alkaloid metabolism.Alkaloid biosynthesis
VIT_02s0012g00350	Norcoclaurine synthase	1.151	2.5e-05	1.07	6e-05	1.267	9e-06	1.059	6.8e-05							1.142	3.8e-05									Metabolism.Secondary metabolism.Primary amino acids derivated metabolism.Alkaloid metabolism.Alkaloid biosynthesis
VIT_02s0012g00430	Oxidoreductase	1.085	0											2.03	0	1.965	0			1.058	0
VIT_02s0012g00450	1-aminocyclopropane-1-carboxylate oxidase	1.475	0	1.325	1e-06	1.7	0	1.719	0					2.073	0	2.053	0	1.069	1.3e-05	1.219	3e-06					Metabolism.Primary metabolism.Organic acid metabolism.Propanoate metabolism
VIT_02s0012g00460	Glycine-rich protein	3.367	0	3.149	0	3.136	0	2.795	0					1.999	0	2.339	0	2.618	0	2.837	0					Unknown
VIT_02s0012g00470	Unknown	1.326	3.8e-05	1.434	1.6e-05																					Unknown
VIT_02s0012g00490	Cytochrome c oxidase subunit 6b	-1.781	7e-06	-1.881	4e-06	-1.93	3e-06	-1.868	4e-06					-1.638	2.7e-05	-1.7	1.7e-05	-1.535	4.5e-05	-1.435	9.2e-05					Metabolism.Primary metabolism.Generation of metabolite precursors and energy.Electron transport.Respiratory-chain phosphorylation
VIT_02s0012g00500	Invertase/pectin methylesterase inhibitor	-2.574	7.9e-05	-2.543	9.3e-05	-3.368	4e-06	-3.429	3e-06			1.352	0.02834	-3.08	1.5e-05	-3.02	1.8e-05	-3.895	1e-06	-3.926	1e-06					Cellular process.Cellular component organization and biogenesis.Cell wall organization and biogenesis
VIT_02s0012g00540	Peroxidase	2.346	0	2.09	0	1.107	1e-05	1.019	2.6e-05	-1.26	2.7e-05			2.278	0	2.366	0	2.488	0	2.743	0					Metabolism.Primary metabolism.Amino acid metabolism.Aromatic amino acid metabolism.Phenylalanine metabolism.Phenylalanine biosynthesis
VIT_02s0012g00550	Inositol polyphosphate 5-phosphatase II	2.58	0	2.319	0	1.189	0	1.27	0	-1.292	3e-06			2.563	0	2.482	0	3.059	0	3.32	0					Metabolism.Primary metabolism.Carbohydrate metabolism.Monosaccharide metabolism.Inositol phosphate metabolism
VIT_02s0012g00570	Pseudo-response regulator 2 (APRR2) (TOC2)	3.075	0	3.025	0	2.266	1e-06	2.231	1e-06					1.631	7.1e-05	1.667	5.5e-05	2.046	4e-06	2.095	3e-06					Signaling.Hormone Signaling.Cytokinin Signaling.Cytokinin-mediated Signaling pathway
VIT_02s0012g00580	Ankyrin protein kinase	1.166	0																							Diverse functions.Gene family with diverse functions.Ankyrin domain family
VIT_02s0012g00590	Unknown protein	1.202	1.5e-05	1.43	2e-06	1.132	3.1e-05	1.045	7.7e-05			1.034	0.000309													Unknown
VIT_02s0012g00640	PBP1 (pinoid-binding protein 1)	1.909	0	1.952	0	1.751	0	1.552	2e-06	1.299	0.000152	1.695	6e-06													Signaling.Hormone Signaling.Auxin Signaling.Auxin transport
VIT_02s0012g00650	PBP1 (pinoid-binding protein 1)	1.458	1.7e-05	1.633	5e-06																					Signaling.Hormone Signaling.Auxin Signaling.Auxin transport
VIT_02s0012g00660	Calcium-binding EF-hand	1.652	4.1e-05	1.821	1.4e-05	1.391	0.000262	1.418	0.000219			1.066	0.005863													Unknown
VIT_02s0012g00730	Purine permease 10 PUP10	-3.329	0	-3.281	0	-2.599	0	-2.556	0					-1.696	2.7e-05	-1.739	2e-05	-2.973	0	-3.02	0					Transport overview.Electrochemical Potential-driven Transporters.Porters.Drug/Metabolite Transporter.Plant Organocation Permease
VIT_02s0012g00760	Haloacid dehalogenase hydrolase	-1.537	0	-1.519	0	-1.397	0	-1.501	0			1.415	0	-1.952	0	-1.848	0	-2.934	0	-2.952	0					Metabolism.Primary metabolism.Generation of metabolite precursors and energy.Glyoxylate and dicarboxylate metabolism
VIT_02s0012g00820	Unknown	-1.052	0.001818															-1.086	0.001488	-1.168	0.000785					Unknown
VIT_02s0012g00890	Unknown protein	1.36	0.001141															-1.02	0.010373							Unknown
VIT_02s0012g00930	Unknown protein	-1.751	0	-1.765	0	-2.013	0	-2.133	0					-1.319	0	-1.199	0	-1.757	0	-1.744	0					Unknown
VIT_02s0012g00940	Late embryogenesis abundant group 1	-3.235	0	-2.254	2.3e-05	-1.496	0.001415	-2.149	4e-05			-1.172	0.016101	-1.569	0.001148			-1.083	0.014749	-2.064	6.5e-05					Response to stimulus.Stress response.Abiotic stress response.Desiccation stress response
VIT_02s0012g00950	H(+)-ATPase 9 AHA9	1.523	0.000232	1.638	0.000113	1.584	0.000158	1.526	0.000235	1.08	0.013624							1.152	0.002946	1.037	0.006332					Metabolism.Primary metabolism.Generation of metabolite precursors and energy.Electron transport.Respiratory-chain phosphorylation
VIT_02s0012g00960	1-deoxy-D-xylulose-5-phosphate synthase	1.426	6e-06	1.27	2.3e-05	1.236	3.1e-05	1.369	1e-05																	Metabolism.Primary metabolism.Lipid metabolism.Steroid metabolism.Steroid biosynthesis
VIT_02s0012g00970	Cu2+-exporting ATPase HMA5 (heavy metal ATPase 5)	-1.746	0	-1.963	0	-1.669	0	-1.722	0					-1.875	0	-1.822	0	-1.74	0	-1.524	0					Transport overview.Primary Active Transporters.P-P-bond hydrolysis-driven transporters.P-type ATPase (P-ATPase).Cu2+-exporting ATPase
VIT_02s0012g00990	LOL1 (LSD ONE like 1)	4.906	0	4.294	0	3.96	0	3.818	0					4.061	0	4.204	0	3.894	0	4.506	0					Cellular process.Cell growth and death.Cell death.Apoptosis
VIT_02s0012g01010	Leucine-rich repeat	-1.701	1e-06	-1.356	1e-05	-1.899	0	-1.902	0																	Diverse functions.Gene family with diverse functions.NBS-LRR superfamily
VIT_02s0012g01040	NAC domain-containing protein 71	-2.98	0	-3.174	0	-3.843	0	-3.95	0	-1.066	0.004916			-2.884	0	-2.778	0	-2.29	0	-2.096	1e-06					Regulation overview.Regulation of gene expression.Regulation of transcription.Transcription factor.NAC family transcription factor
VIT_02s0012g01090	RNA-binding protein P67	-1.307	0																							Unclear
VIT_02s0012g01120	Glycine cleavage system H protein	3.608	0	3.64	0	3.498	0	3.322	0					3.725	0	3.902	0	3.855	0	3.823	0
VIT_02s0012g01140	Protein kinase	1.801	3e-06	1.188	0.000301	1.112	0.00056																			Signaling.Signaling pathway.Protein kinase
VIT_02s0012g01160	Proton-dependent oligopeptide transport (POT) family protein	-1.828	4e-06	-1.618	1.9e-05	-1.002	0.002158	-1.283	0.000231			-1.876	2.1e-05	-1.017	0.002278											Transport overview.Electrochemical Potential-driven Transporters.Porters.Proton-dependent Oligopeptide Transporter
VIT_02s0012g01240	PHD finger transcription factor	-1.982	0	-1.883	0	-2.471	0	-2.296	0					-1.67	1e-06	-1.846	0	-1.084	0.000101	-1.184	3.9e-05					Regulation overview.Regulation of gene expression.Regulation of transcription.Transcription factor.PHD family transcription factor
VIT_02s0012g01250	Carnitine/acylcarnitine carrier	1.098	0.000133	1.041	0.000238
VIT_02s0012g01260	Microspore-specific promoter 2	1.339	7e-06	1.533	1e-06									1.82	0	1.726	0	3.4	0	3.206	0					Unknown
VIT_02s0012g01270	Abscisic acid receptor PYL1 RCAR12	1.242	4e-06	1.683	0													1.119	1.7e-05							Signaling.Hormone Signaling.ABA Signaling.ABA-mediated Signaling pathway
VIT_02s0012g01350	No hit	4.171	0	4.006	0	3.612	0	3.525	0			2.208	5.7e-05	2.63	2e-06	2.717	1e-06	1.798	0.000115	1.963	4.4e-05					No hit
VIT_02s0012g01370	No hit	4.98	0	4.732	0	4.99	0	4.531	0	2.177	0.000593	2.492	0.0001	2.354	5.6e-05	2.813	7e-06	2.241	7.6e-05	2.489	2.3e-05					No hit
VIT_02s0012g01380	No hit	-2.5	1e-06	-2.395	2e-06	-2.502	1e-06	-2.572	1e-06	-2.468	2.2e-05	-2.161	4.3e-05													No hit
VIT_02s0012g01390	Unknown	-1.953	0	-2.065	0	-1.61	4e-06	-1.642	3e-06	-1.025	0.00243	-1.251	0.000284													Unknown
VIT_02s0012g01400	PLATZ transcription factor	-1.845	0	-1.723	0	-1.868	0	-1.76	0	-1.057	0.000124															Regulation overview.Regulation of gene expression.Regulation of transcription.Transcription factor.PLATZ family transcription factor
VIT_02s0012g01420	Pigment defective 322	1.015	0																	1.022	0					Metabolism.Primary metabolism.Nucleobase
VIT_02s0012g01440	Zinc finger (C3HC4-type ring finger)	1.358	2e-06	1.016	5.1e-05	1.068	2.9e-05					1.15	6.2e-05													Regulation overview.Regulation of gene expression.Regulation of transcription.Transcription factor.Zinc finger C3HC4 family transcription factor
VIT_02s0012g01450	Basic helix-loop-helix BHLH071	4.378	0	3.473	0	3.007	0	2.997	0	1.012	7.4e-05			1.985	0	1.995	0	2.956	0	3.861	0					Regulation overview.Regulation of gene expression.Regulation of transcription.Transcription factor.bHLH family transcription factor
VIT_02s0012g01600	No hit	-1.437	3.2e-05	-1.488	2.2e-05	-1.246	0.000153	-1.269	0.000129					-1.657	9e-06	-1.634	1e-05	-1.555	1.4e-05	-1.504	2.1e-05					No hit
VIT_02s0012g01610	Beta-1	-1.472	0.000176	-1.656	5.2e-05													-1.373	0.000379	-1.189	0.001393
VIT_02s0012g01660	ATPase PGP2 (P-glycoprotein 2)	4.599	0	4.666	0	2.939	0	2.778	0					2.17	0	2.331	0	4.028	0	3.962	0					Transport overview.Macromolecule transport.Multidrug transport.Multidrug ABC transport
VIT_02s0012g01670	R-mandelonitrile lyase isoform 1 precursor	2.226	4e-06	2.425	1e-06	2.325	2e-06	2.273	3e-06					1.394	0.000807	1.447	0.000569	1.772	6.2e-05	1.572	0.000214					Metabolism.Cellular metabolism.Amino acid derivative metabolism.Cyanoamino acid metabolism
VIT_02s0012g01750	NHL8 (NDR1/HIN1-like 8)	-1.319	0	-1.126	0	-1.106	0	-1.004	0																	Unclear
VIT_02s0012g01770	Rad1	-1.218	5e-06																	-1.274	3e-06					Metabolism.Primary metabolism.Nucleobase
VIT_02s0012g01800	Shikimate kinase	1.311	0	1.168	1e-06	1.011	9e-06																			Metabolism.Primary metabolism.Amino acid metabolism.Aromatic amino acid metabolism.Aromatic amino acid biosynthesis
VIT_02s0012g01870	No hit	2.987	0	3.053	0	1.955	5e-05	1.902	6.8e-05			1.27	0.006173	1.644	0.000386	1.698	0.000278	1.783	0.000142	1.717	0.000208					No hit
VIT_02s0012g01960	Transcription factor jumonji (jmj)	2.003	1e-06	2.185	0	3.05	0	2.891	0					2.298	0	2.457	0	2.527	0	2.345	0					Regulation overview.Regulation of gene expression.Regulation of transcription.Transcription factor.Jumonji family transcription factor
VIT_02s0012g01970	No hit	-1.162	0.003454	-1.397	0.00077	-1.569	0.000252	-1.443	0.000573					-1.376	0.001085	-1.502	0.000483	-1.605	0.000212	-1.37	0.000946					No hit
VIT_02s0012g01980	Valyl tRNA synthetase	-1.019	0.000217	-1.002	0.000265	-1.173	5e-05	-1.069	0.000138							-1.011	0.000301									Metabolism.Primary metabolism.Amino acid metabolism.Valine
VIT_02s0012g01990	4-hydroxyphenylpyruvate dioxygenase	-1.137	0	-1.126	0									-1.03	0			-1.096	0	-1.107	0					Metabolism.Primary metabolism.Amino acid metabolism.Aromatic amino acid metabolism.Tyrosine metabolism.Tyrosine catabolism
VIT_02s0012g02030	Homeobox-7	3.671	0	3.615	0	3.853	0	3.692	0	1.491	0.000991			2.201	3e-06	2.362	1e-06	2.95	0	3.006	0					Regulation overview.Regulation of gene expression.Regulation of transcription.Transcription factor.Homeobox domain family transcription factor
VIT_02s0012g02090	Unknown protein	-1.208	0	-1.09	0									-1.209	0	-1.128	0	-1.477	0	-1.596	0					Unknown
VIT_02s0012g02180	Abhydrolase domain-containing protein	1.073	6.9e-05															2.132	0	2.499	0					Metabolism.Primary metabolism.Protein metabolism and modification.Proteolysis.Peptidase proteins
VIT_02s0012g02190	Cellulose synthase CSLD2	-2.403	0	-2.223	0	-2.266	0	-1.842	0					-1.292	1e-06	-1.716	0	-1.306	1e-06	-1.486	0					Cellular process.Cellular component organization and biogenesis.Cell wall organization and biogenesis.Cell wall metabolism.Cell wall biosynthesis.Cellulose biosynthesis
VIT_02s0012g02210	No hit	-1.128	2e-05	-1.336	3e-06	-1.43	1e-06	-1.682	0					-1.563	1e-06	-1.311	5e-06	-1.246	7e-06	-1.039	5.7e-05					No hit
VIT_02s0012g02220	Xyloglucan endotransglucosylase/hydrolase 30	-3.844	0	-3.774	0	-3.664	0	-3.485	0	-1.853	0.000137	-1.702	0.000169	-1.632	8.6e-05	-1.812	2.7e-05	-2.072	4e-06	-2.142	3e-06					Cellular process.Cellular component organization and biogenesis.Cell wall organization and biogenesis.Cell wall metabolism.Cell wall modification.Xyloglucan modification
VIT_02s0012g02240	Unknown protein	-1.2	0	-1.124	0																					Unknown
VIT_02s0012g02340	CYP76C4	-1.218	0.00031	-1.483	4.1e-05									-1.41	9.3e-05	-1.573	2.8e-05	-2.568	0	-2.303	0					Metabolism.Cellular metabolism.Oxidation reduction.Cytochrome P450 oxidoreductase
VIT_02s0012g02360	CYP76J1	-1.135	7e-06	-1.436	0	-1.054	1.7e-05							-1.04	2.7e-05	-1.183	6e-06	-1.458	0	-1.158	6e-06					Metabolism.Cellular metabolism.Oxidation reduction.Cytochrome P450 oxidoreductase
VIT_02s0012g02370	Geraniol 10-hydroxylase	-1.602	0.002879	-1.698	0.001856									-1.512	0.005313	-1.898	0.000863	-3.599	1e-06	-3.503	1e-06					Metabolism.Secondary metabolism.Terpenoid metabolism.Monoterpenoid metabolism.Monoterpenoid biosynthesis
VIT_02s0012g02380	Geraniol 10-hydroxylase	-2.533	1e-06	-2.753	0	-1.849	2.8e-05	-1.555	0.000186					-1.792	5.4e-05	-2.086	9e-06	-3.414	0	-3.194	0					Metabolism.Secondary metabolism.Terpenoid metabolism.Monoterpenoid metabolism.Monoterpenoid biosynthesis
VIT_02s0012g02400	No hit	-1.167	2e-06	-1.303	1e-06	-1.469	0	-1.473	0					-1.333	1e-06	-1.329	1e-06	-1.284	1e-06	-1.147	3e-06					No hit
VIT_02s0012g02430	No hit	-1.056	1e-06																							No hit
VIT_02s0012g02440	No hit	-1.088	0.000358																							No hit
VIT_02s0012g02500	Acyl-[acyl-carrier-protein] desaturase	-1.316	0.000122	-1.61	1.3e-05	-1.991	1e-06	-1.876	2e-06	-1.367	0.000528	-1.241	0.000696													Metabolism.Primary metabolism.Lipid metabolism.Fatty acid metabolism.Fatty acid biosynthesis.Unsaturated fatty acid biosynthesis
VIT_02s0012g02520	Vacuolar protein sorting 25	-1.119	0	-1.16	0	-1.389	0	-1.429	0									-1.399	0	-1.358	0					Transport overview.Macromolecule transport.Protein transport.Tethering factors
VIT_02s0012g02540	Chlororespiratory reduction 4 (CRR4)	3.053	0	3.131	0	2.951	0	2.604	0					1.715	1.2e-05	2.062	1e-06	3.069	0	2.99	0					Unknown
VIT_02s0012g02580	No hit	-1.952	7e-06	-2.133	3e-06	-2.107	3e-06	-1.834	1.6e-05					-1.822	2.4e-05	-2.095	4e-06	-1.862	1.4e-05	-1.681	4.5e-05					No hit
VIT_02s0012g02640	Aspartic-type endopeptidase	-1.209	0	-1.149	0	-1.018	0							-1.097	0	-1.201	0									Metabolism.Primary metabolism.Protein metabolism and modification.Proteolysis.Peptidase-mediated proteolysis
VIT_02s0012g02650	Purple acid phosphatase 2 PAP2	-1.122	1.8e-05	-1.125	1.8e-05	-1.22	7e-06	-1.111	2.1e-05					-1.055	5.1e-05	-1.164	1.6e-05	-1.387	2e-06	-1.384	2e-06					Metabolism.Primary metabolism.Coenzyme and prosthetic group metabolism.Riboflavin metabolism
VIT_02s0012g02770	ABC transporter g family pleiotropic drug resistance 12 PDR12	-1.014	7.7e-05																							Transport overview.Macromolecule transport.Multidrug transport.Multidrug ABC transport
VIT_02s0012g02810	CYP76C4	-2.011	8.8e-05	-2.639	4e-06	-2.809	2e-06	-2.949	1e-06					-2.528	9e-06	-2.389	1.8e-05	-1.806	0.000287	-1.179	0.009275					Metabolism.Cellular metabolism.Oxidation reduction.Cytochrome P450 oxidoreductase
VIT_02s0012g02820	Geraniol 10-hydroxylase	-1.2	2e-06	-1.248	1e-06	-1.588	0	-1.639	0					-1.617	0	-1.565	0									Metabolism.Secondary metabolism.Terpenoid metabolism.Monoterpenoid metabolism.Monoterpenoid biosynthesis
VIT_02s0012g03040	AAA-type ATPase	-1.998	8e-06	-1.779	3.2e-05	-2.149	3e-06	-1.96	1e-05					-2.122	6e-06	-2.311	2e-06	-1.392	0.000433	-1.611	9.9e-05					Diverse functions.Gene family with diverse functions.AAA-type ATPase domain family
VIT_02s0025g00010	No hit	-2.728	0	-2.465	0	-2.097	0	-2.266	0					-2.253	0	-2.083	1e-06	-2.213	0	-2.476	0					No hit
VIT_02s0025g00020	No hit	-1.628	1e-06	-1.386	5e-06	-1.462	2e-06	-1.459	2e-06																	No hit
VIT_02s0025g00030	Zinc finger (C3HC4-type ring finger)	-1.467	0	-1.493	0	-1.643	0	-1.683	0					-1.078	0	-1.039	0	-1.209	0	-1.184	0					Regulation overview.Regulation of gene expression.Regulation of transcription.Transcription factor.Zinc finger C3HC4 family transcription factor
VIT_02s0025g00080	Unknown protein	3.31	0	2.882	0	1.909	0	1.817	0					1.698	0	1.789	0	2.374	0	2.802	0					Unknown
VIT_02s0025g00190	No hit	1.633	0	1.916	0	1.433	0	1.67	0					1.833	0	1.595	0	1.805	0	1.522	0					No hit
VIT_02s0025g00200	BEL1 (BELL 1)	1.427	0	1.516	0	1.577	0	1.693	0					1.598	0	1.481	0	1.474	0	1.384	0					Regulation overview.Regulation of gene expression.Regulation of transcription.Transcription factor.Homeobox domain family transcription factor
VIT_02s0025g00210	fringe protein	2.398	0	2.2	0	1.056	6e-06	1.078	5e-06									2.093	0	2.291	0					Unclear
VIT_02s0025g00220	Chlororespiratory reduction 4 (CRR4)	-1.446	0	-1.167	2e-06	-1.492	0	-1.371	0							-1.099	7e-06									Unknown
VIT_02s0025g00240	Beta-carotene hydroxylase	-1.34	3.3e-05	-1.479	1.1e-05													-1.459	1.4e-05	-1.32	4.3e-05					Metabolism.Secondary metabolism.Terpenoid metabolism.Tetraterpenoid metabolism.Tetraterpenoid biosynthesis.Carotenoid biosynthesis
VIT_02s0025g00260	Polygalacturonase GH28	2.3	0.002815	3.143	0.000173	1.877	0.011889	2.829	0.000488					1.838	0.015181			2.147	0.004965							Cellular process.Cellular component organization and biogenesis.Cell wall organization and biogenesis.Cell wall metabolism.Cell wall modification.Pectin modification
VIT_02s0025g00320	MYB Domain protein 103	1.02	0.019594																							Regulation overview.Regulation of gene expression.Regulation of transcription.Transcription factor.MYB family transcription factor
VIT_02s0025g00330	Unknown protein	-1.311	0.000149																							Unknown
VIT_02s0025g00350	Heavy-metal-associated domain-containing protein	-2.391	0	-2.3	0	-1.603	2e-06	-2.233	0	-1.275	0.000254							-2.075	0	-2.166	0					Unclear
VIT_02s0025g00360	1-aminocyclopropane-1-carboxylate synthase	4.58	0	4.151	0	4.165	0	3.674	0			1.081	0.002587	2.774	0	3.264	0	3.07	0	3.5	0					Metabolism.Primary metabolism.Organic acid metabolism.Propanoate metabolism
VIT_02s0025g00420	WRKY DNA-binding protein 27	-1.259	0.000653	-1.159	0.001396																					Regulation overview.Regulation of gene expression.Regulation of transcription.Transcription factor.WRKY family transcription factor
VIT_02s0025g00500	Unknown protein	-4.485	0	-4.525	0	-3.106	1e-06	-3.011	1e-06					-3.385	0	-3.48	0	-4.119	0	-4.08	0					Unknown
VIT_02s0025g00510	Respiratory burst oxidase protein F (RBOHF)	-1.048	6e-06															-1.051	7e-06	-1.218	1e-06					Signaling.Hormone Signaling.ABA Signaling.ABA-mediated Signaling pathway
VIT_02s0025g00530	Unknown	-2.342	1e-06	-1.715	6.3e-05	-2.259	2e-06	-1.978	1.2e-05					-1.58	0.000193	-1.861	3.3e-05	-1.262	0.001309	-1.889	2.2e-05					Unknown
VIT_02s0025g00540	Unknown	-3.547	0	-3.043	3e-06	-2.331	6e-05	-2.145	0.000148					-1.953	0.000471	-2.139	0.00019	-2.318	6.8e-05	-2.822	7e-06					Unknown
VIT_02s0025g00550	Unknown protein	4.971	0	4.994	0	4.434	0	4.513	0					3.534	0	3.454	0	4.229	0	4.206	0					Unknown
VIT_02s0025g00580	Glycoside hydrolase	6.172	0	6.131	0	5.367	1e-06	5.538	1e-06	2.453	0.01166	5.038	1.7e-05	3.085	0.000697	2.914	0.00113
VIT_02s0025g00590	No hit	-1.928	0.000137	-2.088	6.1e-05	-2.483	8e-06	-2.389	1.3e-05					-1.853	0.000271	-1.947	0.000162	-2.099	6.1e-05	-1.939	0.000139					No hit
VIT_02s0025g00600	Glycoside hydrolase	-1.847	0.000148	-1.23	0.005328	-1.391	0.002099	-2.685	2e-06					-2.654	3e-06	-1.36	0.002922	-1.876	0.000137	-2.494	5e-06
VIT_02s0025g00610	Glycoside hydrolase	-2.467	2e-06	-1.875	5e-05	-1.659	0.000182	-2.861	0					-2.846	0	-1.643	0.000253	-1.801	8.2e-05	-2.393	3e-06
VIT_02s0025g00650	AAA-type ATPase	-3.059	0	-2.163	0	-1.559	0	-2.031	0	-1.205	8.3e-05	-1.636	2e-06							-1.423	1e-06					Diverse functions.Gene family with diverse functions.AAA-type ATPase domain family
VIT_02s0025g00680	Tiny root hair 1	-3.17	0	-2.62	0	-3.636	0	-3.385	0			-1.551	1.5e-05	-2.865	0	-3.116	0	-1.069	0.000157	-1.62	1e-06					Transport overview.Electrochemical Potential-driven Transporters.Porters.K+ uptake porter (aka permease)
VIT_02s0025g00730	Pinoresinol forming dirigent protein	1.839	0.000151	1.876	0.000128	1.8	0.000192	1.472	0.001288	1.301	0.010798	2.278	7.2e-05													Metabolism.Secondary metabolism.Phenylpropanoid metabolism.Phenylpropanoid biosynthesis
VIT_02s0025g00740	Pinoresinol forming dirigent protein	6.445	6e-06	6.56	5e-06	6.19	1e-05	6.205	1e-05			4.32	0.001323	4.22	0.000755	4.205	0.000769	2.239	0.044709							Metabolism.Secondary metabolism.Phenylpropanoid metabolism.Phenylpropanoid biosynthesis
VIT_02s0025g00750	Pinoresinol forming dirigent protein	3.302	4e-06	3.293	4e-06	1.194	0.029836	1.185	0.031113			3.125	4.1e-05													Metabolism.Secondary metabolism.Phenylpropanoid metabolism.Phenylpropanoid biosynthesis
VIT_02s0025g00760	Pinoresinol forming dirigent protein	4.286	0	4.003	1e-06	2.526	0.000182	2.495	0.00021			3.612	2.1e-05	1.66	0.00765	1.691	0.006644									Metabolism.Secondary metabolism.Phenylpropanoid metabolism.Phenylpropanoid biosynthesis
VIT_02s0025g00780	Cation/hydrogen exchanger (CHX18)	-3.092	0	-2.956	0	-2.025	0	-1.794	2e-06			-1.06	0.001634	-1.942	1e-06	-2.172	0	-1.897	1e-06	-2.032	0					Transport overview.Electrochemical Potential-driven Transporters.Porters.Monovalent Cation:Proton Antiporter-2
VIT_02s0025g00790	Cation/hydrogen exchanger (CHX18)	-1.76	1e-06	-1.63	3e-06	-2.009	0	-1.853	1e-06			1.093	0.000805	-2.645	0	-2.8	0	-2.723	0	-2.854	0					Transport overview.Electrochemical Potential-driven Transporters.Porters.Monovalent Cation:Proton Antiporter-2
VIT_02s0025g00800	Cation/hydrogen exchanger (CHX18)	-2.356	0	-2.277	0	-2.581	0	-2.466	0					-2.529	0	-2.643	0	-2.704	0	-2.783	0					Transport overview.Electrochemical Potential-driven Transporters.Porters.Monovalent Cation:Proton Antiporter-2
VIT_02s0025g00810	Cation/hydrogen exchanger (CHX18)	-1.202	5e-06	-1.068	2.3e-05	-1.461	0	-1.429	1e-06			1.685	1e-06	-2.274	0	-2.305	0	-2.753	0	-2.888	0					Transport overview.Electrochemical Potential-driven Transporters.Porters.Monovalent Cation:Proton Antiporter-2
VIT_02s0025g00820	Cation/hydrogen exchanger (CHX18)	-2.845	0	-2.672	0	-2.474	0	-2.416	0					-2.179	1e-06	-2.236	0	-2.269	0	-2.443	0					Transport overview.Electrochemical Potential-driven Transporters.Porters.Monovalent Cation:Proton Antiporter-2
VIT_02s0025g00870	No hit	1.276	0.000359	1.137	0.001064	1.333	0.000237	1.34	0.000231			1.043	0.004768													No hit
VIT_02s0025g00910	Multidrug resistance-associated protein 14	2.412	2e-06	2.507	1e-06	2.78	0	2.783	0					3.389	0	3.386	0	3.056	0	2.961	0					Transport overview.Macromolecule transport.Multidrug transport.Multidrug ABC transport
VIT_02s0025g01030	Aldose 1-epimerase	1.172	0.001333	1.188	0.001231													-1.109	0.002247	-1.124	0.002004					Metabolism.Primary metabolism.Carbohydrate metabolism.Glycolysis Gluconeogenesis
VIT_02s0025g01040	Receptor protein kinase	5.005	0	5.288	0	5.17	0	5.036	0	1.214	0.00021			3.822	0	3.956	0	5.153	0	4.87	0					Signaling.Signaling pathway.Protein kinase
VIT_02s0025g01080	No hit	1.618	1e-06	1.146	5.4e-05	1.623	1e-06	1.324	1e-05			1.253	9.1e-05			1.239	3e-05									No hit
VIT_02s0025g01150	No hit	2.726	0	1.626	0	2.743	0	2.316	0					1.94	0	2.366	0	1.929	0	3.028	0			1.099	0.002068	No hit
VIT_02s0025g01170	COP1-interactive protein 1 / CIP1	1.03	0																	1.044	0					Metabolism.Primary metabolism.Protein metabolism and modification.Proteolysis.cytoplasmic and nuclear protein degradation.Ubiquitin-mediated proteolysis
VIT_02s0025g01180	Carrier protein	-1.978	0	-1.938	0	-1.706	0	-1.586	0					-1.74	0	-1.86	0	-1.847	0	-1.887	0
VIT_02s0025g01200	Leaf senescence protein	1.93	0	1.63	0	1.836	0	1.868	0					1.241	3e-06	1.209	4e-06			1.236	2e-06					Development.Senescence
VIT_02s0025g01220	High mobility group HMG1/2	1.843	0.003264	1.918	0.002449	3.664	3e-06	3.631	3e-06	1.732	0.015168	-1.878	0.006042	1.899	0.00314	1.932	0.002697	3.796	2e-06	3.721	3e-06					Regulation overview.Regulation of gene expression.Regulation of transcription.Transcription factor.HMG family transcription factor
VIT_02s0025g01230	Amino acid permease	-2.023	1e-06	-1.772	3e-06	-1.698	6e-06	-1.689	6e-06					-1.443	5.1e-05	-1.452	4.7e-05	-1.901	1e-06	-2.153	0					Transport overview.Electrochemical Potential-driven Transporters.Porters.Amino Acid/Auxin Permease
VIT_02s0025g01240	UDP-glucuronosyl/UDP-glucosyltransferase	2.424	0	2.406	0	1.888	0	2.003	0	1.309	5.2e-05	2.067	0													Metabolism.Primary metabolism.Carbohydrate metabolism.Monosaccharide metabolism.Pentose glucuronate interconversion
VIT_02s0025g01260	NADPH HC toxin reductase	4.113	0	4.247	0	3.958	0	3.897	0	-1.114	0.001781	-1.327	0.000248	5.01	0	5.072	0	5.574	0	5.44	0					Metabolism.Primary metabolism.Nucleobase
VIT_02s0025g01300	Unknown protein	5.084	0	5.052	0	5.644	0	5.753	0			2.138	0.004079	4.599	1e-06	4.491	1e-06	2.914	0.000103	2.946	9.2e-05					Unknown
VIT_02s0025g01320	No hit	-2.243	0	-2.216	0	-2.265	0	-2.143	0					-1.515	2e-06	-1.636	1e-06	-1.667	0	-1.694	0					No hit
VIT_02s0025g01330	Polygalacturonase GH28	1.407	0																							Cellular process.Cellular component organization and biogenesis.Cell wall organization and biogenesis.Cell wall metabolism.Cell wall modification.Pectin modification
VIT_02s0025g01360	Ethylene-responsive transcription factor related to APETALA2 4	1.38	5.3e-05	1.97	1e-06	1.212	0.000216	1.453	3.1e-05									1.195	0.000263							Signaling.Hormone Signaling.Ethylene Signaling.Ethylene-mediated Signaling pathway
VIT_02s0025g01380	Endo-1	1.072	0
VIT_02s0025g01390	Protein phosphatase 2C DBP	-4.285	4.7e-05	-3.408	0.000514	-2.493	0.006527	-2.999	0.001605	-2.458	0.019637	-3.934	0.000418													Regulation overview.Regulation of gene expression.Regulation of transcription.Transcription factor.DBP family transcription factor
VIT_02s0025g01400	Leucine-rich repeat family protein stress	-1.451	0	-1.552	0	-1.318	0	-1.368	0					-1.127	0	-1.077	0	-1.033	0							Diverse functions.Gene family with diverse functions.NBS-LRR superfamily
VIT_02s0025g01430	Zinc finger (C3HC4-type ring finger) family protein ATL1E	-3.595	0	-3.565	0	-4.131	0	-4.062	0					-3.576	0	-3.646	0	-4.193	0	-4.224	0					Regulation overview.Regulation of gene expression.Regulation of transcription.Transcription factor.Zinc finger C3HC4 family transcription factor
VIT_02s0025g01450	Unknown protein	-3.498	0	-3.369	0	-3.949	0	-3.969	0					-4.254	0	-4.234	0	-4.324	0	-4.452	0					Unknown
VIT_02s0025g01470	Unknown protein	2.365	0	2.403	0	1.862	1e-06	1.606	4e-06					1.483	1.5e-05	1.739	2e-06	2.274	0	2.236	0					Unknown
VIT_02s0025g01490	Proteasome 26S regulatory subunit (RPN8)	1.822	1.4e-05	1.863	1.2e-05	1.064	0.002989					1.038	0.007333													Metabolism.Primary metabolism.Protein metabolism and modification.Proteolysis.cytoplasmic and nuclear protein degradation.Ubiquitin-mediated proteolysis.Proteasome
VIT_02s0025g01580	UDP-glucose 4-epimerase GEPI48	1.078	1e-06																							Metabolism.Primary metabolism.Carbohydrate metabolism.Monosaccharide metabolism.Galactose metabolism
VIT_02s0025g01600	Harpin-induced 1	2.159	0	2.356	0	2.171	0	2.009	0					1.241	9.5e-05	1.403	2.4e-05	1.368	2.6e-05	1.171	0.000139					Response to stimulus.Stress response.Biotic stress response.Virus stress response
VIT_02s0025g01610	Phosphatidylinositol 4-kinase type-II	-1.002	5e-06											-2.806	0	-2.843	0	-2.119	0	-2.272	0					Metabolism.Primary metabolism.Carbohydrate metabolism.Monosaccharide metabolism.Inositol phosphate metabolism
VIT_02s0025g01720	GDA2	-1.696	0	-1.715	0	-1.755	0	-1.741	0					-1.073	5e-06	-1.087	5e-06	-1.271	0	-1.253	1e-06					Unknown
VIT_02s0025g01730	3-oxoacyl-[acyl-carrier-protein] synthase	1.862	8.2e-05	1.914	6.3e-05	1.381	0.001494	1.535	0.000587					1.548	0.000675	1.393	0.001651	2.9	0	2.847	1e-06					Metabolism.Primary metabolism.Lipid metabolism.Fatty acid metabolism.Fatty acid biosynthesis
VIT_02s0025g01740	Auxin response factor 9	2.779	0	3.141	0	2.659	0	2.561	0					2.502	0	2.6	0	3.367	0	3.005	0					Signaling.Hormone Signaling.Auxin Signaling.Auxin-mediated Signaling pathway
VIT_02s0025g01750	Cellulose synthase CSLG3	-3.136	0	-3.727	0	-2.362	1e-06	-1.03	0.005326	-1.948	0.000109	-1.901	7.5e-05					-1.826	2.7e-05	-1.236	0.001313					Cellular process.Cellular component organization and biogenesis.Cell wall organization and biogenesis.Cell wall metabolism.Cell wall biosynthesis.Cellulose biosynthesis
VIT_02s0025g01810	No hit	1.06	0.002895	1.048	0.003242									1.631	6.7e-05	1.419	0.000275	2.008	5e-06	2.02	4e-06					No hit
VIT_02s0025g01840	Cellulose synthase CSLG3	1.443	0.000195	1.967	6e-06	2.362	1e-06	2.353	1e-06	-1.01	0.013342	-1.211	0.002555	3.363	0	3.373	0	3.178	0	2.654	0					Cellular process.Cellular component organization and biogenesis.Cell wall organization and biogenesis.Cell wall metabolism.Cell wall biosynthesis.Cellulose biosynthesis
VIT_02s0025g01850	Cellulose synthase CSLG3	1.985	1e-06	2.18	0	2.138	0	2.027	1e-06			-1.296	0.000544	2.799	0	2.91	0	3.477	0	3.282	0					Cellular process.Cellular component organization and biogenesis.Cell wall organization and biogenesis.Cell wall metabolism.Cell wall biosynthesis.Cellulose biosynthesis
VIT_02s0025g01860	Cellulose synthase CSLG3	-3.696	0	-3.724	0	-2.681	0	-2.655	0					-2.05	0	-2.075	0	-3.354	0	-3.326	0					Cellular process.Cellular component organization and biogenesis.Cell wall organization and biogenesis.Cell wall metabolism.Cell wall biosynthesis.Cellulose biosynthesis
VIT_02s0025g01880	Cellulose synthase CSLG3	-1.046	0.000948																							Cellular process.Cellular component organization and biogenesis.Cell wall organization and biogenesis.Cell wall metabolism.Cell wall biosynthesis.Cellulose biosynthesis
VIT_02s0025g01890	Cellulose synthase CSLG3	-1.848	2e-05	-1.529	0.000163	-1.411	0.000358	-1.189	0.001694					-1.201	0.001874	-1.423	0.000414	-1.153	0.002248	-1.472	0.00025					Cellular process.Cellular component organization and biogenesis.Cell wall organization and biogenesis.Cell wall metabolism.Cell wall biosynthesis.Cellulose biosynthesis
VIT_02s0025g01900	Cellulose synthase CSLG3	-3.729	0	-3.57	0	-2.314	0	-2.506	0					-1.908	2e-06	-1.716	7e-06	-3.408	0	-3.567	0					Cellular process.Cellular component organization and biogenesis.Cell wall organization and biogenesis.Cell wall metabolism.Cell wall biosynthesis.Cellulose biosynthesis
VIT_02s0025g01910	Cellulose synthase CSLG3	1.704	0.000125	1.484	0.00051																					Cellular process.Cellular component organization and biogenesis.Cell wall organization and biogenesis.Cell wall metabolism.Cell wall biosynthesis.Cellulose biosynthesis
VIT_02s0025g01920	Cellulose synthase CSLG3	-1.512	2e-06																	-1.439	4e-06					Cellular process.Cellular component organization and biogenesis.Cell wall organization and biogenesis.Cell wall metabolism.Cell wall biosynthesis.Cellulose biosynthesis
VIT_02s0025g01940	Cellulose synthase CSLG3	-3.032	0	-2.643	0	-1.321	1e-06	-1.363	0					-1.19	4e-06	-1.147	6e-06	-2.559	0	-2.947	0					Cellular process.Cellular component organization and biogenesis.Cell wall organization and biogenesis.Cell wall metabolism.Cell wall biosynthesis.Cellulose biosynthesis
VIT_02s0025g01950	Cellulose synthase CSLG3	-3.562	0	-3.494	0	-2.249	5.2e-05	-2.233	5.7e-05					-1.367	0.005787	-1.383	0.00525	-2.866	3e-06	-2.934	2e-06					Cellular process.Cellular component organization and biogenesis.Cell wall organization and biogenesis.Cell wall metabolism.Cell wall biosynthesis.Cellulose biosynthesis
VIT_02s0025g02000	Ribosomal protein S6	1.295	1e-06	1.589	0	1.174	4e-06	1.367	1e-06					1.175	6e-06											Metabolism.Primary metabolism.Protein metabolism and modification.Protein synthesis.Ribosome
VIT_02s0025g02020	Abl interactor 3 (ABIL3)	4.291	0	4.918	0	2.822	0	2.675	0			1.464	9e-05	2.202	0	2.35	0	3.454	0	2.826	0					Cellular process
VIT_02s0025g02030	No hit	-1.861	1e-06	-1.402	1.9e-05	-1.432	1.5e-05	-1.515	8e-06					-1.534	9e-06	-1.45	1.7e-05	-1.528	7e-06	-1.987	0					No hit
VIT_02s0025g02040	Unknown protein	-1.413	8.3e-05											-1.082	0.001416	-1.214	0.000501			-1.211	0.000434					Unknown
VIT_02s0025g02080	Nodulin MtN3 family protein	1.246	0.010262	1.704	0.000991	2.004	0.000211	1.968	0.000258					1.713	0.001156	1.749	0.000947	1.513	0.002746	1.056	0.027603					Development.Root development
VIT_02s0025g02180	No hit	2.137	0	2.303	0	1.454	2.3e-05	1.441	2.6e-05					1.351	7e-05	1.364	6.2e-05	1.447	2.6e-05	1.281	9.9e-05					No hit
VIT_02s0025g02190	Short-chain dehydrogenase/reductase	3.485	0	3.432	0	2.342	0	2.515	0					2.481	0	2.307	0	2.564	0	2.618	0					Unclear
VIT_02s0025g02210	MYB Domain protein 6	2.746	3.6e-05	2.87	2.3e-05	3.279	5e-06	3.727	1e-06	2.478	0.000663	2.578	0.000275	1.25	0.027451											Regulation overview.Regulation of gene expression.Regulation of transcription.Transcription factor.MYB family transcription factor
VIT_02s0025g02270	PRLI-interacting factor G	1.379	0	1.382	0																					Unknown
VIT_02s0025g02280	No hit	2.494	3.9e-05	2.509	3.8e-05	1.492	0.004815	1.437	0.006282			2.132	0.000673	1.393	0.008878	1.447	0.006761									No hit
VIT_02s0025g02370	Yippee	1.338	0	1.285	1e-06											1.117	5e-06									Unclear
VIT_02s0025g02390	Oligopeptide transporter OPT7	1.637	1.3e-05	1.171	0.000477	2.185	0	2.246	0	1.573	0.000174	1.396	0.000293													Transport overview.Electrochemical Potential-driven Transporters.Porters.Oligopeptide Transporter
VIT_02s0025g02410	Plastocyanin domain-containing protein	1.912	0.000172																							Metabolism.Primary metabolism.Generation of metabolite precursors and energy.Photosynthesis.Photosynthetic-chain phosphorylation
VIT_02s0025g02460	Unknown protein	4.037	0	4.357	0	3.857	0	3.843	0			2.289	7e-06	2.924	0	2.938	0	2.067	3e-06	1.748	2.2e-05					Unknown
VIT_02s0025g02470	Unknown protein	-1.117	0											-1.069	0	-1.138	0			-1.037	0					Unknown
VIT_02s0025g02490	Unknown protein	-1.992	1.3e-05	-1.967	1.5e-05	-1.928	1.9e-05	-2.074	8e-06	-1.659	0.000611	-1.597	0.000501													Unknown
VIT_02s0025g02510	Metal-nicotianamine transporter YSL1	-1.104	0.004773	-1.071	0.006025	-1.401	0.000692	-1.071	0.006079					-1.648	0.000184	-1.978	2.5e-05	-1.061	0.006634	-1.094	0.005345					Transport overview.Electrochemical Potential-driven Transporters.Porters.Oligopeptide Transporter
VIT_02s0025g02540	Unknown protein	2.423	1e-06	1.957	1.8e-05	1.538	0.000236	1.507	0.000295			1.529	0.00076	1.063	0.006468	1.094	0.0052									Unknown
VIT_02s0025g02550	Late embryogenesis abundant protein	1.47	0	1.177	4e-06	1.262	1e-06	1.169	4e-06																	Response to stimulus.Stress response.Abiotic stress response.Desiccation stress response
VIT_02s0025g02560	O-succinylhomoserine sulfhydrylase	-3.477	0	-3.15	0											-1.04	0.0087	-2.374	2e-06	-2.701	0					Metabolism.Primary metabolism.Amino acid metabolism.Methionine metabolism
VIT_02s0025g02600	Glyoxal oxidase	7.307	0	6.308	0	6.269	0	6.266	0					5.932	0	5.935	0	5.933	0	6.932	0					Unclear
VIT_02s0025g02620	BDG1 (BODYGUARD1) hydrolase	5.365	0	5.65	0	4.38	0	4.668	0	1.367	0.001014	1.442	0.000386	3.301	0	3.013	0	4.208	0	3.923	0					Unknown
VIT_02s0025g02640	Unknown protein	1.058	7e-05	1.064	6.8e-05																					Unknown
VIT_02s0025g02650	Cellulase CEL2	2.352	2.3e-05	1.903	0.000231	2.643	6e-06	1.893	0.000246					1.155	0.014458	1.905	0.000284	1.09	0.018366	1.539	0.001674					Cellular process.Cellular component organization and biogenesis.Cell wall organization and biogenesis.Cell wall metabolism.Cell wall catabolism.Cellulose catabolism
VIT_02s0025g02680	Growth-regulating factor 5	4.065	0	4.397	0	4.072	0	4.098	0					3.285	0	3.259	0	3.489	0	3.157	0					Regulation overview.Regulation of gene expression.Regulation of transcription.Transcription factor.GRF family transcription factor
VIT_02s0025g02700	Glutaredoxin family protein	1.927	0.000346	1.814	0.000634	2.04	0.000202	2.165	0.000111	1.331	0.020175	1.042	0.048912													Response to stimulus.Stress response.Abiotic stress response.Oxidative stress response
VIT_02s0025g02720	Unknown protein	1.795	9.1e-05	1.886	5.5e-05	1.908	4.8e-05	1.855	6.7e-05			1.842	0.000265													Unknown
VIT_02s0025g02770	Glucan endo-1	1.792	0	1.105	0	1.192	0	1.123	0					1.12	0	1.189	0	1.175	0	1.862	0
VIT_02s0025g02800	No hit	-1.337	0	-1.417	0	-1.296	0	-1.11	2e-06									-1.492	0	-1.412	0					No hit
VIT_02s0025g02840	Ankyrin 3	2.854	0	2.195	0	3.365	0	3.428	0					2.535	0	2.472	0	1.786	0	2.445	0
VIT_02s0025g02850	Subtilisin protease	-1.673	0	-1.768	0																					Transport overview.Channels and pores._-Barrel porins.Autotransporter
VIT_02s0025g02880	Subtilase	2.663	0	2.022	0	2.156	0	2.131	0					1.375	2.6e-05	1.399	2.1e-05	1.258	5.5e-05	1.9	0					Transport overview.Channels and pores._-Barrel porins.Autotransporter
VIT_02s0025g02890	Ribosomal protein L11	1.044	8e-06	1.237	1e-06	1.505	0	1.419	0					1.11	6e-06	1.196	2e-06									Metabolism.Primary metabolism.Protein metabolism and modification.Protein synthesis.Ribosome
VIT_02s0025g02920	Quercetin 3-O-methyltransferase 1	-6.112	0	-6.282	0	-4.659	1e-06	-4.676	1e-06			-2.284	0.003629	-3.344	5e-05	-3.327	5.2e-05	-3.998	5e-06	-3.828	8e-06					Metabolism.Secondary metabolism.Phenylpropanoid metabolism.Flavonoid metabolism.Flavonoid biosynthesis
VIT_02s0025g02930	Caffeic acid O-3-methyltransferase	-6.133	0	-6.249	0	-4.978	1e-06	-5.007	1e-06			-2.074	0.011015	-3.794	2.7e-05	-3.764	2.9e-05	-4.174	7e-06	-4.058	9e-06					Metabolism.Secondary metabolism.Phenylpropanoid metabolism.Phenylpropanoid biosynthesis
VIT_02s0025g02940	Caffeic acid O-3-methyltransferase	-5.095	0	-5.26	0	-4.003	0	-4.002	0			-1.088	0.012446	-3.961	0	-3.963	0	-4.172	0	-4.008	0					Metabolism.Secondary metabolism.Phenylpropanoid metabolism.Phenylpropanoid biosynthesis
VIT_02s0025g02960	Naringenin	-4.905	0	-4.469	0	-3.189	0	-2.847	2e-06					-2.216	4.7e-05	-2.559	9e-06	-4.069	0	-4.505	0
VIT_02s0025g02990	Import inner membrane translocase subunit Tim13	-1.089	2.9e-05											-1.082	4.3e-05			-1.373	2e-06	-1.506	1e-06
VIT_02s0025g03000	NGA1 (NGATHA1)	-1.766	0	-1.346	3e-06	-1.168	1.6e-05	-1.609	0					-2.366	0	-1.925	0	-2.245	0	-2.666	0					Regulation overview.Regulation of gene expression.Regulation of transcription.Transcription factor.ABI3 family transcription factor
VIT_02s0025g03030	Zinc finger (C3HC4-type ring finger)	2.853	0	2.74	0	2.232	0	2.096	0					1.978	1e-06	2.114	0	1.797	2e-06	1.91	1e-06					Regulation overview.Regulation of gene expression.Regulation of transcription.Transcription factor.Zinc finger C3HC4 family transcription factor
VIT_02s0025g03040	Zinc finger (C3HC4-type ring finger)	1.245	1e-06																							Regulation overview.Regulation of gene expression.Regulation of transcription.Transcription factor.Zinc finger C3HC4 family transcription factor
VIT_02s0025g03120	Nodulin MtN21 family	-1.668	0.001497	-1.036	0.034608	-1.753	0.000998	-2.033	0.000252	-1.338	0.021701	-1.134	0.035915													Transport overview.Electrochemical Potential-driven Transporters.Porters.Drug/Metabolite Transporter.Plant Drug/Metabolite Exporter
VIT_02s0025g03130	Nodulin MtN21 family	-1.205	0.009456																							Transport overview.Electrochemical Potential-driven Transporters.Porters.Drug/Metabolite Transporter.Plant Drug/Metabolite Exporter
VIT_02s0025g03170	Ethylene-responsive transcription factor related to APETALA2 11	1.009	0.00091											1.666	6e-06	1.476	2.5e-05	1.105	0.000424	1.296	8.4e-05					Signaling.Hormone Signaling.Ethylene Signaling.Ethylene-mediated Signaling pathway
VIT_02s0025g03180	Nodulin MtN21 family	2.421	1.8e-05	2.374	2.3e-05	1.242	0.008525	1.69	0.000781					1.608	0.00146	1.161	0.014576	1.612	0.001216	1.659	0.000946					Transport overview.Electrochemical Potential-driven Transporters.Porters.Drug/Metabolite Transporter.Plant Drug/Metabolite Exporter
VIT_02s0025g03190	2-oxoglutarate-dependent dioxygenase	2.312	0.000294	2.255	0.000388	2.539	0.000116	2.359	0.000251			1.989	0.002868			1.237	0.032793									Metabolism.Cellular metabolism.Oxidation reduction
VIT_02s0025g03200	Dehydration-responsive protein	2.317	3.3e-05	2.273	4.2e-05	3.241	1e-06	3.567	0	1.763	0.002439	1.698	0.002033	1.804	0.000578	1.478	0.003026									Response to stimulus.Stress response.Abiotic stress response.Drought stress response
VIT_02s0025g03230	Fringe protein	2.416	0	1.938	0	2.193	0	1.869	0							1.283	5e-06	1.507	0	1.985	0					Unclear
VIT_02s0025g03240	Protein kinase	2.294	3e-06	2.113	1e-05	2.546	1e-06	2.418	2e-06					1.537	0.000392	1.664	0.000175	2.393	2e-06	2.575	1e-06					Signaling.Signaling pathway.Protein kinase
VIT_02s0025g03260	Aquaporin NIP5;1	5.858	0	5.859	0	4.818	0	4.959	0	1.262	0.001463	1.062	0.003448	3.697	0	3.556	0	4.798	0	4.796	0					Transport overview.Channels and pores.a-Type channels.Major Intrinsic Protein
VIT_02s0025g03290	Hydroxyproline-rich glycoprotein	-1.936	0	-1.884	0	-1.913	0	-1.869	0			-1.151	7e-06			-1.031	5e-06									Cellular process.Cellular component organization and biogenesis.Cell wall organization and biogenesis.Cell wall structural protein
VIT_02s0025g03300	Potassium channel tetramerisation domain-containing protein	-1.455	0	-1.182	0															-1.117	0					Transport overview.Channels and pores.a-Type channels.The Voltage-gated Ion Channel
VIT_02s0025g03310	Arsenite transport protein (ArsB)	-5.108	0	-4.945	0	-4.573	0	-4.509	0	-2.007	0.000146	-2.112	4.9e-05	-2.503	2e-06	-2.567	1e-06	-2.833	0	-2.995	0					Transport overview.Electrochemical Potential-driven Transporters.Porters.Arsenite-Antimonite Efflux
VIT_02s0025g03320	CYP86A2	1.137	0.000809	1.589	2.7e-05													1.018	0.002214							Metabolism.Cellular metabolism.Oxidation reduction.Cytochrome P450 oxidoreductase
VIT_02s0025g03330	H(+)-ATPase 4 AHA4	2.204	0	2.255	0	2.192	0	2.295	0			1.529	4e-06	1.505	1e-06	1.403	2e-06									Metabolism.Primary metabolism.Generation of metabolite precursors and energy.Electron transport.Respiratory-chain phosphorylation
VIT_02s0025g03380	3-ketoacyl-CoA reductase 3	1.027	0																							Unclear
VIT_02s0025g03420	Unknown protein	2.521	0	2.452	0	3.277	0	3.521	0	1.146	0.001258	1.468	8.3e-05	2.376	0	2.131	0			1.053	0.000601					Unknown
VIT_02s0025g03450	Enhancer of GLABRA3	2.341	0	2.456	0	2.185	0	2.571	0					2.56	0	2.175	1e-06	3.094	0	2.98	0					Cellular process.Cell growth and death
VIT_02s0025g03480	Kinesin motor domain containing protein	1.777	0	1.502	2e-06	1.734	0	1.838	0	1.155	0.000323									1.191	3.4e-05					Cellular process.Cellular component organization and biogenesis.Cytoskeleton organization and biogenesis.Microtubule organization and biogenesis.Microtubule-driven movement
VIT_02s0025g03500	Unknown protein	-1.322	0	-1.022	7e-06											-1.081	5e-06									Unknown
VIT_02s0025g03510	Bromo-adjacenty (BAH) domain-containing protein	-1.165	0																							Regulation overview.Regulation of gene expression.Regulation of transcription
VIT_02s0025g03520	Haloacid dehalogenase hydrolase	-2.248	0	-2.046	0	-1.476	1e-06	-1.332	2e-06							-1.089	3.1e-05	-1.483	1e-06	-1.685	0					Metabolism.Primary metabolism.Generation of metabolite precursors and energy.Glyoxylate and dicarboxylate metabolism
VIT_02s0025g03530	Gamma-glutamylcysteine synthetase	-1.461	0	-1.334	0	-1.189	0	-1.209	0									-1.197	0	-1.323	0					Metabolism.Primary metabolism.Amino acid metabolism.Glutamate metabolism
VIT_02s0025g03540	Tubulin beta-6 chain	4.333	0	3.309	0	2.929	0	2.731	0					2.966	0	3.164	0	3.43	0	4.453	0			1.024	0.049109	Cellular process.Cellular component organization and biogenesis.Cytoskeleton organization and biogenesis.Microtubule organization and biogenesis
VIT_02s0025g03570	DNA binding / hydrolase	-1.234	1e-06	-1.388	0	-2.766	0	-2.979	0					-2.051	0	-1.838	0	-1.739	0	-1.584	0
VIT_02s0025g03590	Phospholipid hydroperoxide glutathione peroxidase	4.143	0	4.097	0	3.41	0	3.348	0					3.673	0	3.735	0	3.867	0	3.913	0					Metabolism.Primary metabolism.Coenzyme and prosthetic group metabolism.Peptide derived compounds biosynthesis.Glutathione metabolism
VIT_02s0025g03600	Phospholipid hydroperoxide glutathione peroxidase	-2.085	0	-2.036	0	-2.218	0	-2.263	0					-1.768	0	-1.723	0	-2.147	0	-2.197	0					Metabolism.Primary metabolism.Coenzyme and prosthetic group metabolism.Peptide derived compounds biosynthesis.Glutathione metabolism
VIT_02s0025g03630	Cu2+-exporting ATPase HMA5 (heavy metal ATPase 5)	-1.418	1e-06	-1.401	1e-06	-1.375	1e-06	-1.464	1e-06					-1.01	7e-05											Transport overview.Primary Active Transporters.P-P-bond hydrolysis-driven transporters.P-type ATPase (P-ATPase).Cu2+-exporting ATPase
VIT_02s0025g03660	4-coumarate-CoA ligase	-1.146	6e-06	-1.055	1.8e-05	-1.014	2.7e-05					-1.007	0.000129													Metabolism.Secondary metabolism.Phenylpropanoid metabolism.Phenylpropanoid biosynthesis
VIT_02s0025g03680	Tubulin beta-8 chain	6.676	0	6.134	0	5.798	0	5.802	0					5.27	0	5.266	0	5.699	0	6.241	0					Cellular process.Cellular component organization and biogenesis.Cytoskeleton organization and biogenesis.Microtubule organization and biogenesis
VIT_02s0025g03700	ATP binding protein	4.121	0	3.67	0	3.59	0	3.578	0			1.12	7.2e-05	2.901	0	2.914	0	2.55	0	3.001	0					Unknown
VIT_02s0025g03710	DTA2 (downstream target of AGL15 2)	1.086	0.000123	1.202	4.3e-05	1.959	0	2.094	0	1.624	1.7e-05	2.145	0							-1.059	0.000173					Unknown
VIT_02s0025g03730	Translation initiation factor eIF-2B alpha subunit	-3.382	0	-3.49	0	-4.007	0	-4.063	0					-4.235	0	-4.178	0	-3.874	0	-3.767	0					Metabolism.Primary metabolism.Protein metabolism and modification.Protein synthesis.Translation.Translational initiation
VIT_02s0025g03740	Translation initiation factor eIF-2B alpha subunit	-3.663	0	-3.847	0	-4.335	0	-4.407	0					-4.445	0	-4.373	0	-4.055	0	-3.871	0					Metabolism.Primary metabolism.Protein metabolism and modification.Protein synthesis.Translation.Translational initiation
VIT_02s0025g03760	Myosin-related	4.452	0	3.449	0	3.399	0	3.214	1e-06			1.544	0.00373	2.699	7e-06	2.884	3e-06	1.904	0.000254	2.908	2e-06					Cellular process.Cellular component organization and biogenesis.Cytoskeleton organization and biogenesis
VIT_02s0025g03780	Remorin	5.093	8e-06	4.636	2.4e-05	4.633	2.4e-05	4.7	2.1e-05					6.375	1e-06	6.307	1e-06	5.453	4e-06	5.91	1e-06					Unclear
VIT_02s0025g03810	Potassium channel AKT5	-2.65	0	-2.327	0	-3.29	0	-3.071	0					-3.015	0	-3.234	0	-1.38	0.000227	-1.704	2.3e-05					Transport overview.Channels and pores.a-Type channels.The Voltage-gated Ion Channel.K+ channel
VIT_02s0025g03820	Potassium transporter 2	-2.63	0	-3.009	0	-2.146	0	-1.946	0					-2.646	0	-2.847	0	-2.973	0	-2.594	0					Transport overview.Electrochemical Potential-driven Transporters.Porters.K+ uptake porter (aka permease)
VIT_02s0025g03880	Agenet domain-containing protein	1.002	6.5e-05	1.027	5.2e-05													2.19	0	2.165	0					Unknown
VIT_02s0025g04000	Scarecrow transcription factor 29 (SCL29)	1.687	0.002031	1.621	0.002874	3.387	1e-06	3.147	3e-06	2.695	0.000167							1.952	0.000613	2.019	0.000446					Regulation overview.Regulation of gene expression.Regulation of transcription.Transcription factor.GRAS family transcription factor
VIT_02s0025g04060	Rab/Ypt GTPase Ara4-interacting protein	-1.417	1.3e-05	-1.618	3e-06																					Signaling.Signaling pathway.G-protein signaling pathway.RAB-GTPase regulation
VIT_02s0025g04110	MAPKKK HA-tagged protein kinase	-1.367	1.1e-05	-1.118	0.000112																					Signaling.Hormone Signaling.Ethylene Signaling.Ethylene-mediated Signaling pathway
VIT_02s0025g04120	Calmodulin binding protein	3.281	0	2.534	0	2.955	0	2.884	0	1.183	0.000538			1.701	2e-06	1.772	1e-06	1.58	3e-06	2.327	0					Signaling.Signaling pathway.Calcium sensors and Signaling
VIT_02s0025g04130	Rhomboid ATRBL2	1.916	0	1.511	8e-06	2.02	0	1.99	0			1.165	0.000467	1.493	1.2e-05	1.522	9e-06									Unclear
VIT_02s0025g04200	Unknown	-2.726	0	-2.515	0	-2.408	0	-2.367	0	-1.093	0.000401			-1.274	1.4e-05	-1.315	1e-05	-2.069	0	-2.28	0					Unknown
VIT_02s0025g04220	Myb domain protein MYB3R-4	-1.45	6.6e-05	-1.207	0.000449	-1.109	0.00097	-1.085	0.001181			-1.479	0.000216													Cellular process.Cell growth and death
VIT_02s0025g04230	Thaumatin [Vitis vinifera]	-3.795	9e-06	-4.287	2e-06	-3.465	2.8e-05	-3.862	8e-06	-1.984	0.014978			-1.878	0.008738	-1.481	0.033069	-4.784	1e-06	-4.292	2e-06					Response to stimulus.Stress response
VIT_02s0025g04250	Osmotin	-4.676	1e-06	-5.133	0	-3.99	6e-06	-4.579	1e-06	-1.756	0.02999			-2.823	0.000332	-2.234	0.002528	-5.817	0	-5.36	0					Response to stimulus.Stress response.Abiotic stress response.Osmotic stress response
VIT_02s0025g04260	Osmotin [Vitis vinifera]	-4.434	2.7e-05	-5.025	7e-06	-3.956	9.9e-05	-4.705	1.4e-05	-2.299	0.026123			-2.406	0.008622			-5.997	1e-06	-5.405	3e-06					Response to stimulus.Stress response.Abiotic stress response.Osmotic stress response
VIT_02s0025g04270	Thaumatin	-3.589	1.9e-05	-4.123	4e-06	-2.936	0.000173	-3.53	2.4e-05	-1.866	0.021614			-1.664	0.018322			-4.624	1e-06	-4.09	4e-06					Response to stimulus.Stress response
VIT_02s0025g04280	Osmotin	-4.665	0	-4.734	0	-5.008	0	-4.974	0	-1.823	0.000543			-3.15	0	-3.185	0	-3.928	0	-3.86	0					Response to stimulus.Stress response.Abiotic stress response.Osmotic stress response
VIT_02s0025g04290	Thaumatin	-8.886	0	-8.869	0	-8.02	0	-7.918	0					-7.776	0	-7.878	0	-8.659	0	-8.675	0					Response to stimulus.Stress response
VIT_02s0025g04300	Thaumatin	-9.661	0	-9.58	0	-9.519	0	-9.451	0	-3.114	9e-06	-1.542	0.002876	-6.338	0	-6.405	0	-8.038	0	-8.119	0					Response to stimulus.Stress response
VIT_02s0025g04310	Thaumatin	-5.088	0	-5.121	0	-5.171	0	-5.161	0	-2.476	0.000611			-2.685	5.7e-05	-2.695	5.3e-05	-3.989	0	-3.956	0					Response to stimulus.Stress response
VIT_02s0025g04320	Thaumatin	-3.185	0	-3.631	0	-3.162	0	-3.148	0					-2.206	0	-2.22	0	-3.723	0	-3.278	0					Response to stimulus.Stress response
VIT_02s0025g04330	Thaumatin VVTL1 [Vitis vinifera]	-6.566	0	-6.535	0	-6.937	0	-6.937	0	-2.601	2e-06	-1.347	0.000542	-4.336	0	-4.336	0	-5.188	0	-5.219	0					Response to stimulus.Stress response
VIT_02s0025g04340	Osmotin	-7.504	0	-7.411	0	-6.351	0	-6.651	0	-1.924	0.015387	-2.95	0.000422	-4.727	1e-06	-4.427	1e-06	-4.461	1e-06	-4.554	1e-06					Response to stimulus.Stress response.Abiotic stress response.Osmotic stress response
VIT_02s0025g04380	ATPP2-A13	1.028	0	1.07	0																					Unclassified
VIT_02s0025g04480	Unknown	1.375	1e-06	1.378	1e-06	1.12	8e-06	1.43	0																	Unknown
VIT_02s0025g04530	DNA-directed RNA polymerase II subunit A	1.032	1e-06	1.208	0	1.327	0	1.248	0									1.151	0							Metabolism.Primary metabolism.Nucleobase
VIT_02s0025g04550	Glucose-methanol-choline (GMC) oxidoreductase	5.839	0	5.691	0	5.297	0	4.743	0	2.182	0.000924	1.884	0.00184	2.561	4.1e-05	3.115	4e-06	3.807	0	3.955	0					Metabolism.Primary metabolism.Amino acid metabolism.Glycine
VIT_02s0025g04560	Copper amine oxidase	-1.963	0	-1.802	0																					Metabolism.Primary metabolism.Amino acid metabolism.Arginine and proline metabolism.Urea cycle
VIT_02s0025g04620	Phospholipase D beta 1	-1.214	0	-1.444	0																					Metabolism.Primary metabolism.Lipid metabolism.Glycerolipid metabolism.Glycerophospholipid metabolism.Glycerophospholipid catabolism
VIT_02s0025g04630	Homeodomain transcription factor (KNAT7)	1.252	9e-06	1.326	5e-06													1.139	3.1e-05	1.065	6.6e-05					Regulation overview.Regulation of gene expression.Regulation of transcription.Transcription factor.Homeobox domain family transcription factor
VIT_02s0025g04650	MADS-box agamous-like 19	1.274	2e-05	1.237	3e-05															1.024	0.000235					Regulation overview.Regulation of gene expression.Regulation of transcription.Transcription factor.MADS-box family transcription factor
VIT_02s0025g04660	Senescence-inducible chloroplast stay-green protein 1	-3.967	0	-3.759	0	-4.164	0	-4.183	0	-2.349	1.6e-05	-2.117	2.4e-05	-1.834	2.9e-05	-1.814	3.1e-05	-1.642	7.7e-05	-1.85	2e-05					Metabolism.Primary metabolism.Cofactor metabolism.Tetrapyrrole metabolism.Chlorophyll metabolism.Chlorophyll catabolism
VIT_02s0025g04710	Unknown protein	1.717	0	1.901	0	1.905	0	1.822	0					1.68	0	1.763	0	1.866	0	1.682	0					Unknown
VIT_02s0025g04720	Leucoanthocyanidin dioxgenase	1.53	0	1.224	0	1.482	0	1.369	0			1.055	1.5e-05													Metabolism.Secondary metabolism.Phenylpropanoid metabolism.Flavonoid metabolism.Flavonoid biosynthesis.Anthocyanin biosynthesis
VIT_02s0025g04730	Glyoxylate reductase	-6.035	0	-6.168	0	-5.213	0	-5.058	0	-2.147	0.003745	-2.884	0.000205	-2.91	6.2e-05	-3.065	3.4e-05	-3.284	1.3e-05	-3.151	2e-05					Metabolism.Primary metabolism.Generation of metabolite precursors and energy.Glyoxylate and dicarboxylate metabolism
VIT_02s0025g04830	Copper chaperone for superoxide dismutase	-1.109	0.000472											-1.021	0.001262					-1.032	0.000969					Transport overview.Primary Active Transporters.P-P-bond hydrolysis-driven transporters.P-type ATPase (P-ATPase).Cu2+-exporting ATPase
VIT_02s0025g04850	CYP76B1	-2.224	1e-06	-2.194	1e-06	-1.393	0.000181	-1.426	0.000145									-1.528	7.3e-05	-1.558	5.9e-05					Metabolism.Cellular metabolism.Oxidation reduction.Cytochrome P450 oxidoreductase
VIT_02s0025g04870	No hit	-2.155	0	-2.337	0	-1.28	4e-06	-1.293	3e-06									-1.808	0	-1.626	0					No hit
VIT_02s0025g04880	Geraniol 10-hydroxylase	-4.944	0	-4.996	0	-3.935	0	-3.812	0	-2.567	4e-06	-2.784	1e-06	-1.244	0.000802	-1.368	0.000326	-2.212	1e-06	-2.16	1e-06					Metabolism.Secondary metabolism.Terpenoid metabolism.Monoterpenoid metabolism.Monoterpenoid biosynthesis
VIT_02s0025g04890	CYP76B1	-4.303	0	-4.371	0	-3.947	0	-3.79	0	-2.365	7e-06	-2.154	1e-05	-1.424	0.000197	-1.582	6.5e-05	-2.216	1e-06	-2.149	1e-06					Metabolism.Cellular metabolism.Oxidation reduction.Cytochrome P450 oxidoreductase
VIT_02s0025g04910	Growth-regulating factor 5	1.9	5.2e-05	2.047	2.4e-05	1.796	9.9e-05	1.527	0.00051			-2.719	6e-06	2.367	6e-06	2.636	2e-06	4.766	0	4.619	0					Regulation overview.Regulation of gene expression.Regulation of transcription.Transcription factor.GRF family transcription factor
VIT_02s0025g04940	Carboxyl-terminal peptidase	1.187	0.006555	1.113	0.010205	1.482	0.001199	1.436	0.00158	-2.646	3e-05	-4.293	0	4.082	0	4.128	0	5.407	0	5.48	0					Metabolism.Primary metabolism.Protein metabolism and modification.Proteolysis.Peptidase-mediated proteolysis
VIT_02s0025g04950	No hit	1.824	0.012057	2.669	0.000677	2.808	0.000418	2.839	0.000381					3.509	5.6e-05	3.477	6e-05	3.776	1.9e-05	2.931	0.00029					No hit
VIT_02s0025g05060	Microtubule motor PAK (phosphatidic acid kinase) KHC	1.011	2e-06																							Cellular process.Cellular component organization and biogenesis.Cytoskeleton organization and biogenesis.Microtubule organization and biogenesis.Microtubule-driven movement
VIT_02s0025g05070	Microtubule motor PAK (phosphatidic acid kinase) KHC	1.146	1e-06																							Cellular process.Cellular component organization and biogenesis.Cytoskeleton organization and biogenesis.Microtubule organization and biogenesis.Microtubule-driven movement
VIT_02s0025g05090	Microtubule motor PAK (phosphatidic acid kinase) KHC	1.127	9.2e-05																							Cellular process.Cellular component organization and biogenesis.Cytoskeleton organization and biogenesis.Microtubule organization and biogenesis.Microtubule-driven movement
VIT_02s0025g05100	AT-hook DNA-binding protein	-1.012	0.001367															1.437	4.8e-05							Unknown
VIT_02s0025g05170	Unknown protein	1.223	1.9e-05	1.586	1e-06	1.272	1.2e-05	1.32	8e-06																	Unknown
VIT_02s0033g00150	No hit	-1.098	1.1e-05	-1.139	8e-06	-1.441	0	-1.49	0					-1.45	1e-06	-1.402	1e-06	-1.021	3e-05							No hit
VIT_02s0033g00190	DNA replication licensing factor MCM2	1.412	0	1.031	2e-06	1.497	0	1.395	0							1.068	1e-06	1.065	1e-06	1.446	0					Metabolism.Primary metabolism.Nucleobase
VIT_02s0033g00240	Glucosyltransferase twi1	1.547	0	1.422	0													1.181	1e-06	1.305	0					Metabolism.Primary metabolism.Carbohydrate metabolism.Glycosyl transference
VIT_02s0033g00260	Pinoresinol-lariciresinol reductase	2.581	0.000201	2.474	0.000316	2.755	0.000105	2.865	7e-05					4.112	1e-06	4.002	2e-06	3.671	4e-06	3.778	3e-06					Metabolism.Secondary metabolism.Phenylpropanoid metabolism.Phenylpropanoid biosynthesis
VIT_02s0033g00270	Pinoresinol-lariciresinol reductase	-1.44	2.5e-05	-1.237	0.000139													-1.008	0.001029	-1.212	0.00018					Metabolism.Secondary metabolism.Phenylpropanoid metabolism.Phenylpropanoid biosynthesis
VIT_02s0033g00290	Pinoresinol-lariciresinol reductase	2.988	0	2.835	0	2.436	0	2.353	0					2.429	0	2.512	0	2.165	0	2.318	0					Metabolism.Secondary metabolism.Phenylpropanoid metabolism.Phenylpropanoid biosynthesis
VIT_02s0033g00300	Myb family	4.563	0	4.486	0	4.01	0	4.06	0	1.697	0.004287	1.318	0.014735	2.364	5.7e-05	2.313	7e-05	3.169	1e-06	3.245	1e-06					Regulation overview.Regulation of gene expression.Regulation of transcription.Transcription factor.G2-like family transcription factor
VIT_02s0033g00350	No hit	-1.204	2e-06	-1.074	1.1e-05	-1.233	2e-06	-1.277	1e-06			-1.44	3e-06													No hit
VIT_02s0033g00370	Myb domain protein 113	-1.632	5e-06	-2.104	0	-2.093	0	-1.856	1e-06					-1.605	8e-06	-1.842	1e-06	-1.778	2e-06	-1.306	6.7e-05					Regulation overview.Regulation of gene expression.Regulation of transcription.Transcription factor.MYB family transcription factor
VIT_02s0033g00380	Myb VvMYBA1	-4.745	0	-5.311	0	-4.677	0	-4.884	0					-4.679	0	-4.471	0	-5.347	0	-4.781	0					Regulation overview.Regulation of gene expression.Regulation of transcription.Transcription factor.MYB family transcription factor
VIT_02s0033g00390	Myb domain protein 113	-5.237	0	-5.747	0	-5.232	0	-5.394	0					-5.042	0	-4.879	0	-5.544	0	-5.034	0					Regulation overview.Regulation of gene expression.Regulation of transcription.Transcription factor.MYB family transcription factor
VIT_02s0033g00410	Myb VvMYBA1	-5.328	0	-5.78	0	-4.933	0	-4.998	0					-5.497	0	-5.432	0	-5.893	0	-5.441	0					Regulation overview.Regulation of gene expression.Regulation of transcription.Transcription factor.MYB family transcription factor
VIT_02s0033g00430	Myb domain protein 113	-1.829	2e-06	-2.145	0	-1.834	2e-06	-2.006	1e-06					-1.88	2e-06	-1.708	7e-06	-1.909	1e-06	-1.593	1.3e-05					Regulation overview.Regulation of gene expression.Regulation of transcription.Transcription factor.MYB family transcription factor
VIT_02s0033g00440	Myb VvMYBA1	-5.379	0	-5.82	0	-5.095	0	-5.335	0					-5.31	0	-5.07	0	-5.75	0	-5.31	0					Regulation overview.Regulation of gene expression.Regulation of transcription.Transcription factor.MYB family transcription factor
VIT_02s0033g00450	Myb VvMYBA3 [Vitis vinifera]	-4.365	0	-4.975	0	-4.502	0	-4.57	0					-4.542	0	-4.475	0	-5.206	0	-4.597	0					Regulation overview.Regulation of gene expression.Regulation of transcription.Transcription factor.MYB family transcription factor
VIT_02s0033g00610	Chromomethylase 2	-2.109	0.007096																							Metabolism.Primary metabolism.Nucleobase
VIT_02s0033g00630	Nitrilase	-5.314	0	-5.174	0	-4.921	0	-5.111	0					-4.462	0	-4.272	0	-4.875	0	-5.015	0					Metabolism.Cellular metabolism.Amino acid derivative metabolism.Cyanoamino acid metabolism
VIT_02s0033g00660	Nitrilase 4B	-5.382	0	-5.212	0	-5.111	0	-5.272	0					-4.553	0	-4.392	0	-4.975	0	-5.145	0					Metabolism.Cellular metabolism.Amino acid derivative metabolism.Cyanoamino acid metabolism
VIT_02s0033g00670	Nitrilase 4B	-5.532	0	-5.311	0	-5.224	0	-5.411	0					-4.72	0	-4.534	0	-5.069	0	-5.29	0					Metabolism.Cellular metabolism.Amino acid derivative metabolism.Cyanoamino acid metabolism
VIT_02s0033g00700	Nitrilase	-5.465	0	-5.281	0	-5.101	0	-5.351	0					-4.898	0	-4.649	0	-5.208	0	-5.391	0					Metabolism.Cellular metabolism.Amino acid derivative metabolism.Cyanoamino acid metabolism
VIT_02s0033g00710	No hit	-1.677	1e-06	-2.034	0	-1.963	0	-1.932	0					-1.845	0	-1.876	0	-1.631	2e-06	-1.275	3.1e-05					No hit
VIT_02s0033g00730	Papain cysteine proteinase isoform I	-1.758	7.4e-05	-1.684	0.000122	-1.845	4.5e-05	-1.722	9.7e-05					-1.616	0.000238	-1.739	0.000111	-1.381	0.000877	-1.455	0.000543					Metabolism.Primary metabolism.Protein metabolism and modification.Proteolysis.Peptidase-mediated proteolysis
VIT_02s0033g00740	Kinesin motor	1.928	3.7e-05	1.791	8.7e-05	1.561	0.00035	1.562	0.000354			1.138	0.009857													Cellular process.Cellular component organization and biogenesis.Cytoskeleton organization and biogenesis.Microtubule organization and biogenesis.Microtubule-driven movement
VIT_02s0033g00770	Nitrilase 4B	-5.605	0	-5.527	0	-5.437	0	-5.626	0	-1.01	9.6e-05			-4.616	0	-4.427	0	-5.197	0	-5.275	0					Metabolism.Cellular metabolism.Amino acid derivative metabolism.Cyanoamino acid metabolism
VIT_02s0033g00790	Nitrilase 4B	-5.68	0	-5.554	0	-5.086	0	-5.225	0					-4.556	0	-4.417	0	-5.131	0	-5.257	0					Metabolism.Cellular metabolism.Amino acid derivative metabolism.Cyanoamino acid metabolism
VIT_02s0033g00800	Nitrilase 4 (NIT4)	-5.526	0	-5.345	0	-4.846	0	-4.987	0					-4.419	0	-4.278	0	-5.017	0	-5.198	0					Metabolism.Cellular metabolism.Nitrogen and sulfur metabolism.Nitrogen metabolism
VIT_02s0033g00840	Nitrilase 4B	-5.528	0	-5.434	0	-5.376	0	-5.596	0					-4.715	0	-4.495	0	-5.3	0	-5.394	0					Metabolism.Cellular metabolism.Amino acid derivative metabolism.Cyanoamino acid metabolism
VIT_02s0033g00850	Nitrilase	-5.163	0	-5.098	0	-5.037	0	-5.212	0					-4.377	0	-4.202	0	-5.003	0	-5.067	0					Metabolism.Cellular metabolism.Amino acid derivative metabolism.Cyanoamino acid metabolism
VIT_02s0033g00870	Nitrilase 4B	-5.782	0	-5.503	0	-5.087	0	-5.211	0					-4.415	0	-4.29	0	-5.113	0	-5.392	0					Metabolism.Cellular metabolism.Amino acid derivative metabolism.Cyanoamino acid metabolism
VIT_02s0033g00910	Kinesin motor protein	2.33	0	2.186	0	1.604	1e-06	1.599	2e-06					1.255	3.8e-05	1.26	3.6e-05	1.332	1.6e-05	1.476	4e-06					Cellular process.Cellular component organization and biogenesis.Cytoskeleton organization and biogenesis.Microtubule organization and biogenesis.Microtubule-driven movement
VIT_02s0033g01000	Anthraniloyal-CoA: methanol anthraniloyal transferase	-2.483	1e-06	-2.443	2e-06	-2.19	7e-06	-2.079	1.3e-05	1.261	0.006729	1.143	0.008416	-3.34	0	-3.452	0	-3.586	0	-3.627	0					Metabolism.Primary metabolism.Amino acid metabolism.Aromatic amino acid metabolism.Aromatic amino acid biosynthesis
VIT_02s0033g01020	Anthraniloyal-CoA: methanol anthraniloyal transferase	-1.983	0.000743	-1.813	0.001666	-1.867	0.001298	-1.781	0.001941			1.573	0.009766	-2.815	2.8e-05	-2.901	1.9e-05	-3.386	2e-06	-3.556	1e-06					Metabolism.Primary metabolism.Amino acid metabolism.Aromatic amino acid metabolism.Aromatic amino acid biosynthesis
VIT_02s0033g01030	Anthraniloyal-CoA: methanol anthraniloyal transferase	-1.95	5e-06	-1.389	0.000243	-1.867	9e-06	-1.716	2.5e-05			1.013	0.007708	-1.946	8e-06	-2.098	3e-06	-2.401	0	-2.963	0					Metabolism.Primary metabolism.Amino acid metabolism.Aromatic amino acid metabolism.Aromatic amino acid biosynthesis
VIT_02s0033g01050	Anthraniloyal-CoA: methanol anthraniloyal transferase	-1.775	4.4e-05	-1.74	5.7e-05	-1.588	0.00015	-1.475	0.000322			1.395	0.001449	-2.46	1e-06	-2.573	1e-06	-3.134	0	-3.17	0					Metabolism.Primary metabolism.Amino acid metabolism.Aromatic amino acid metabolism.Aromatic amino acid biosynthesis
VIT_02s0033g01070	Anthraniloyal-CoA: methanol anthraniloyal transferase	-5.136	0	-5.014	0	-4.973	0	-4.854	0					-4.862	0	-4.981	0	-5.319	0	-5.442	0					Metabolism.Primary metabolism.Amino acid metabolism.Aromatic amino acid metabolism.Aromatic amino acid biosynthesis
VIT_02s0033g01130	SAR1 (secretion-associated ras)	-1.113	3.6e-05	-1.238	1.1e-05	-1.575	1e-06	-1.613	0					-1.302	9e-06	-1.263	1.2e-05	-1.156	2.7e-05	-1.031	9.2e-05					Transport overview.Macromolecule transport.Protein transport.Protein coat
VIT_02s0033g01160	Unknown protein	-1.143	0	-1.034	1e-06	-1.217	0	-1.254	0																	Unknown
VIT_02s0033g01170	Replication protein RPA 70kDa subunit	-1.212	0																							Metabolism.Primary metabolism.Nucleobase
VIT_02s0033g01190	Unknown protein	-1.531	0	-1.508	0	-1.125	0	-1.161	0									-1.198	0	-1.221	0					Unknown
VIT_02s0033g01210	Cyclops	-2.205	0	-1.915	0	-1.303	0	-1.136	0									-1.431	0	-1.721	0					Development.Root development
VIT_02s0033g01220	No hit	-1.111	5e-06	-1.251	1e-06	-2.114	0	-1.933	0					-1.786	0	-1.967	0									No hit
VIT_02s0033g01290	LRR receptor-like serine/threonine-protein kinase FEI 1	1.342	0																	1.112	0					Signaling.Signaling pathway.Protein kinase
VIT_02s0033g01320	Amino acid permease	-1.571	0	-1.577	0	-1.048	2.2e-05											-1.067	1.9e-05	-1.061	2.1e-05					Transport overview.Electrochemical Potential-driven Transporters.Porters.Amino Acid/Auxin Permease
VIT_02s0033g01330	Acyl-CoA binding protein	-1.615	0	-1.586	0	-2.214	0	-2.165	0					-1.484	0	-1.533	0	-1.457	0	-1.485	0					Unknown
VIT_02s0033g01380	Alternative oxidase 1D	-4.185	0	-3.834	0	-2.35	2e-06	-2.385	2e-06					-1.796	7.6e-05	-1.762	9.1e-05	-4.47	0	-4.821	0					Signaling.Hormone Signaling.ABA Signaling.ABA-mediated Signaling pathway
VIT_02s0033g01390	No hit	-6.423	0	-6.017	0	-5.998	0	-5.927	0	-1.766	5e-06			-4.16	0	-4.231	0	-5.322	0	-5.729	0					No hit
VIT_02s0033g01400	Alternative oxidase 1a	-4.976	0	-4.695	0	-5.07	0	-4.922	0	-1.598	6.8e-05			-3.324	0	-3.472	0	-3.884	0	-4.165	0
VIT_02s0033g01410	Alpha-glucosidase 2	1.47	0	1.51	0	1.757	0	1.815	0					1.924	0	1.865	0	1.973	0	1.934	0					Metabolism.Primary metabolism.Carbohydrate metabolism.Monosaccharide metabolism.Galactose metabolism
VIT_02s0087g00050	Alpha-glucosidase	1.212	0	1.231	0	1.314	0	1.465	0					1.628	0	1.478	0	1.845	0	1.826	0					Metabolism.Primary metabolism.Carbohydrate metabolism.Monosaccharide metabolism.Galactose metabolism
VIT_02s0087g00140	Transcription factor	-1.376	0	-1.519	0	-1.585	0	-1.604	0					-1.505	0	-1.486	0	-1.625	0	-1.482	0					Regulation overview.Regulation of gene expression.Regulation of transcription.Transcription factor.Trihelix family transcription factor
VIT_02s0087g00160	Unknown	-1.011	2.4e-05	-1.143	6e-06	-1.567	0	-1.625	0	-1.121	7.5e-05							-1.299	1e-06	-1.167	5e-06					Unknown
VIT_02s0087g00170	Leucine-rich repeat transmembrane protein kinase	2.171	0	1.681	0	1.577	0	1.553	0					1.207	0	1.231	0	1.398	0	1.888	0					Signaling.Signaling pathway.Protein kinase
VIT_02s0087g00260	RPD1 (root primordium defective 1)	-1.111	3e-06	-1.048	8e-06																					Development.Root development
VIT_02s0087g00280	Glycosyl transferase family 1 protein	1.54	0.012305	1.398	0.021894	1.59	0.010278	1.741	0.005652																	Metabolism.Primary metabolism.Carbohydrate metabolism
VIT_02s0087g00310	No hit	-1.118	8.6e-05	-1.222	3.4e-05	-1.439	5e-06	-1.45	5e-06					-1.154	8.4e-05	-1.143	9.1e-05	-1.268	2.4e-05	-1.164	6.1e-05					No hit
VIT_02s0087g00320	Glycosyl transferase family 1 protein	-2.475	0	-2.624	0	-1.964	0	-1.881	0					-1.438	1.8e-05	-1.521	9e-06	-2.181	0	-2.033	0					Metabolism.Primary metabolism.Carbohydrate metabolism.Glycosyl transference
VIT_02s0087g00330	Glycosyl transferase family 1 protein	-3.288	0	-3.372	0	-2.537	0	-2.453	0			-1.066	0.001149	-1.653	5e-06	-1.737	2e-06	-2.307	0	-2.222	0					Metabolism.Primary metabolism.Carbohydrate metabolism
VIT_02s0087g00340	NFD4 (nuclear fusion defective 4)	1.858	1.5e-05	2.042	5e-06	2.905	0	2.925	0	2.311	1.7e-05	2.208	1.4e-05													Unknown
VIT_02s0087g00380	No hit	-1.265	3.1e-05																	-1.303	2.4e-05					No hit
VIT_02s0087g00400	Pectinacetylesterase	-1.101	3.3e-05	-1.443	1e-06	-2.24	0	-2.318	0					-1.762	0	-1.684	0	-1.442	1e-06	-1.1	3.6e-05					Cellular process.Cellular component organization and biogenesis.Cell wall organization and biogenesis.Cell wall metabolism.Cell wall modification.Pectin modification
VIT_02s0087g00420	Zinc finger (C3HC4-type ring finger)	2.403	0	2.302	0	2.246	0	2.088	0					1.449	1e-06	1.607	0	1.915	0	2.016	0					Regulation overview.Regulation of gene expression.Regulation of transcription.Transcription factor.Zinc finger C3HC4 family transcription factor
VIT_02s0087g00450	Anthranilate phosphoribosyltransferase	-1.234	1e-06	-1.089	5e-06	-1.038	8e-06	-1.06	7e-06					-1.463	0	-1.441	0	-1.511	0	-1.656	0					Metabolism.Primary metabolism.Amino acid metabolism.Aromatic amino acid metabolism.Aromatic amino acid biosynthesis
VIT_02s0087g00470	Anthraniloyal-CoA: methanol anthraniloyal transferase	1.09	0.007849	1.005	0.013394	1.027	0.011728	1.256	0.002916	1.504	0.002606	1.301	0.004737													Metabolism.Primary metabolism.Amino acid metabolism.Aromatic amino acid metabolism.Aromatic amino acid biosynthesis
VIT_02s0087g00490	10-deacetylbaccatin III 10-O-acetyltransferase	2.965	0	3.04	0	3.752	0	3.522	0	3.22	0	2.362	0													Metabolism.Secondary metabolism.Terpenoid metabolism.Diterpenoid metabolism.Diterpenoid biosynthesis.Taxol biosynthesis
VIT_02s0087g00560	Unknown protein	-1.732	0	-1.499	0	-2.05	0	-2.125	0	-1.092	1.1e-05	-1.758	0	-1.033	2e-06											Unknown
VIT_02s0087g00570	Unknown protein	-1.487	0	-1.288	0	-1.906	0	-1.86	0	-1.08	8e-06	-1.881	0													Unknown
VIT_02s0087g00630	Alcohol oxidase	4.328	0	3.437	0	2.237	0	2.087	0					2.071	0	2.222	0	3.203	0	4.094	0					Metabolism.Cellular metabolism.Methane metabolism
VIT_02s0087g00640	Unknown	1.823	6e-06	1.901	4e-06	1.745	1.1e-05	1.791	8e-06			1.04	0.004382	1.339	0.000254	1.292	0.000353									Unknown
VIT_02s0087g00710	ABA 8'-hydroxylase CYP707A1	-1.565	0.000856	-1.722	0.000364													-1.166	0.008798	-1.009	0.020894					Metabolism.Secondary metabolism.Terpenoid metabolism.Tetraterpenoid metabolism.Tetraterpenoid biosynthesis.Carotenoid biosynthesis
VIT_02s0087g00750	Proteinase inhibitor I4	-2.613	8e-06	-1.8	0.000477											1.684	0.001058
VIT_02s0087g00780	No hit	-1.291	0	-1.076	4e-06	-2.106	0	-2.208	0					-1.489	0	-1.386	0	-1.162	2e-06	-1.377	0					No hit
VIT_02s0087g00790	F-box domain containing protein	-1.644	0	-1.534	0	-1.487	0	-1.544	0									-1.614	0	-1.724	0					Metabolism.Primary metabolism.Protein metabolism and modification.Proteolysis.cytoplasmic and nuclear protein degradation.Ubiquitin-mediated proteolysis
VIT_02s0087g00840	ABC transporter G member 3	2.256	0	2.844	0	2.455	0	2.307	0					2.659	0	2.807	0	3.269	0	2.681	0					Transport overview.Macromolecule transport.Multidrug transport.Multidrug ABC transport
VIT_02s0087g00930	9-cis-epoxycarotenoid dioxygenase	-7.566	0	-7.778	0	-7.109	0	-7.073	0	-1.336	0.007033	-1.988	0.00018	-5.736	0	-5.773	0	-5.79	0	-5.578	0					Metabolism.Secondary metabolism.Terpenoid metabolism.Tetraterpenoid metabolism.Tetraterpenoid biosynthesis.Carotenoid biosynthesis
VIT_02s0087g00950	Pentatricopeptide repeat	-1.152	1e-06	-1.068	3e-06																					Diverse functions.Gene family with diverse functions.Pentatricopeptide domain family
VIT_02s0087g01020	CRK10 (cysteine-rich RLK10)	-4.231	0	-4.278	0	-4.444	0	-4.301	0	-1.035	0.00839			-3.266	0	-3.409	0	-3.478	0	-3.431	0					Signaling.Signaling pathway.Protein kinase
VIT_02s0109g00080	Phosphoribulokinase	2.477	0	3.244	0	2.477	0	2.09	0					2.178	0	2.566	0	3.448	0	2.681	0					Metabolism.Primary metabolism.Carbon fixation
VIT_02s0109g00130	No hit	1.081	0	1.156	0	1.548	0	1.481	0			-1.004	6e-06	1.261	0	1.328	0	2.16	0	2.085	0					No hit
VIT_02s0109g00180	No hit	-1.095	0.000796	-1.172	0.000439	-1.294	0.000162	-1.179	0.000416					-1.353	0.000134	-1.468	5.5e-05	-1.317	0.000144	-1.239	0.000265					No hit
VIT_02s0109g00190	No hit	-2.302	0	-2.224	0	-2.238	0	-2.269	0			-1.488	4e-06	-1.689	0	-1.658	0									No hit
VIT_02s0109g00230	Early-responsive to dehydration protein / ERD protein	-1.113	0	-1.373	0	-1.374	0	-1.351	0					-1.122	0	-1.145	0									Response to stimulus.Stress response.Abiotic stress response.Drought stress response
VIT_02s0109g00240	No hit	-1.478	0.000139	-1.78	1.9e-05	-1.801	1.6e-05	-1.778	1.9e-05					-1.946	9e-06	-1.969	8e-06	-1.757	2.3e-05	-1.456	0.000176					No hit
VIT_02s0109g00250	4-coumarate-CoA ligase	-2.573	0	-2.286	0	-1.285	9.1e-05							-1.373	5.9e-05	-1.693	5e-06	-2.479	0	-2.766	0					Metabolism.Secondary metabolism.Phenylpropanoid metabolism.Phenylpropanoid biosynthesis
VIT_02s0109g00350	Carboxyl-terminal proteinase	2.789	1.6e-05	2.71	2.3e-05	2.401	8.7e-05	2.408	8.5e-05	1.595	0.011277	1.849	0.002658													Metabolism.Primary metabolism.Protein metabolism and modification.Proteolysis.Peptidase-mediated proteolysis
VIT_02s0109g00400	Serine-type peptidase SLP3	1.335	9e-06																							Metabolism.Primary metabolism.Protein metabolism and modification.Proteolysis.Peptidase proteins
VIT_02s0109g00430	Nitrilase 4 (NIT4)	-5.252	0	-5.175	0	-5.323	0	-5.47	0					-4.78	0	-4.632	0	-5.219	0	-5.296	0					Metabolism.Cellular metabolism.Nitrogen and sulfur metabolism.Nitrogen metabolism
VIT_02s0154g00020	Vascular related NAC-domain protein 4	1.065	0.004498											1.021	0.007172	1.069	0.005136									Regulation overview.Regulation of gene expression.Regulation of transcription.Transcription factor.NAC family transcription factor
VIT_02s0154g00040	Thylakoid lumenal protein	2.451	0	2.768	0	2.768	0	2.479	0					2.166	0	2.455	0	2.797	0	2.48	0					Unknown
VIT_02s0154g00070	Abnormal floral organs	2.892	0	2.589	0	2.735	0	2.526	0					2.059	0	2.269	0	1.905	0	2.208	0					Regulation overview.Regulation of gene expression.Regulation of transcription.Transcription factor.C2C2-YABBY family transcription factor
VIT_02s0154g00080	Multi-copper oxidase (SKU5)	6.207	0	4.112	0	5.514	0	5.441	0	1.097	0.002878			4.344	0	4.416	0	3.38	0	5.476	0			2.095	9.3e-05	Transport overview.Incompletely characterized transport systems.Recognized transporters of unknown biochemical mechanism.Iron/Lead Transporter.Oxidase-dep Fe2+ Transporter
VIT_02s0154g00090	Vacuolar invertase 2	2.785	0	2.373	0	4.203	0	3.867	0					3.481	0	3.818	0	2.126	0	2.539	0
VIT_02s0154g00110	Trehalose-6-phosphate phosphatase (AtTPPA)	-1.616	2e-06	-1.491	6e-06	-2.067	0	-2.162	0					-1.695	2e-06	-1.599	3e-06	-1.657	2e-06	-1.781	1e-06					Metabolism.Primary metabolism.Carbohydrate metabolism.Polysaccharide metabolism.Starch and sucrose metabolism
VIT_02s0154g00150	PLATZ transcription factor	1.486	0.002744	1.534	0.002195	1.3	0.007442	1.358	0.00552	1.496	0.008679															Regulation overview.Regulation of gene expression.Regulation of transcription.Transcription factor.PLATZ family transcription factor
VIT_02s0154g00190	flavin-containing monooxygenase 3	-1.489	0	-1.423	0	-1.368	0	-1.352	0					-1.504	0	-1.52	0	-1.746	0	-1.812	0					Metabolism.single reactions
VIT_02s0154g00200	Unknown protein	1.977	2e-06	2.053	1e-06	2.136	1e-06	1.975	2e-06					1.513	7.1e-05	1.674	2.3e-05	2.154	1e-06	2.077	1e-06					Unknown
VIT_02s0154g00220	Zinc finger (C2H2 type) family	2.784	0	2.886	0	3.162	0	3.411	0					3.189	0	2.939	0	2.071	1e-06	1.97	2e-06					Regulation overview.Regulation of gene expression.Regulation of transcription.Transcription factor.C2H2 family transcription factor
VIT_02s0154g00240	Oxysterol binding protein	4.028	0	3.637	0	3.071	0	3.2	0					2.686	0	2.557	0	2.641	0	3.031	0					Unclear
VIT_02s0154g00250	Oxysterol binding protein	3.468	0	3.128	0	3.018	0	3.101	0			1.07	0.000787	2.633	0	2.549	0	2.058	0	2.398	0					Unclear
VIT_02s0154g00260	Nitrate transporter	6.125	0	6.192	0	6.185	0	6.386	0					6.489	0	6.288	0	7.132	0	7.065	0					Transport overview.Electrochemical Potential-driven Transporters.Porters.Proton-dependent Oligopeptide Transporter
VIT_02s0154g00280	Arachidonic acid-induced DEA1	2.956	8.6e-05	2.954	9e-05	1.566	0.016761	1.824	0.006406									2.094	0.002351	2.096	0.002327					Unknown
VIT_02s0154g00310	Protease inhibitor/seed storage/lipid transfer protein (LTP)	6.431	0	5.196	0	5.671	0	6.282	0					6.082	0	5.471	0	4.713	0	5.947	0					Transport overview.Macromolecule transport.Lipid transport
VIT_02s0154g00320	Protease inhibitor/seed storage/lipid transfer protein (LTP)	7.917	0	8.177	0	7	0	7.143	0	1.127	0.00721			6.016	0	5.873	0	7.542	0	7.281	0					Transport overview.Macromolecule transport.Lipid transport
VIT_02s0154g00350	L-lactate dehydrogenase A	2.003	0	2.055	0	2.143	0	1.904	0					1.182	3e-05	1.421	3e-06	1.679	0	1.626	0					Metabolism.Primary metabolism.Carbohydrate metabolism.Glycolysis Gluconeogenesis
VIT_02s0154g00500	VAP27-1 (VAMP/synaptobrevin-associated protein 27-1)	3.295	0	3.154	0	3.411	0	3.289	0	1.024	0.00047	1.17	7.7e-05	2.264	0	2.386	0	1.983	0	2.125	0					Transport overview.Incompletely characterized transport systems.Putative transport protein.VAMP-associated protein
VIT_02s0154g00510	SEC14 cytosolic factor	1.155	0.002947											1.438	0.000572	1.612	0.000185									Transport overview.Electrochemical Potential-driven Transporters.Porters.Drug/Metabolite Transporter.Triose-phosphate Transporter
VIT_02s0154g00520	Aspartyl protease	2.483	0	2.448	0	2.2	0	2.191	1e-06			-1.088	0.002849	2.887	0	2.896	0	3.536	0	3.571	0					Metabolism.Primary metabolism.Protein metabolism and modification.Proteolysis.Peptidase-mediated proteolysis
VIT_02s0154g00610	Pex19 protein	-1.714	0	-1.604	0	-1.697	0	-1.729	0					-1.12	0	-1.089	0	-1.486	0	-1.595	0					Cellular process.Cellular component organization and biogenesis.Organelle organization and biogenesis.Peroxisome organization and biogenesis
VIT_02s0234g00080	Enoyl-CoA hydratase/isomerase	1.073	0											1.107	0	1.247	0									Metabolism.Primary metabolism.Lipid metabolism.Fatty acid metabolism.Fatty acid biosynthesis.Fatty acid elongation
VIT_02s0234g00100	Ubiquitinyl hydrolase 1	-1.886	0	-1.787	0	-1.91	0	-2.068	0					-1.962	0	-1.804	0	-2.129	0	-2.229	0					Metabolism.Primary metabolism.Protein metabolism and modification.Proteolysis.cytoplasmic and nuclear protein degradation.Ubiquitin-mediated proteolysis
VIT_02s0234g00110	Oleosin OLE-4	-6.089	0	-6.159	0	-4.098	1.6e-05	-4.653	4e-06	-5.343	1.1e-05	-7.026	0													Cellular process.Cellular component organization and biogenesis.Oil body organization and biogenesis
VIT_02s0234g00130	Ethylene responsive element binding factor 1	-2.692	0	-2.771	0	-2.167	6e-06	-2.222	4e-06	-1.32	0.004054	-1.243	0.004006					-1.528	0.000288	-1.449	0.000479					Signaling.Hormone Signaling.Ethylene Signaling.Ethylene-mediated Signaling pathway
VIT_02s0236g00020	Unknown	-2.015	3e-05																	-2.853	0			-2.929	6.3e-05	Unknown
VIT_02s0236g00060	Unknown	-1.935	7e-06																	-2.313	1e-06			-2.647	2.9e-05	Unknown
VIT_02s0236g00070	Unknown	-1.043	1.4e-05											-1.629	0	-1.926	0			-1.141	5e-06					Unknown
VIT_02s0236g00090	Unknown	-1.056	0.001168																	-1.166	0.000513					Unknown
VIT_02s0236g00140	Calcineurin B 1	1.284	0	1.372	0																					Signaling.Signaling pathway.Calcium sensors and Signaling
VIT_02s0236g00150	Calcineurin B 1	1.194	1.7e-05	1.226	1.3e-05																					Signaling.Signaling pathway.Calcium sensors and Signaling
VIT_02s0241g00030	Sterol 4-alpha-methyl-oxidase 1 (SMO1)	1.036	4e-06																							Metabolism.Primary metabolism.Lipid metabolism.Steroid metabolism.Steroid biosynthesis
VIT_02s0241g00050	Unknown protein	5.388	0	5.529	0	5.298	0	5.452	0	2.104	7.2e-05	2.592	5e-06	3.348	0	3.195	0	2.937	0	2.795	0					Unknown
VIT_02s0241g00060	Unknown protein	1.119	3e-06	1.82	0													1.628	0							Unknown
VIT_02s0241g00080	Glycine-rich protein-like	-1.276	0	-1.176	0	-1.002	0													-1.03	0					Unknown
VIT_02s0241g00100	Unknown protein	-2.875	0	-2.762	1e-06	-1.485	0.000759	-1.715	0.000192	-1.09	0.022494							-2.215	1.2e-05	-2.328	7e-06					Unknown
VIT_02s0241g00120	Receptor protein kinase	1.397	0	1.121	1e-06	2.043	0	2.171	0					1.464	0	1.336	0									Signaling.Signaling pathway.Protein kinase
VIT_03s0017g00010	No hit	1.31	0.004429																							No hit
VIT_03s0017g00030	Ankyrin repeat protein	-1.123	0.002031	-1.128	0.00202	-1.452	0.000199	-1.428	0.000239					-1.217	0.001296	-1.241	0.001078									Diverse functions.Gene family with diverse functions.Ankyrin domain family
VIT_03s0017g00070	Glycosyl hydrolase family 17 protein	1.181	0.000864																							Metabolism.Primary metabolism.Carbohydrate metabolism.Carbohydrate catabolism
VIT_03s0017g00130	Unknown	2.856	0	2.908	0	1.445	0	1.417	1e-06					1.125	1.3e-05	1.152	9e-06	3.582	0	3.531	0					Unknown
VIT_03s0017g00180	No hit	1.252	0.002537	1.154	0.004803	1.548	0.000406	1.32	0.00171																	No hit
VIT_03s0017g00220	Adaptor-related protein complex 2	-1.157	7e-06	-1.361	1e-06	-1.407	1e-06	-1.383	1e-06					-1.245	5e-06	-1.269	3e-06	-1.041	2.9e-05
VIT_03s0017g00250	No hit	2.224	1.3e-05	2.381	6e-06	2.28	1e-05	2.698	1e-06	1.372	0.006115			1.326	0.002776			1.429	0.001305	1.271	0.003327					No hit
VIT_03s0017g00310	No hit	-1.095	0.000808	-1.069	0.001034																					No hit
VIT_03s0017g00380	Unknown	-1.562	6.3e-05	-1.586	5.5e-05	-2.11	2e-06	-2.147	2e-06					-1.98	6e-06	-1.943	7e-06	-1.762	1.8e-05	-1.738	2.1e-05					Unknown
VIT_03s0017g00410	Magnesium-dependent phosphatase 1	-2.602	0	-2.568	0	-3.373	0	-3.36	0					-2.417	0	-2.43	0	-2.746	0	-2.779	0					Unclear
VIT_03s0017g00420	Magnesium-dependent phosphatase-1 family protein	-1.556	0	-1.579	0	-2.304	0	-2.209	0					-1.426	0	-1.521	0	-1.749	0	-1.727	0					Unclear
VIT_03s0017g00460	Magnesium-dependent phosphatase 1	-1.559	0	-1.48	0	-1.951	0	-2.038	0					-1.279	0	-1.192	0	-1.456	0	-1.534	0					Unclear
VIT_03s0017g00550	Beta-ureidopropionase	-1.613	0	-1.591	0	-1.205	0	-1.224	0																	Metabolism.Primary metabolism.Nucleobase
VIT_03s0017g00600	Calmodulin binding heat shock protein	-1.655	4.7e-05	-1.736	2.9e-05	-1.348	0.000411	-1.284	0.000656					-1.732	4e-05	-1.796	2.6e-05	-1.743	3e-05	-1.662	5e-05					Signaling.Signaling pathway.Calcium sensors and Signaling
VIT_03s0017g00620	GA 20-oxidase	-1.51	0	-1.29	4e-06	-1.176	1.1e-05					-1.624	2e-06													Metabolism.Secondary metabolism.Terpenoid metabolism.Diterpenoid metabolism.Diterpenoid biosynthesis
VIT_03s0017g00630	No hit	-1.091	8.9e-05	-1.342	9e-06	-1.581	1e-06	-1.646	1e-06					-1.508	3e-06	-1.443	5e-06	-1.598	1e-06	-1.347	9e-06					No hit
VIT_03s0017g00650	GTP cyclohydrolase II	-1.166	5e-06	-1.03	2.3e-05																					Metabolism.Primary metabolism.Coenzyme and prosthetic group metabolism.Riboflavin metabolism.Riboflavin biosynthesis
VIT_03s0017g00670	Zinc finger (C3HC4-type ring finger)	-1.567	0	-1.447	0	-1.543	0	-1.439	0	-1.128	2.3e-05															Regulation overview.Regulation of gene expression.Regulation of transcription.Transcription factor.Zinc finger C3HC4 family transcription factor
VIT_03s0017g00710	flavonol synthase	-3.138	0	-3.001	0	-1.788	2e-06	-1.998	1e-06					-1.009	0.001262			-2.23	0	-2.368	0					Metabolism.Secondary metabolism.Phenylpropanoid metabolism.Flavonoid metabolism.Flavonoid biosynthesis
VIT_03s0017g00730	No hit	-1.544	0	-1.449	0	-1.37	0	-1.161	1e-06									-1.488	0	-1.583	0					No hit
VIT_03s0017g00780	Disease resistance protein (TIR-NBS-LRR class)	-1.594	0	-1.624	0	-1.556	0	-1.546	0					-1.478	0	-1.488	0	-1.605	0	-1.575	0					Diverse functions.Gene family with diverse functions.NBS-LRR superfamily
VIT_03s0017g00830	2OG-Fe(II) oxygenase	-1.285	1e-06	-1.283	1e-06																					Metabolism.Cellular metabolism.Oxidation reduction.2OG-Fe(II) oxygenase superfamily
VIT_03s0017g00870	Transferase family	-2.232	0	-1.972	0	-2.72	0	-2.713	0					-3.04	0	-3.046	0	-2.571	0	-2.832	0					Unknown
VIT_03s0017g00980	UDP-arabinose 4-epimerase 3	-1.659	0	-1.521	0	-1.159	0	-1.03	0											-1.123	0					Metabolism.Primary metabolism.Carbohydrate metabolism.Monosaccharide metabolism.Nucleotide sugar metabolism
VIT_03s0017g01040	Cis-zeatin O-beta-D-glucosyltransferase	1	0.003361											1.025	0.003392											Signaling.Hormone Signaling.Cytokinin Signaling.Cytokinin metabolism.Cytokinin inactivation by glycosylation
VIT_03s0017g01050	MBD9 (methyl-CPG-binding Domain 9)	-1.169	3e-06																							Development.Reproductive development.Flower development
VIT_03s0017g01140	Cis-zeatin O-beta-D-glucosyltransferase	1.372	6e-06	1.182	3.5e-05																					Signaling.Hormone Signaling.Cytokinin Signaling.Cytokinin metabolism.Cytokinin inactivation by glycosylation
VIT_03s0017g01210	Phosphate-induced protein 1	3.009	0	2.803	0	2.198	0	2.323	0	-1.379	2.3e-05	-1.131	8.5e-05	3.702	0	3.578	0	3.933	0	4.139	0					Unclear
VIT_03s0017g01300	ABC transporter G member 7	2.351	0.002273	2.267	0.003093													3.273	0.000113	3.356	8.6e-05					Transport overview.Macromolecule transport.Multidrug transport.Multidrug ABC transport
VIT_03s0017g01310	Ribosomal protein S17 (RPS17D) 40S	-1.401	3e-06	-1.579	1e-06	-1.655	0	-1.652	0					-1.38	5e-06	-1.384	4e-06	-1.359	4e-06	-1.182	2.2e-05					Metabolism.Primary metabolism.Protein metabolism and modification.Protein synthesis.Ribosome
VIT_03s0017g01330	no hit	2.112	0	1.969	0	1.749	0	1.645	0					1.068	0	1.173	0	1.056	0	1.199	0
VIT_03s0017g01380	Disease resistance protein (CC-NBS-LRR class)	1.185	0.005282	1.269	0.003252	1.404	0.001446	1.281	0.003068																	Diverse functions.Gene family with diverse functions.NBS-LRR superfamily
VIT_03s0017g01390	No hit	-1.351	0.000573	-1.042	0.004973															-1.016	0.006074					No hit
VIT_03s0017g01400	Adhesive/proline-rich protein	-2.605	0	-2.991	0	-1.849	1e-06	-2.358	0					-2.41	0	-1.901	1e-06	-3.192	0	-2.806	0					Metabolism.Primary metabolism.Carbohydrate metabolism.Monosaccharide metabolism.Nucleotide sugar metabolism
VIT_03s0017g01410	No hit	-2.409	0	-2.47	0	-1.643	1.5e-05	-2.284	0	-1.113	0.003419			-1.171	0.000684			-2.099	1e-06	-2.039	1e-06					No hit
VIT_03s0017g01420	Reticuline oxidase	1.405	8.4e-05	1.259	0.00027	1.654	1.4e-05	1.684	1.1e-05					1.869	4e-06	1.839	5e-06	1.357	0.000132	1.503	4.4e-05					Metabolism.Secondary metabolism.Primary amino acids derivated metabolism.Alkaloid metabolism.Alkaloid biosynthesis
VIT_03s0017g01440	Berberine bridge enzyme	-1.589	0	-1.77	0	-1.181	0	-1.242	0									-1.461	0	-1.28	0					Metabolism.Secondary metabolism.Primary amino acids derivated metabolism.Alkaloid metabolism.Alkaloid biosynthesis
VIT_03s0017g01460	No hit	-1.162	0.001142	-1.326	0.00035													-1.598	5.3e-05	-1.434	0.000167					No hit
VIT_03s0017g01490	Berberine bridge enzyme	-1.743	0	-1.837	0	-1.014	1.5e-05	-1.081	7e-06									-1.357	0	-1.263	1e-06					Metabolism.Secondary metabolism.Primary amino acids derivated metabolism.Alkaloid metabolism.Alkaloid biosynthesis
VIT_03s0017g01520	Peptidyl-prolyl cis-trans isomerase ROC7 (rotamase CYP 7)	-2.432	0	-2.551	0	-2.541	0	-2.585	0					-2.29	0	-2.246	0	-2.95	0	-2.832	0					Metabolism.Primary metabolism.Protein metabolism and modification.Protein folding.Peptidyl prolyl isomerase-mediated protein folding
VIT_03s0017g01560	Peptidyl-prolyl cis-trans isomerase	-1.91	0	-2.042	0	-2.276	0	-2.304	0					-1.95	0	-1.922	0	-2.444	0	-2.312	0					Metabolism.Primary metabolism.Protein metabolism and modification.Protein folding.Peptidyl prolyl isomerase-mediated protein folding
VIT_03s0017g01570	FAD-binding domain-containing protein	-1.916	0	-2.087	0	-1.763	0	-1.804	0					-1.664	1e-06	-1.624	1e-06	-1.865	0	-1.693	0					Unclear
VIT_03s0017g01650	Major Facilitator Superfamily	-3.011	0	-3.239	0	-3.032	0	-2.699	1e-06					-1.992	6.5e-05	-2.326	1.1e-05	-2.676	2e-06	-2.448	5e-06					Transport overview.Electrochemical Potential-driven Transporters.Porters.Major Facilitator Superfamily
VIT_03s0017g01850	No hit	-1.444	0.001751	-1.523	0.001149	-1.541	0.001029	-1.239	0.005811					-1.249	0.006359	-1.551	0.001179	-1.394	0.002468	-1.315	0.003847					No hit
VIT_03s0017g01880	No hit	2.371	0	2.376	0	1.817	1e-06	1.618	6e-06					1.728	4e-06	1.926	1e-06	2.613	0	2.609	0					No hit
VIT_03s0017g01940	Unknown	-1.601	1e-06	-1.317	7e-06													-1.1	5.6e-05	-1.384	4e-06					Unknown
VIT_03s0017g01990	UDP-glucose glucosyltransferase	-3.719	0	-3.64	0	-3.061	0	-3.289	0					-3.148	0	-2.92	0	-3.678	0	-3.757	0					Metabolism.Primary metabolism.Carbohydrate metabolism.Polysaccharide metabolism.Starch and sucrose metabolism
VIT_03s0017g02050	No hit	-1.431	3e-06	-1.365	5e-06	-1.596	1e-06	-1.381	4e-06					-1.283	1.4e-05	-1.498	2e-06	-1.451	2e-06	-1.517	1e-06					No hit
VIT_03s0017g02070	Unknown	-1.006	0.000181	-1.186	3.2e-05									-1.372	8e-06	-1.025	0.000194									Unknown
VIT_03s0017g02110	Anthocyanidin 3-O-glucosyltransferase	-3.941	0	-3.498	0	-2.623	0	-2.63	0					-1.762	1e-06	-1.754	1e-06	-3.018	0	-3.461	0					Metabolism.Secondary metabolism.Phenylpropanoid metabolism.Flavonoid metabolism.Flavonoid biosynthesis.Anthocyanin biosynthesis.Anthocyanin-glycoside biosynthesis
VIT_03s0017g02120	UDP-glucose flavonoid 3-O-glucosyltransferase 2	-1.792	0	-1.714	1e-06	-1.205	4.5e-05	-1.098	0.000126									-1.632	1e-06	-1.709	1e-06					Metabolism.Secondary metabolism.Phenylpropanoid metabolism.Flavonoid metabolism.Flavonoid biosynthesis.Flavonoid-glycoside biosynthesis
VIT_03s0017g02130	Zinc finger (C2H2 type) family	-1.259	0.000112	-1.116	0.000391	-1.613	7e-06	-1.347	5.6e-05					-1.228	0.000193	-1.494	2.3e-05	-1.37	4.9e-05	-1.513	1.6e-05					Regulation overview.Regulation of gene expression.Regulation of transcription.Transcription factor.C2H2 family transcription factor
VIT_03s0017g02140	Tetrahydroxychalcone 2'-glucosyltransferase	-2.243	0	-2.011	0	-1.298	2e-05	-1.261	2.9e-05									-1.933	0	-2.166	0					Metabolism.Secondary metabolism.Phenylpropanoid metabolism.Flavonoid metabolism.Flavonoid biosynthesis.Flavonoid-glycoside biosynthesis
VIT_03s0017g02170	Zinc transporter ZIP5	-2.093	0	-2.063	1e-06	-1.199	0.00032	-1.067	0.000963					-1.17	0.000514	-1.302	0.000177	-2.668	0	-2.698	0					Transport overview.Electrochemical Potential-driven Transporters.Porters.Zinc (Zn2+)-Iron (Fe2+) Permease
VIT_03s0017g02190	ZIP family transporter	-2.129	0	-2.378	0	-1.943	1e-06	-1.84	1e-06					-1.728	4e-06	-1.831	2e-06	-2.018	0	-1.77	2e-06					Transport overview.Electrochemical Potential-driven Transporters.Porters.Zinc (Zn2+)-Iron (Fe2+) Permease
VIT_03s0017g02200	Protease inhibitor/seed storage/lipid transfer protein (LTP)	2.973	0	2.3	0	2.835	0	2.995	0					3.227	0	3.066	0	2.365	0	3.038	0					Transport overview.Macromolecule transport.Lipid transport
VIT_03s0017g02220	Hydrolase	-1.154	1e-06	-1.261	0	-1.618	0	-1.589	0					-1.161	1e-06	-1.189	1e-06	-1.303	0	-1.195	1e-06
VIT_03s0017g02240	Glucan endo-1	1.478	0.000591	1.266	0.002314	2.087	1.6e-05	1.556	0.000379			1.044	0.016884	1.066	0.00933	1.597	0.000362
VIT_03s0017g02260	Protease inhibitor/seed storage/lipid transfer protein (LTP)	3.955	0	3.195	0	4.141	0	4.097	0					4.037	0	4.082	0	3.16	0	3.92	0					Transport overview.Macromolecule transport.Lipid transport
VIT_03s0017g02350	Naringenin 3-dioxygenase	-1.319	0	-1.256	0	-1.1	0	-1.146	0																	Metabolism.Secondary metabolism.Phenylpropanoid metabolism.Flavonoid metabolism.Flavonoid biosynthesis
VIT_03s0038g00070	No hit	-2.605	2e-06	-2.745	1e-06	-3.031	0	-2.806	1e-06					-2.544	4e-06	-2.769	1e-06	-2.56	2e-06	-2.419	5e-06					No hit
VIT_03s0038g00090	Epoxide hydrolase-like protein	-2.044	0	-2.066	0	-1.372	1e-06	-1.435	1e-06					-1.456	1e-06	-1.393	2e-06	-1.974	0	-1.952	0					Metabolism.Cellular metabolism.Epoxide hydrolase family
VIT_03s0038g00130	No hit	-3.797	0	-3.583	0	-3.574	0	-3.531	0	-1.919	0.000871	-1.643	0.001848	-1.613	0.001057	-1.655	0.000827	-1.94	0.00015	-2.154	4.9e-05					No hit
VIT_03s0038g00150	Beta-D-galactosidase	4.569	0	4.438	0	4.207	0	4.247	0	3.352	7e-06	3.951	1e-06													Metabolism.Primary metabolism.Carbohydrate metabolism.Monosaccharide metabolism.Galactose metabolism
VIT_03s0038g00210	No hit	2.755	0	2.594	0	1.79	0	1.856	0					1.25	1e-06	1.183	1e-06	2.919	0	3.079	0					No hit
VIT_03s0038g00220	Purple acid phosphatase 10 ATPAP10/PAP10	1.442	0	1.333	0	3.238	0	3.119	0	1.23	6e-06	1.044	1.7e-05	1.889	0	2.008	0									Metabolism.Primary metabolism.Coenzyme and prosthetic group metabolism.Riboflavin metabolism
VIT_03s0038g00270	Root phototropism protein 3 (Non-phototropic hypocotyl protein 3)	3.107	0	2.753	0	2.128	0	2.243	0					2.142	0	2.027	0	2.912	0	3.266	0					Signaling.Signaling pathway.Light Signaling
VIT_03s0038g00300	Minichromosome maintenance protein 4	1.557	0.00061	1.855	0.000112													2.307	1e-05	2.009	4.9e-05					Metabolism.Primary metabolism.Nucleobase
VIT_03s0038g00350	Kinesin protein (MKRP2)	1.972	0	1.742	0													1.536	0	1.766	0					Cellular process.Cellular component organization and biogenesis.Cytoskeleton organization and biogenesis.Microtubule organization and biogenesis.Microtubule-driven movement
VIT_03s0038g00360	Isochorismatase hydrolase	-1.056	1e-06											1.899	0	1.742	0									Metabolism.Primary metabolism.Coenzyme and prosthetic group metabolism.Biosynthesis of derivatives of dehydroquinic acid
VIT_03s0038g00410	Enhanced disease susceptibility 5 EDS5	1.465	1e-06	1.616	0	1.258	7e-06	1.269	6e-06									1.081	4.3e-05							Signaling.Hormone Signaling.Jasmonate salicylate signaling.Jasmonate Signaling.Jasmonate-mediated Signaling pathway
VIT_03s0038g00430	Enhanced disease susceptibility 5 EDS5	1.793	0	1.733	0	2.235	0	2.114	0	1.782	5e-06	1.843	2e-06													Signaling.Hormone Signaling.Jasmonate salicylate signaling.Jasmonate Signaling.Jasmonate-mediated Signaling pathway
VIT_03s0038g00440	Unknown protein	2.609	0	2.515	0	2.734	0	2.81	0			1.67	0.000236	2.563	1e-06	2.488	1e-06									Unknown
VIT_03s0038g00470	Subtilase family protein	3.492	0	3.449	0	3.453	0	3.506	0	1.818	0.00122	2.175	0.000155	1.688	0.000633	1.635	0.000833	1.274	0.005336	1.317	0.004173					Transport overview.Channels and pores._-Barrel porins.Autotransporter
VIT_03s0038g00560	No hit	-1.306	4e-06	-1.477	1e-06	-1.616	0	-1.564	0					-1.916	0	-1.969	0	-1.215	1.1e-05	-1.045	6.2e-05					No hit
VIT_03s0038g00570	Unknown protein	1.879	0	1.939	0	1.385	1e-06	1.182	1.1e-05					1.325	4e-06	1.529	1e-06	2.044	0	1.985	0					Unknown
VIT_03s0038g00590	Unknown protein	-1.432	0	-1.257	0	-1.61	0	-1.607	0					-1.422	0	-1.424	0	-1.488	0	-1.663	0					Unknown
VIT_03s0038g00660	Unknown protein	-1.605	5e-06	-1.444	1.7e-05													-1.301	5.9e-05	-1.462	1.5e-05					Unknown
VIT_03s0038g00670	fructose-bisphosphate aldolase	3.338	0	4.037	0	3.478	0	3.039	0					3.315	0	3.754	0	4.963	0	4.264	0
VIT_03s0038g00740	GC1 (GIANT chloroplast 1)	1.421	0.000338	1.378	0.000468	1.193	0.001675	1.493	0.000214					1.111	0.003507											Cellular process.Cell growth and death
VIT_03s0038g00770	No hit	-2.056	0	-1.969	0	-1.664	0	-1.719	0					-2.166	0	-2.111	0	-1.797	0	-1.883	0					No hit
VIT_03s0038g00810	No hit	1.109	3.3e-05	1.07	5.2e-05									1.034	9.9e-05	1.04	9e-05	1.051	6.7e-05	1.09	4.5e-05					No hit
VIT_03s0038g00820	3-oxo-5-alpha-steroid 4-dehydrogenase	-1.4	0													-1.148	8e-06	-1.233	3e-06	-1.689	0
VIT_03s0038g00830	ARGONAUTE7 AGO7	2.111	2e-06	2.159	1e-06	2.32	1e-06	2.52	0	1.101	0.006276			1.419	0.000225	1.219	0.000921	1.274	0.000524	1.226	0.000748					Regulation overview.Regulation of gene expression.Gene silencing.Posttranscriptional gene silencing by RNA.mRNA cleavage involved in gene silencing by miRNA
VIT_03s0038g00880	Amidophosphoribosyltransferase 2	-1.416	0	-1.258	0	-1.441	0	-1.32	0			-1.112	6e-06													Metabolism.Primary metabolism.Nucleobase
VIT_03s0038g00930	Auxin responsive SAUR protein	1.279	0.002941																							Signaling.Hormone Signaling.Auxin Signaling.Auxin-mediated Signaling pathway
VIT_03s0038g00940	Auxin-responsive	1.227	0.000104																					1.189	0.007229	Signaling.Hormone Signaling.Auxin Signaling.Auxin-mediated Signaling pathway
VIT_03s0038g00950	Auxin-responsive SAUR9	1.349	1e-06	1.15	1e-05	1.271	3e-06	1.297	2e-06	1.15	9.3e-05	1.043	0.000129													Signaling.Hormone Signaling.Auxin Signaling.Auxin-mediated Signaling pathway
VIT_03s0038g00980	Unknown	-2.413	0	-2.154	0	-2.29	0	-2.282	0	-1.151	9e-06			-1.132	1e-06	-1.139	1e-06	-1.981	0	-2.24	0					Unknown
VIT_03s0038g01070	Pentatricopeptide (PPR) repeat-containing protein	-1.273	2e-06																							Diverse functions.Gene family with diverse functions.Pentatricopeptide domain family
VIT_03s0038g01080	Auxin responsive SAUR protein	1.178	0.003602																							Signaling.Hormone Signaling.Auxin Signaling.Auxin-mediated Signaling pathway
VIT_03s0038g01090	Auxin responsive SAUR protein	2.804	0	2.52	0															1.231	0.001031					Signaling.Hormone Signaling.Auxin Signaling.Auxin-mediated Signaling pathway
VIT_03s0038g01110	Auxin-responsive SAUR31	5.062	0	4.974	0	2.756	0	2.887	0	1.234	0.008235	1.815	0.000248	1.653	0.000226	1.522	0.000493	3.158	0	3.247	0					Signaling.Hormone Signaling.Auxin Signaling.Auxin-mediated Signaling pathway
VIT_03s0038g01130	Auxin-responsive	4.075	0	4.083	0	2.06	6.6e-05	2.002	9.1e-05			2.267	0.000103	1.061	0.018779	1.119	0.013643	1.816	0.000259	1.808	0.00027					Signaling.Hormone Signaling.Auxin Signaling.Auxin-mediated Signaling pathway
VIT_03s0038g01150	Auxin-responsive	2.484	3e-06	2.422	4e-06																					Signaling.Hormone Signaling.Auxin Signaling.Auxin-mediated Signaling pathway
VIT_03s0038g01170	Auxin responsive SAUR protein	2.134	0	1.796	0																					Signaling.Hormone Signaling.Auxin Signaling.Auxin-mediated Signaling pathway
VIT_03s0038g01210	Auxin responsive SAUR protein	3.355	0	3.419	0	1.122	0.005737	1.167	0.004353			1.59	0.000893					1.829	7.6e-05	1.765	0.00011					Signaling.Hormone Signaling.Auxin Signaling.Auxin-mediated Signaling pathway
VIT_03s0038g01230	Auxin responsive SAUR protein	4.069	0	4.054	0	1.602	0.000586	1.704	0.000331			2.022	0.000217	1.01	0.020292			2.032	5.6e-05	2.047	5.1e-05					Signaling.Hormone Signaling.Auxin Signaling.Auxin-mediated Signaling pathway
VIT_03s0038g01250	Auxin responsive SAUR protein	4.416	0	4.019	0	1.627	0.000129	1.728	6.9e-05	1.004	0.021701	1.735	0.000248					2.285	3e-06	2.681	0					Signaling.Hormone Signaling.Auxin Signaling.Auxin-mediated Signaling pathway
VIT_03s0038g01310	Auxin responsive SAUR protein	-1.225	1.2e-05	-1.249	1e-05	-1.19	1.8e-05	-1.356	4e-06					-1.088	6.5e-05											Signaling.Hormone Signaling.Auxin Signaling.Auxin-mediated Signaling pathway
VIT_03s0038g01330	Anthranilate N-benzoyltransferase protein 1	1.125	0.003113	1.127	0.00315	2.407	1e-06	2.371	1e-06	1.656	0.000562															Metabolism.Primary metabolism.Amino acid metabolism.Aromatic amino acid metabolism.Aromatic amino acid biosynthesis
VIT_03s0038g01350	Glutamine amidotransferase class-I	1.364	2.3e-05	1.393	1.9e-05	2.618	0	2.652	0					1.969	0	1.934	0									Metabolism.Primary metabolism.Coenzyme and prosthetic group metabolism.Pyridoxine metabolism
VIT_03s0038g01370	ABA-responsive protein (HVA22)HVA22H	-1.191	2.7e-05	-1.173	3.4e-05																					Signaling.Hormone Signaling.ABA Signaling.ABA-mediated Signaling pathway
VIT_03s0038g01380	Calcium-binding EF hand	-3.038	0	-2.701	0	-3.708	0	-4.009	0					-4.091	0	-3.79	0	-3.271	0	-3.608	0					Unknown
VIT_03s0038g01410	Aquaporin PIP PIP1A	3.656	0	3.85	0	4.03	0	3.799	0			1.937	0.000588	2.891	3e-06	3.123	1e-06	1.914	0.000219	1.719	0.000615					Transport overview.Channels and pores.a-Type channels.Major Intrinsic Protein
VIT_03s0038g01450	No hit	-2.239	0	-1.956	0	-1.908	0	-1.709	0					-1.162	7e-06	-1.362	1e-06	-1.928	0	-2.21	0					No hit
VIT_03s0038g01480	Beta-fructofuranosidase	1.175	0															1.015	0	1.297	0					Metabolism.Primary metabolism.Carbohydrate metabolism.Monosaccharide metabolism.Galactose metabolism
VIT_03s0038g01530	R protein PRF disease resistance protein	2.089	0.000103	1.961	0.000206									2.398	3.1e-05	2.303	4.8e-05	2.614	9e-06	2.742	5e-06					Response to stimulus.Stress response.Biotic stress response.Plant-pathogen interaction.R proteins from Plant-pathogen interaction
VIT_03s0038g01830	Proline-rich protein 4	7.06	0	6.912	0	6.637	0	6.829	0	2.428	0.001335	4.179	5e-06	4.401	0	4.209	1e-06	2.733	8.6e-05	2.881	4.9e-05					Unknown
VIT_03s0038g01960	Proline-rich family protein	4.433	0	4.413	0	4.591	0	4.847	0	3.415	1.3e-05	4.201	1e-06	1.431	0.00662	1.176	0.021695									Unknown
VIT_03s0038g01990	Amidase	-1.619	0	-1.9	0	-1.301	0	-1.098	2e-06					-1.277	0	-1.48	0	-2.486	0	-2.205	0					Metabolism.Primary metabolism.Amino acid metabolism.Arginine and proline metabolism.Urea cycle
VIT_03s0038g02000	Amidase	4.452	0	4.616	0	4.395	0	4.513	0					3.592	0	3.474	0	3.879	0	3.715	0					Metabolism.Primary metabolism.Amino acid metabolism.Arginine and proline metabolism.Urea cycle
VIT_03s0038g02010	Amidase	5.014	0	5.026	0	4.642	0	4.68	0			1.22	0.001144	3.841	0	3.803	0	3.805	0	3.794	0					Metabolism.Primary metabolism.Amino acid metabolism.Arginine and proline metabolism.Urea cycle
VIT_03s0038g02030	Amidase	5.537	0	5.502	0	4.991	0	4.29	0					5.261	0	5.962	0	5.248	0	5.283	0					Metabolism.Primary metabolism.Amino acid metabolism.Arginine and proline metabolism.Urea cycle
VIT_03s0038g02050	Dirigent protein pDIR7	7.507	0	7.596	0	6.722	1e-06	6.763	1e-06	3.056	0.008874	6.037	1.7e-05	3.707	0.000653	3.666	0.000711									Response to stimulus.Stress response.Biotic stress response
VIT_03s0038g02090	Phospholipase C.	2.028	0	1.976	0	2.579	0	2.794	0					2.404	0	2.19	0	2.096	0	2.149	0					Metabolism.Primary metabolism.Amino acid metabolism.Glycine
VIT_03s0038g02100	SAM-dependent methyltransferase	-1.051	0																							Unclear
VIT_03s0038g02110	Co-chaperone-curved DNA binding protein A	-1.754	4.3e-05	-1.702	6.3e-05	-1.007	0.0068	-1.442	0.000352					-1.303	0.001101			-1.153	0.00259	-1.205	0.001802					Transport overview.Primary Active Transporters.P-P-bond hydrolysis-driven transporters.General Secretory Pathway (Sec)
VIT_03s0038g02120	Armadillo/beta-catenin repeat	3.981	0	4.077	0	3.368	0	3.676	0	3.05	1.9e-05	3.987	1e-06													Unknown
VIT_03s0038g02130	Cold shock protein-1	1.175	1.1e-05	1.403	1e-06	1.752	0	1.671	0					1.546	1e-06	1.627	0	1.138	1.8e-05							Regulation overview.Regulation of gene expression.Regulation of transcription.Transcription factor.CSD family transcription factor
VIT_03s0038g02140	Auxin transporter protein 2	3.072	0.000163	3.351	6.7e-05	2.845	0.000359	2.68	0.000638			3.144	0.000444													Signaling.Hormone Signaling.Auxin Signaling.Auxin transport
VIT_03s0038g02150	Unknown	2.057	0	1.825	0	1.543	0	1.411	0					1.52	0	1.653	0	1.775	0	2.007	0					Unknown
VIT_03s0038g02170	Thaumatin	3.913	0	4.08	0	2.905	0	2.852	0	1.776	0	1.475	1e-06	1.077	8e-06	1.129	4e-06	2.604	0	2.438	0					Response to stimulus.Stress response
VIT_03s0038g02180	Glycosyl hydrolase family 10 protein	4.297	1e-06	3.999	2e-06	3.708	5e-06	3.875	3e-06	2.344	0.002771	2.805	0.000395	1.531	0.018119	1.363	0.032913			1.491	0.019058					Cellular process.Cellular component organization and biogenesis.Cell wall organization and biogenesis.Cell wall metabolism.Cell wall catabolism.Xylan catabolism
VIT_03s0038g02190	Nodulin	-1.615	2e-06	-1.819	0	-1.566	3e-06	-1.578	2e-06					-1.812	1e-06	-1.799	1e-06	-2.339	0	-2.135	0					Response to stimulus.Stress response.Biotic stress response
VIT_03s0038g02230	Subtilisin-like serine protease 2	4.685	0	4.126	0	4.094	0	3.993	0					4.065	0	4.166	0	4.203	0	4.762	0					Transport overview.Channels and pores._-Barrel porins.Autotransporter
VIT_03s0038g02330	CLB1 protein	-1.134	0.00033																					-1.043	0.023528	Unclear
VIT_03s0038g02380	RAC G-protein Rac1	1.449	0	1.272	0									1.141	0	1.221	0			1.011	1e-06					Signaling.Signaling pathway.Calcium sensors and Signaling
VIT_03s0038g02400	Protein kinase	3.569	0	3.407	0	3.684	0	3.333	0			1.398	0.000479	2.661	0	3.012	0	2.009	2e-06	2.171	1e-06					Signaling.Signaling pathway.Protein kinase
VIT_03s0038g02440	Heavy-metal-associated domain-containing protein	1.496	2e-06	1.49	2e-06	2.549	0	2.653	0					2.309	0	2.205	0	1.001	0.000179	1.007	0.00017					Unclear
VIT_03s0038g02450	Constans interacting protein 4	1.272	4e-06	1.486	1e-06	1.844	0	1.756	0			-1.068	0.000149	2.426	0	2.514	0	2.554	0	2.341	0					Signaling.Signaling pathway.Circadian clock Signaling
VIT_03s0038g02480	SKP1	1.016	3e-06											1.122	1e-06											Metabolism.Primary metabolism.Protein metabolism and modification.Proteolysis.cytoplasmic and nuclear protein degradation.Ubiquitin-mediated proteolysis
VIT_03s0038g02490	SKP1	-1.043	0	-1.106	0	-1.133	0	-1.167	0									-1.187	0	-1.124	0					Metabolism.Primary metabolism.Protein metabolism and modification.Proteolysis.cytoplasmic and nuclear protein degradation.Ubiquitin-mediated proteolysis
VIT_03s0038g02510	Glyoxylate reductase	1.362	0	1.506	0	1.569	0	1.398	0					1.495	0	1.666	0	1.853	0	1.71	0					Metabolism.Primary metabolism.Generation of metabolite precursors and energy.Glyoxylate and dicarboxylate metabolism
VIT_03s0038g02660	Unknown protein	1.241	0.000125	1.343	5.6e-05	1.806	2e-06	1.7	4e-06	1.35	0.000359															Unknown
VIT_03s0038g02680	Zeta-carotene desaturase	1.917	0	2.188	0	1.167	2e-06	1.25	1e-06					1.928	0	1.845	0	2.268	0	1.997	0					Metabolism.Secondary metabolism.Terpenoid metabolism.Tetraterpenoid metabolism.Tetraterpenoid biosynthesis.Carotenoid biosynthesis
VIT_03s0038g02800	Cyclin B2;4	2.995	1e-06	1.877	0.000229	2.088	7.4e-05	1.78	0.000387			-1.424	0.005711	1.3	0.006193	1.608	0.001181	3.301	0	4.418	0					Cellular process.Cell growth and death
VIT_03s0038g02850	Protein phosphatase 2 (formerly 2A)	-2.512	0	-2.483	0	-2.467	0	-2.4	0					-3.244	0	-3.311	0	-2.902	0	-2.931	0
VIT_03s0038g02870	Pentatricopeptide (PPR) repeat-containing protein	-1.52	5e-06	-1.15	0.000137															-1.14	0.000156					Diverse functions.Gene family with diverse functions.Pentatricopeptide domain family
VIT_03s0038g02880	Unknown	-2.428	1.9e-05	-2.239	4.9e-05	-1.871	0.000313	-1.898	0.000277					-2.037	0.000173	-2.01	0.000193	-2.394	2.4e-05	-2.583	1e-05					Unknown
VIT_03s0038g02920	S-adenosyl-methionine-sterol-C-methyltransferase	2.811	0	2.443	0	2.247	0	2.345	0					1.58	1e-06	1.482	3e-06	1.628	1e-06	1.995	0					Metabolism.Primary metabolism.Lipid metabolism.Steroid metabolism.Steroid biosynthesis
VIT_03s0038g02930	Tetracycline transporter protein	-1.095	3e-06	-1.003	9e-06	-1.23	1e-06	-1.179	1e-06																	Transport overview.Electrochemical Potential-driven Transporters.Porters.Major Facilitator Superfamily.Drug:H+ Antiporter-1 (12 Spanner)
VIT_03s0038g02960	Pentatricopeptide (PPR) repeat-containing protein	1.86	1e-06	1.717	2e-06	1.754	1e-06	1.623	3e-06					1.548	8e-06	1.68	3e-06	2.09	0	2.232	0					Diverse functions.Gene family with diverse functions.Pentatricopeptide domain family
VIT_03s0038g03060	Transposase	1.049	0															1.155	0	1.21	0					Transposable elements viral and plasmid proteins.Protein from transposable element
VIT_03s0038g03140	Dimethylaniline monooxygenase (N-oxide forming) 2	2.873	1e-06	2.555	7e-06	2.616	5e-06	2.895	1e-06	3.021	1.4e-05	3.542	1e-06													Metabolism.single reactions
VIT_03s0038g03160	flavin-containing monooxygenase 1	2.5	3.6e-05	2.397	6e-05	2.485	4e-05	2.543	3.1e-05	3.063	4.1e-05	3.629	4e-06					-1.232	0.016424	-1.128	0.026547					Metabolism.single reactions
VIT_03s0038g03180	flavin-containing monooxygenase 1	-1.021	3.9e-05	-1.22	5e-06	-1.27	3e-06	-1.187	7e-06					-1.04	4.5e-05	-1.123	1.9e-05									Metabolism.single reactions
VIT_03s0038g03210	Chitin elicitor-binding CEBIP LysM domain-containing	2.683	1e-06	2.842	0	3.539	0	3.553	0			1.759	0.000449	2.606	2e-06	2.592	2e-06	1.083	0.008579							Response to stimulus.Stress response.Biotic stress response.Plant-pathogen interaction
VIT_03s0038g03220	Chitin elicitor-binding CEBIP LysM domain-containing	2.659	1e-06	2.476	2e-06	3.439	0	3.243	0			1.358	0.003271	2.383	5e-06	2.578	2e-06	1.118	0.006479	1.301	0.002084					Response to stimulus.Stress response.Biotic stress response.Plant-pathogen interaction
VIT_03s0038g03240	Auxin-independent growth promoter	-1.66	0	-1.381	0															-1.147	0					Unknown
VIT_03s0038g03400	Endochitinase 1	-3.238	3e-06	-3.171	4e-06	-1.355	0.012017	-1.474	0.006992	-1.874	0.004057	-2.079	0.001154					-1.091	0.039135	-1.159	0.029387
VIT_03s0038g03410	NAC domain containing protein 36	1.032	0.018863	1.649	0.000606	1.287	0.004665					1.597	0.002022			1.208	0.008186									Regulation overview.Regulation of gene expression.Regulation of transcription.Transcription factor.NAC family transcription factor
VIT_03s0038g03530	LYS/HIS transporter 7	-1.293	6e-06	-1.333	5e-06	-2.246	0	-2.143	0	-1.143	0.000217			-1	0.000156	-1.103	5.5e-05	-1.226	1.3e-05	-1.186	1.9e-05					Transport overview.Electrochemical Potential-driven Transporters.Porters.Amino Acid/Auxin Permease
VIT_03s0038g03540	LYS/HIS transporter 7 LHT7	1.813	1e-06	2.099	0	2.058	0	2.079	0	1.238	0.000764	1.437	0.000116													Transport overview.Electrochemical Potential-driven Transporters.Porters.Amino Acid/Auxin Permease
VIT_03s0038g03570	Monocopper oxidase SKS5 (SKU5 Similar 5)	-4.022	1e-06	-4.643	0	-4.566	0	-4.399	0					-4.405	0	-4.572	0	-4.631	0	-4.011	1e-06					Transport overview.Incompletely characterized transport systems.Recognized transporters of unknown biochemical mechanism.Iron/Lead Transporter.Oxidase-dep Fe2+ Transporter
VIT_03s0038g03600	Serine/threonine kinase	2.511	0	2.445	0	2.761	0	2.552	0	1.814	0.000108	1.982	2.5e-05													Signaling.Signaling pathway.Protein kinase
VIT_03s0038g03660	Armadillo/beta-catenin repeat protein / U-box domain-containing	3.492	0	3.316	0	3.091	0	3.328	0			1.221	0.005903	2.529	2e-06	2.292	6e-06	2.095	1.4e-05	2.271	5e-06					Unknown
VIT_03s0038g03800	Protein kinase APK1B	-1.784	0	-1.842	0	-1.174	1e-06	-1.047	4e-06	-1.047	4.4e-05							-1.21	1e-06	-1.152	1e-06					Signaling.Signaling pathway.Protein kinase
VIT_03s0038g03810	Serine/threonine Protein kinase BNK1	1.2	0	1.243	0													1.504	0	1.461	0					Signaling.Signaling pathway.Protein kinase
VIT_03s0038g03850	PGPS/NH21	-3.492	0.000565	-2.81	0.003612															-2.186	0.019056					Unknown
VIT_03s0038g03860	Phosphate-induced protein 1	3.982	1e-06	2.617	0.0001	1.443	0.014048	1.568	0.008361					1.922	0.002215	1.796	0.003658	2.822	4.7e-05	4.187	0					Unclear
VIT_03s0038g03900	Amino acid permease	-1.048	0	-1.092	0									-1.142	0	-1.13	0	-1.556	0	-1.511	0					Transport overview.Electrochemical Potential-driven Transporters.Porters.Amino Acid/Auxin Permease
VIT_03s0038g03920	Glutamate receptor 2 GLUR2	2.15	0	2.146	0	2.554	0	2.817	0					2.642	0	2.379	0	2.461	0	2.465	0					Transport overview.Channels and pores.a-Type channels.Glutamate-gated Ion Channel of Neurotransmitter Receptors
VIT_03s0038g03980	Unknown protein	4.07	0	2.794	0	2.109	6e-06	2.791	0					2.849	0	2.167	6e-06	2.022	1e-05	3.298	0			1.276	0.033788	Unknown
VIT_03s0038g04000	Cysteine endopeptidase	4.048	4e-06	3.926	6e-06	3.961	6e-06	4.188	3e-06			1.659	0.027555	3.209	8.6e-05	2.982	0.000179	2.266	0.0019	2.389	0.001217
VIT_03s0038g04100	3-hydroxy-3-methylglutaryl-coenzyme A reductase 3	-1.454	0	-1.327	1e-06	-1.393	1e-06	-1.186	5e-06					-1.257	3e-06	-1.463	0			-1.093	1.3e-05					Metabolism.Primary metabolism.Lipid metabolism.Steroid metabolism.Steroid biosynthesis
VIT_03s0038g04110	AT-hook DNA-binding protein	1.24	7.4e-05	1.256	6.7e-05	1.034	0.00048	1.02	0.000551			-1.207	0.000359	1.75	2e-06	1.764	2e-06	2.462	0	2.446	0					Unknown
VIT_03s0038g04210	Phototropin-2	1.914	1e-06	2.145	0	2.109	0	2.001	1e-06					1.545	1.8e-05	1.653	8e-06	1.368	5.6e-05	1.137	0.000372					Transport overview.Channels and pores.a-Type channels.The Voltage-gated Ion Channel
VIT_03s0038g04220	Dihydroflavonol-4-reductase	1.068	1e-06	1.086	1e-06																					Metabolism.Secondary metabolism.Phenylpropanoid metabolism.Flavonoid metabolism.Flavonoid biosynthesis.Anthocyanin biosynthesis
VIT_03s0038g04250	Cellulose synthase CESA2	2.058	0	1.892	0	1.618	0	1.616	0					1.569	0	1.571	0	1.448	0	1.614	0					Cellular process.Cellular component organization and biogenesis.Cell wall organization and biogenesis.Cell wall metabolism.Cell wall biosynthesis.Cellulose biosynthesis
VIT_03s0038g04260	Chloride channel protein CLC-e	-1.3	0																	-1.325	0					Transport overview.Electrochemical Potential-driven Transporters.Porters.Chloride Carrier/Channel
VIT_03s0038g04330	Unknown	-1.971	0	-1.575	0																					Unknown
VIT_03s0038g04390	Dehydrin 1	-5.769	0	-5.314	0	-3.488	6.2e-05	-4.219	7e-06			-3.414	0.000289	-2.884	0.000547	-2.153	0.005751	-1.899	0.011893	-2.355	0.002629					Response to stimulus.Stress response.Abiotic stress response.Desiccation stress response
VIT_03s0038g04400	C3H2C3 ring-finger protein	-1.112	0																							Metabolism.Primary metabolism.Nucleobase
VIT_03s0038g04410	Unknown	1.089	0.001821	1.166	0.001046									1.153	0.001403	1.036	0.003226									Unknown
VIT_03s0038g04460	Myb family	-1.291	0	-1.228	0	-1.211	0	-1.163	0							-1.024	0									Regulation overview.Regulation of gene expression.Regulation of transcription.Transcription factor.MYB-related family transcription factor
VIT_03s0038g04620	Isoflavone reductase	2.003	3e-06	1.87	6e-06	1.38	0.000185	1.369	0.000204	1.313	0.001447	2.776	1e-06													Metabolism.Secondary metabolism.Phenylpropanoid metabolism.Flavonoid metabolism.Isoflavonoid metabolism.Isoflavonoid biosynthesis
VIT_03s0038g04630	Isoflavone reductase related protein	-2.606	1e-05	-2.928	3e-06	-2.899	3e-06	-2.791	5e-06					-2.935	4e-06	-3.044	2e-06	-3.634	0	-3.313	1e-06					Metabolism.Secondary metabolism.Phenylpropanoid metabolism.Flavonoid metabolism.Isoflavonoid metabolism.Isoflavonoid biosynthesis
VIT_03s0038g04670	Isoflavone reductase	-1.34	0	-1.235	0													-1.641	0	-1.746	0					Metabolism.Secondary metabolism.Phenylpropanoid metabolism.Flavonoid metabolism.Isoflavonoid metabolism.Isoflavonoid biosynthesis
VIT_03s0038g04750	Universal stress protein (USP) family protein	-2.545	0	-2.343	0	-2.339	0	-2.307	0					-1.549	0	-1.582	0	-2.119	0	-2.321	0					Response to stimulus.Stress response
VIT_03s0038g04760	Basic helix-loop-helix (bHLH) family	4.52	0	4.275	0	3.729	0	3.802	0	2.069	1.9e-05	2.017	1.3e-05	1.733	1.6e-05	1.66	2.5e-05	2.258	0	2.503	0					Regulation overview.Regulation of gene expression.Regulation of transcription.Transcription factor.bHLH family transcription factor
VIT_03s0063g00010	LRX2 (leucine-rich repeat/extensin 2)	6.074	0	4.618	0	4.988	0	4.454	0	1.079	0.01327	1.012	0.01316	3.374	0	3.909	0	3.606	0	5.062	0			1.456	0.013041	Cellular process.Cellular component organization and biogenesis.Cell wall organization and biogenesis.Cell wall structural protein
VIT_03s0063g00030	Unknown protein	4.322	0	4.503	0	4.091	0	4.311	0					3.586	0	3.367	0	3.663	0	3.482	0					Unknown
VIT_03s0063g00050	UDP-glucuronosyl/UDP-glucosyltransferase	1.204	0	1.313	0	2.083	0	2.095	0					1.733	0	1.722	0	1.095	1e-06							Metabolism.Primary metabolism.Carbohydrate metabolism.Monosaccharide metabolism.Pentose glucuronate interconversion
VIT_03s0063g00060	IMP dehydrogenase	-1.346	0	-1.402	0	-1.633	0	-1.671	0					-1.734	0	-1.696	0	-2.065	0	-2.009	0					Metabolism.Primary metabolism.Nucleobase
VIT_03s0063g00100	Unknown protein	1.184	0																	1.104	0					Unknown
VIT_03s0063g00120	Wax synthase	-3.489	0	-3.443	0	-3.721	0	-3.59	0	-1.432	0.000772	-1.48	0.00034	-2.158	2e-06	-2.289	1e-06	-1.963	4e-06	-2.009	3e-06					Metabolism.single reactions
VIT_03s0063g00140	Caffeoyl-CoA O-methyltransferase	2.022	0.003566	2.194	0.001931	2.872	0.000158	2.796	0.000212					3.747	1.1e-05	3.823	9e-06	1.656	0.014348	1.484	0.026321					Metabolism.Secondary metabolism.Phenylpropanoid metabolism.Phenylpropanoid biosynthesis
VIT_03s0063g00180	U-box domain-containing protein	3.724	0	3.832	0	3.259	0	3.525	0	1.192	0.000258	1.304	6.2e-05	2.333	0	2.068	0	2.528	0	2.42	0					Unknown
VIT_03s0063g00200	Histidinol-phosphatase	1.419	0.002078	1.19	0.007793									-1.057	0.018252											Metabolism.Primary metabolism.Amino acid metabolism.Histidine metabolism
VIT_03s0063g00210	Receptor protein kinase	3.909	0	3.806	0	4.746	0	4.544	0					3.655	0	3.857	0	3.711	0	3.814	0					Signaling.Signaling pathway.Protein kinase
VIT_03s0063g00340	No hit	-1.709	0	-1.711	0																					No hit
VIT_03s0063g00350	Unknown	-2.127	0	-2.204	0													-1.105	0	-1.028	0					Unknown
VIT_03s0063g00390	Lag one homologue 2	1.404	0	1.23	2e-06	1.195	2e-06	1.033	1.4e-05	1.043	0.000115															Metabolism.Primary metabolism.Lipid metabolism
VIT_03s0063g00400	Alpha-amylase / 1	-3.298	0	-3.527	0	-2.015	0	-2.257	0					-1.397	3e-06	-1.155	2.7e-05	-2.61	0	-2.382	0
VIT_03s0063g00410	Alpha-amylase	-2.631	0	-2.18	0	-2.656	0	-2.903	0					-2.414	0	-2.167	1e-06	-2.106	1e-06	-2.557	0					Metabolism.Primary metabolism.Carbohydrate metabolism.Polysaccharide metabolism.Starch and sucrose metabolism
VIT_03s0063g00450	Alpha-amylase	-1.821	0	-1.481	1e-06	-1.93	0	-1.973	0					-1.561	0	-1.519	1e-06	-1.593	0	-1.933	0					Metabolism.Primary metabolism.Carbohydrate metabolism.Polysaccharide metabolism.Starch and sucrose metabolism
VIT_03s0063g00490	No hit	-1.057	4e-06	-1.007	8e-06													-1.903	0	-1.953	0					No hit
VIT_03s0063g00580	Rad54	-1.044	1e-06	-1.14	0																					Metabolism.Primary metabolism.Nucleobase
VIT_03s0063g00640	Transcriptional factor B3	-1.052	7.6e-05	-1.144	3.1e-05	-1.358	4e-06	-1.246	1.2e-05							-1.011	0.000154	-1.046	8.8e-05							Regulation overview.Regulation of gene expression.Regulation of transcription.Transcription factor.ABI3 family transcription factor
VIT_03s0063g00670	Cyclin-dependent kinase inhibitor ICK5	2.642	0	2.634	0	2.828	0	2.62	0	1.325	0.000358	1.875	7e-06	1.295	8.9e-05	1.503	1.7e-05									Cellular process.Cell growth and death
VIT_03s0063g00710	Carboxyesterase 12; CXE12	-1.657	2e-06	-1.669	2e-06									-1.291	6.7e-05	-1.423	2.2e-05	-2.515	0	-2.503	0					Metabolism.Cellular metabolism.Esterase activity
VIT_03s0063g00730	CXE carboxylesterase CXE10	-1.537	8e-06	-1.586	6e-06									-1.19	0.000195	-1.294	8e-05	-2.283	0	-2.234	0					Metabolism.Cellular metabolism.Esterase activity
VIT_03s0063g00740	Carboxylesterase CXE	-1.084	6.5e-05	-1.397	4e-06	-1.27	1.1e-05	-1.097	6e-05					-1.037	0.000141	-1.21	2.6e-05	-1.54	1e-06	-1.227	1.8e-05					Metabolism.Cellular metabolism.Esterase activity
VIT_03s0063g00770	Carboxyesterase 12; CXE12	3.807	0	3.588	0	4.368	0	4.122	0	1.831	6.8e-05	1.828	3.7e-05	2.291	1e-06	2.537	0	1.76	1.1e-05	1.979	3e-06					Metabolism.Cellular metabolism.Esterase activity
VIT_03s0063g00790	Carboxyesterase 13; CXE13	2.958	2e-06	2.806	4e-06	1.753	0.000673	1.973	0.000219			1.783	0.001531					1.023	0.030144	1.175	0.014172					Metabolism.Cellular metabolism.Esterase activity
VIT_03s0063g00800	Carboxyesterase 12; CXE12	3.84	0	3.216	2e-06	4.098	0	3.895	0					2.931	7e-06	3.135	3e-06	2.651	1.8e-05	3.274	1e-06					Metabolism.Cellular metabolism.Esterase activity
VIT_03s0063g00810	Carboxyesterase 12; CXE12	1.079	0.01218	1.046	0.015043																					Metabolism.Cellular metabolism.Esterase activity
VIT_03s0063g00820	Carboxyesterase 12; CXE12	-1.478	0	-1.164	2e-06	-1.056	7e-06	-1.149	2e-06									-1.226	1e-06	-1.541	0					Metabolism.Cellular metabolism.Esterase activity
VIT_03s0063g00830	Carboxyesterase 5 CXE5	1.093	2.1e-05	1.092	2.2e-05																					Metabolism.Cellular metabolism.Esterase activity
VIT_03s0063g00880	Calmodulin-binding protein	-2.069	0	-2.162	0	-1.267	6e-06	-1.118	2.5e-05			1.434	1e-05	-1.784	0	-1.932	0	-3.596	0	-3.503	0					Signaling.Signaling pathway.Calcium sensors and Signaling
VIT_03s0063g00910	No hit	1.297	6e-06	1.428	2e-06	1.122	3.7e-05	1.327	5e-06			-1.757	2e-06	1.683	0	1.478	2e-06	3.185	0	3.054	0					No hit
VIT_03s0063g00930	EMB2745	1.079	0	1.13	0	1.526	0	1.571	0					1.288	0	1.243	0	1.398	0	1.348	0					Development.Reproductive development.Embryo development
VIT_03s0063g00950	NADPH oxidase	-1.251	1e-06	-1.359	0	-1.352	0	-1.363	0									-1.226	1e-06	-1.119	4e-06					Signaling.Signaling pathway.Calcium sensors and Signaling
VIT_03s0063g00990	Blue (type 1) copper domain	-1.452	0.000129	-1.511	8.7e-05													-1.014	0.003505							Unclassified
VIT_03s0063g01020	Armadillo/beta-catenin repeat	1.04	5e-06																							Unknown
VIT_03s0063g01050	RNA recognition motif (RRM)-containing protein	2.483	0	2.612	0	2.528	0	2.586	0					2.748	0	2.69	0	2.132	0	2.003	0					Unknown
VIT_03s0063g01080	OST1 (open stomata 1) AAPK	-1.463	0	-1.285	0																					Signaling.Hormone Signaling.ABA Signaling.ABA-mediated Signaling pathway
VIT_03s0063g01110	N-acetyl-gamma-glutamyl-phosphate reductase	1.061	0.000601	1.065	0.000595
VIT_03s0063g01120	Kinesin phragmoplast orienting kinesin 2	1.908	4.6e-05	2.01	2.7e-05	2.81	0	2.946	0			-1.869	0.000232	2.092	2.3e-05	1.957	4.8e-05	3.879	0	3.777	0					Cellular process.Cellular component organization and biogenesis.Cytoskeleton organization and biogenesis.Microtubule organization and biogenesis.Microtubule-driven movement
VIT_03s0063g01150	Nodulin 1A	-3.951	0	-3.733	0	-2.873	0	-2.272	0					-1.925	2e-06	-2.526	0	-4.029	0	-4.248	0
VIT_03s0063g01160	Nodulin 1A	-3.085	0	-3.155	0	-2.443	0	-1.857	1e-06					-1.666	3e-06	-2.251	0	-3.351	0	-3.281	0
VIT_03s0063g01180	Gibberellin 20 oxidase 2	-2.597	0	-2.479	0	-1.841	0	-1.512	1e-06					-1.54	2e-06	-1.87	0	-2.451	0	-2.569	0					Metabolism.Secondary metabolism.Terpenoid metabolism.Diterpenoid metabolism.Diterpenoid biosynthesis
VIT_03s0063g01210	Nodulin 1A	-3.681	0	-3.454	0	-2.261	0	-1.251	7.7e-05					-1.427	2.4e-05	-2.437	0	-3.989	0	-4.216	0
VIT_03s0063g01250	Nodulin 1A	-3.612	0	-3.507	0	-3.029	0	-2.375	0					-2.274	0	-2.928	0	-3.638	0	-3.743	0
VIT_03s0063g01260	Nodulin 1A	-1.44	1.2e-05	-1.217	8.6e-05													-1.168	0.00014	-1.39	2.1e-05
VIT_03s0063g01280	Gibberellin 20 oxidase 2	-4.098	0	-4.145	0	-3.107	0	-2.417	0					-2.308	0	-2.998	0	-4.236	0	-4.189	0					Metabolism.Secondary metabolism.Terpenoid metabolism.Diterpenoid metabolism.Diterpenoid biosynthesis
VIT_03s0063g01290	Gibberellin 20 oxidase 2	-4.55	0	-4.687	0	-3.507	0	-2.911	0					-2.58	0	-3.176	0	-4.377	0	-4.239	0					Metabolism.Secondary metabolism.Terpenoid metabolism.Diterpenoid metabolism.Diterpenoid biosynthesis
VIT_03s0063g01300	No hit	-1.846	3e-06	-2.077	1e-06	-2.189	0	-2.2	0					-2.145	1e-06	-2.134	1e-06	-2.151	0	-1.92	2e-06					No hit
VIT_03s0063g01310	Oxidoreductase	-2.376	0	-2.373	0	-2.103	1e-06	-1.347	0.000109					-1.572	2.6e-05	-2.329	0	-2.876	0	-2.879	0
VIT_03s0063g01320	Nodulin 1A	-1.265	2.4e-05	-1.268	2.4e-05	-1.665	1e-06	-1.621	1e-06					-1.486	5e-06	-1.529	4e-06	-1.028	0.00024	-1.025	0.000247
VIT_03s0063g01330	Nodulin 1A	-3.775	0	-3.815	0	-3.127	0	-2.498	0					-2.367	0	-2.997	0	-3.969	0	-3.929	0
VIT_03s0063g01380	Unknown protein	-2.511	0	-2.237	0	-1.536	0	-1.471	0	-1.245	4e-06							-1.606	0	-1.88	0					Unknown
VIT_03s0063g01400	Cell division cycle associated 7 CDCA7	-1.702	9.1e-05	-1.582	0.000203	-1.779	5.8e-05	-3.338	0					-3.384	0	-1.824	5.8e-05	-1.078	0.005658	-1.198	0.002565					Cellular process.Cell growth and death
VIT_03s0063g01480	CYP82C4	4.094	0	2.792	0	3.386	0	2.294	0					2.947	0	4.039	0	2.79	0	4.093	0			1.303	0.005624	Metabolism.Cellular metabolism.Oxidation reduction.Cytochrome P450 oxidoreductase
VIT_03s0063g01490	CYP82C1p	3.39	0	3.294	0	1.422	0.002572	1.13	0.012884							1.15	0.012876	2.329	2.2e-05	2.425	1.3e-05					Metabolism.Cellular metabolism.Oxidation reduction.Cytochrome P450 oxidoreductase
VIT_03s0063g01510	Trehalose-phosphatase	2.971	0	2.213	0	2.304	0	2.485	0					1.703	0	1.522	0	2.431	0	3.189	0					Metabolism.Primary metabolism.Carbohydrate metabolism.Polysaccharide metabolism.Starch and sucrose metabolism
VIT_03s0063g01520	CyP82A3	2.676	0	2.502	0	1.399	3.4e-05	1.115	0.000373									1.505	1.6e-05	1.679	4e-06					Metabolism.Cellular metabolism.Oxidation reduction.Cytochrome P450 oxidoreductase
VIT_03s0063g01530	CYP82C4	4.423	0	2.646	0	3.805	0	2.336	0					3.042	0	4.51	0	2.586	0	4.363	0			1.777	0.000608	Metabolism.Cellular metabolism.Oxidation reduction.Cytochrome P450 oxidoreductase
VIT_03s0063g01560	CYP82C1p	4.364	0	3.458	0	2.593	1e-06	1.789	6.2e-05					1.493	0.000496	2.296	5e-06	2.699	0	3.605	0					Metabolism.Cellular metabolism.Oxidation reduction.Cytochrome P450 oxidoreductase
VIT_03s0063g01580	CYP82C2	3.893	0	3.775	0	2.444	1.4e-05	2.423	1.5e-05					2.355	2.9e-05	2.376	2.5e-05	3.104	1e-06	3.221	0					Metabolism.Cellular metabolism.Oxidation reduction.Cytochrome P450 oxidoreductase
VIT_03s0063g01590	CYP82C4	4.464	0	4.574	0	2.944	0	2.655	0					2.627	0	2.917	0	4.186	0	4.076	0					Metabolism.Secondary metabolism.Terpenoid metabolism.Monoterpenoid metabolism.Monoterpenoid biosynthesis
VIT_03s0063g01600	No hit	3.781	0	2.202	0	2.9	0	1.679	3e-06					2.018	0	3.238	0	1.907	1e-06	3.486	0			1.579	0.000615	No hit
VIT_03s0063g01630	CYP82C1p	3.599	0	2.768	0	1.375	0.000533					1.13	0.00603			1.188	0.002274	1.638	9.8e-05	2.469	1e-06					Metabolism.Cellular metabolism.Oxidation reduction.Cytochrome P450 oxidoreductase
VIT_03s0063g01650	CYP82C4	4.266	0	2.527	1e-06	3.447	0	1.884	2.4e-05					2.809	0	4.371	0	2.457	1e-06	4.196	0			1.739	0.003524	Metabolism.Cellular metabolism.Oxidation reduction.Cytochrome P450 oxidoreductase
VIT_03s0063g01690	flavonoid 3-monooxygenase	4.144	0	4.304	0	3.17	0	2.929	0					2.793	0	3.034	0	3.894	0	3.734	0					Metabolism.Secondary metabolism.Phenylpropanoid metabolism.Flavonoid metabolism.Flavonoid biosynthesis
VIT_03s0063g01720	S-N-methylcoclaurine 3'-hydroxylase	2.953	0	3.083	0	1.244	0.000313	1.019	0.001916							1.001	0.002561	2.197	0	2.067	1e-06					Metabolism.Secondary metabolism.Primary amino acids derivated metabolism.Alkaloid metabolism.Alkaloid biosynthesis
VIT_03s0063g01760	No hit	-2.039	0.000123	-3.371	0	-1.741	0.0006	-1.928	0.000227					-1.222	0.011027	-1.034	0.027838	-3.076	1e-06	-1.743	0.000621					No hit
VIT_03s0063g01770	No hit	-3.111	0	-3.357	0	-4.078	0	-4.288	0	-2.01	3e-06			-2.278	0	-2.068	0	-2.57	0	-2.324	0					No hit
VIT_03s0063g01780	Extra-large G-protein (XLG1)	-3.535	0	-3.266	0	-2.543	0	-2.456	0			-1.233	0.000564	-1.484	3.2e-05	-1.571	1.6e-05	-2.032	1e-06	-2.302	0					Signaling.Signaling pathway.G-protein signaling pathway
VIT_03s0063g01790	Transducin protein	-1.745	0.000141	-1.644	0.000267									-1.403	0.001421			-1.947	4.8e-05	-2.048	2.7e-05					Unclear
VIT_03s0063g01810	No hit	-1.447	0.000135	-1.644	3.5e-05	-1.252	0.000571	-1.381	0.000225					-1.827	1.4e-05	-1.699	3.2e-05	-2.088	2e-06	-1.891	7e-06					No hit
VIT_03s0063g01830	AOS (allene oxide synthase)	2.578	0.000281	2.598	0.000268	1.944	0.003401	1.89	0.00422			2.402	0.001507													Metabolism.Primary metabolism.Lipid metabolism.Fatty acid metabolism.Alpha-linolenic acid metabolism
VIT_03s0063g01840	AOS (allene oxide synthase)	1.925	0.002379	1.971	0.002025																					Metabolism.Primary metabolism.Lipid metabolism.Fatty acid metabolism.Alpha-linolenic acid metabolism
VIT_03s0063g01870	Cold acclimation protein WCOR413 protein beta form	-1.491	0	-1.685	0													-1.741	0	-1.548	0					Response to stimulus.Stress response.Abiotic stress response.Temperature stress response.Cold stress response
VIT_03s0063g01880	Acyl-CoA synthetase long-chain member 2	5.797	0	5.874	0	4.594	0	4.4	0	1.173	0.011731			3.226	0	3.42	0	5.004	0	4.926	0					Metabolism.Primary metabolism.Lipid metabolism.Fatty acid metabolism
VIT_03s0063g01890	Ring-H2 finger protein ATL3G	2.737	0	2.94	0	2.86	0	2.702	0					2.574	0	2.733	0	3.236	0	3.033	0					Unclear
VIT_03s0063g01910	Integral membrane protein	1.04	4.1e-05	1.054	3.7e-05																					Unknown
VIT_03s0063g01930	DC1 domain-containing protein	1.249	8.9e-05	1.206	0.000134	1.036	0.000592									1.094	0.000439									Unknown
VIT_03s0063g01960	Non-symbiotic hemoglobin class 1	-1.492	0.001614	-1.837	0.000249	-2.669	4e-06	-3.222	0			1.034	0.034296	-2.45	1.5e-05	-1.898	0.000223	-2.871	2e-06	-2.526	8e-06					Metabolism.Primary metabolism.Cofactor metabolism.Tetrapyrrole metabolism
VIT_03s0063g01970	Non-symbiotic hemoglobin 2	2.589	0	2.381	0	2.555	0	2.116	1e-06					1.602	4.7e-05	2.04	3e-06	1.612	3.5e-05	1.82	8e-06					Metabolism.Primary metabolism.Cofactor metabolism.Tetrapyrrole metabolism
VIT_03s0063g02020	Tic Complex Tic62 Subunit	1.918	0	1.599	0	1.439	0	1.42	0					1.481	0	1.501	0	1.785	0	2.105	0					Transport overview.Primary Active Transporters.P-P-bond hydrolysis-driven transporters.Chloroplast Env Prot Translocase
VIT_03s0063g02030	4-hydroxy-3-methylbut-2-enyl diphosphate reductase	-1.655	4e-06	-1.613	5e-06	-1.922	1e-06	-1.976	0					-1.757	3e-06	-1.703	4e-06	-1.324	5.6e-05	-1.367	3.9e-05					Metabolism.Primary metabolism.Lipid metabolism.Steroid metabolism.Steroid biosynthesis
VIT_03s0063g02040	Caffeine synthase	1.418	0	1.607	0	2.418	0	2.621	0					2.192	0	1.989	0	1.583	0	1.393	0					Metabolism.Primary metabolism.Nucleobase
VIT_03s0063g02130	UPF0326 protein hag1	1.137	0.003016																							Unknown
VIT_03s0063g02170	No hit	-1.762	0	-1.439	5e-06									-1.551	3e-06	-1.305	2e-05	-1.217	3.5e-05	-1.54	2e-06					No hit
VIT_03s0063g02240	PLATZ transcription factor	1.335	0	1.382	0	1.73	0	1.989	0					2.115	0	1.856	0	2.359	0	2.312	0					Regulation overview.Regulation of gene expression.Regulation of transcription.Transcription factor.PLATZ family transcription factor
VIT_03s0063g02250	Polyol transporter 5	3.691	0	4.973	0	2.917	3e-06	3.368	0					3.137	2e-06	2.686	1.1e-05	4.309	0	3.027	2e-06					Transport overview.Electrochemical Potential-driven Transporters.Porters.Major Facilitator Superfamily.Sugar Porter
VIT_03s0063g02310	Acidic leucine-rich nuclear phosphoprotein 32 member B	-1.11	0	-1.046	1e-06	-1.076	0									-1.07	1e-06			-1.031	1e-06					Unknown
VIT_03s0063g02340	Dehydration-responsive protein (RD22)	3.47	2e-06	3.362	2e-06	2.827	2e-05	2.911	1.4e-05					2.886	2.1e-05	2.803	2.9e-05	2.915	1.5e-05	3.024	9e-06					Response to stimulus.Stress response.Abiotic stress response.Drought stress response
VIT_03s0063g02360	Epicotyl-specific tissue protein	4.106	2e-06	3.838	5e-06	3.345	2.5e-05	3.084	6.4e-05					3.028	0.000102	3.29	4.1e-05	3.442	2e-05	3.71	8e-06					Unknown
VIT_03s0063g02380	Specific tissue protein 2	4.02	2e-06	3.786	5e-06	3.245	3.3e-05	2.928	0.000103					2.973	0.000113	3.29	3.7e-05	3.51	1.4e-05	3.743	7e-06					Unknown
VIT_03s0063g02430	Major Facilitator Superfamily	-2.575	0	-2.848	0	-2.423	0	-2.154	0					-1.774	5e-06	-2.043	1e-06	-2.158	0	-1.885	2e-06					Transport overview.Electrochemical Potential-driven Transporters.Porters.Major Facilitator Superfamily
VIT_03s0063g02490	Glucan endo-1	2.11	0	1.805	0	2.008	0	1.84	0					1.509	0	1.678	0	1.498	0	1.803	0
VIT_03s0063g02510	Protein kinase	1.463	6.2e-05	1.349	0.000153	1.712	1.1e-05	1.814	5e-06	1.17	0.002582							1.341	0.00017	1.455	7.2e-05					Signaling.Signaling pathway.Protein kinase
VIT_03s0063g02530	Unknown protein	-1.135	0.000456																							Unknown
VIT_03s0063g02620	Myb RAD (Transcription factor RAD)	2.143	6e-05	2.629	6e-06	2.978	1e-06	2.634	6e-06					1.68	0.000888	2.024	0.000146	2.145	6.6e-05	1.659	0.000836					Development.Reproductive development.Flower development
VIT_03s0063g02650	Hydrolase	-1.835	3e-06	-1.772	4e-06													-1.994	1e-06	-2.057	1e-06
VIT_03s0063g02660	DNA-3-methyladenine glycosylase II	1.077	0	1.221	0	1.237	0	1.232	0									1.098	0							Metabolism.Primary metabolism.Nucleobase
VIT_03s0088g00050	Serine carboxypeptitase 1	3.484	0	3.358	0	3.573	0	3.193	0					2.297	0	2.678	0	2.979	0	3.105	0					Metabolism.Primary metabolism.Protein metabolism and modification.Proteolysis.Peptidase-mediated proteolysis
VIT_03s0088g00060	Isoflavone reductase	4.983	0	6.371	0	3.931	0	4.112	0					3.917	0	3.737	0	5.67	0	4.281	0			-1.388	0.000176	Metabolism.Secondary metabolism.Phenylpropanoid metabolism.Flavonoid metabolism.Isoflavonoid metabolism.Isoflavonoid biosynthesis
VIT_03s0088g00110	Serine carboxypeptidase SCPL17	3.602	0	3.419	0	3.687	0	3.396	0					2.489	0	2.78	0	3.099	0	3.282	0					Metabolism.Primary metabolism.Protein metabolism and modification.Proteolysis.Peptidase-mediated proteolysis
VIT_03s0088g00140	Isoflavone reductase protein 2	4.098	0	4.579	0	3.074	0	3.185	0			1.251	0.002555	3.11	0	2.999	0	3.328	0	2.847	0					Metabolism.Secondary metabolism.Phenylpropanoid metabolism.Flavonoid metabolism.Isoflavonoid metabolism.Isoflavonoid biosynthesis
VIT_03s0088g00150	Serine carboxypeptidase SCPL17	1.897	2e-06	1.893	2e-06	1.862	3e-06	2.001	1e-06	1.305	0.000845	1.869	1.7e-05													Metabolism.Primary metabolism.Protein metabolism and modification.Proteolysis.Peptidase-mediated proteolysis
VIT_03s0088g00160	Serine carboxypeptidase SCPL17	1.422	7e-06	1.576	2e-06	1.696	1e-06	1.62	1e-06	1.009	0.001439	1.085	0.000483													Metabolism.Primary metabolism.Protein metabolism and modification.Proteolysis.Peptidase-mediated proteolysis
VIT_03s0088g00180	No hit	-1.675	2.3e-05	-1.062	0.002121	-2.52	0	-2.318	0					-2.116	2e-06	-2.318	1e-06	-1.339	0.000272	-1.952	4e-06					No hit
VIT_03s0088g00190	Brassinosteroid insensitive 1-associated receptor kinase 1	-1.78	0	-1.357	3e-06	-3.1	0	-2.97	0					-2.621	0	-2.752	0	-1.17	1.7e-05	-1.592	0					Signaling.Hormone Signaling.Brassinosteroid Signaling.Brassinosteroid-mediated Signaling pathway
VIT_03s0088g00250	Isoflavone reductase	3.78	0	4.192	0	3.035	0	3.218	0					3.067	0	2.884	0	3.452	0	3.04	0					Metabolism.Secondary metabolism.Phenylpropanoid metabolism.Flavonoid metabolism.Isoflavonoid metabolism.Isoflavonoid biosynthesis
VIT_03s0088g00260	Serine carboxypeptidase S10	5.837	0	4.562	0	5.829	0	5.903	0	3.051	2.8e-05	3.281	7e-06	2.851	7e-06	2.777	9e-06	1.28	0.010098	2.556	1.9e-05					Metabolism.Primary metabolism.Protein metabolism and modification.Proteolysis.Peptidase-mediated proteolysis
VIT_03s0088g00300	Unknown	1.402	8.9e-05	1.736	8e-06	1.101	0.000975	1.299	0.000208																	Unknown
VIT_03s0088g00320	Peptidase M50	1.347	2e-06	1.26	5e-06	1.586	0	1.532	0					1.836	0	1.89	0									Metabolism.Primary metabolism.Protein metabolism and modification.Proteolysis.Peptidase-mediated proteolysis
VIT_03s0088g00380	Tubulin alpha	2.116	0	1.368	0	1.721	0	1.692	0					1.35	0	1.38	0			1.437	0					Cellular process.Cellular component organization and biogenesis.Cytoskeleton organization and biogenesis.Microtubule organization and biogenesis
VIT_03s0088g00390	DnaJ homolog	-1.242	0	-1.253	0	-1.402	0	-1.252	0
VIT_03s0088g00410	Pyruvate kinase isozyme A	1.493	0	1.477	0	1.45	0	1.409	0					1.287	0	1.328	0	1.545	0	1.561	0
VIT_03s0088g00470	Auxin responsive SAUR protein	-1.446	5e-06	-1.102	0.000114	-1.219	3.7e-05	-1.38	9e-06											-1.237	3.4e-05					Signaling.Hormone Signaling.Auxin Signaling.Auxin-mediated Signaling pathway
VIT_03s0088g00490	Unknown	1.812	0.002555	1.752	0.003391	3.414	4e-06	3.31	6e-06	1.98	0.00459	-2.229	0.001193	1.33	0.022904	1.434	0.014839	3.981	1e-06	4.041	0					Unknown
VIT_03s0088g00560	Citrate synthase	-1.03	0.003286															1.5	0.000115	1.286	0.000528					Metabolism.Primary metabolism.Generation of metabolite precursors and energy.Citric acid cycle
VIT_03s0088g00570	Glutamine synthetase B1 GLB1	1.376	0	1.137	0	1.005	0					-1.019	2e-06	1.322	0	1.426	0	2.156	0	2.396	0					Metabolism.Primary metabolism.Amino acid metabolism.Glutamate metabolism
VIT_03s0088g00620	Stress-induced	3.697	0	1.774	8e-06									1.746	1.3e-05	1.416	0.000128	2.058	1e-06	3.98	0			1.922	0.000386	Unknown
VIT_03s0088g00650	Xyloglucan:xyloglucosyl transferase	1.819	9.4e-05	1.871	7.1e-05	2.023	3e-05	1.943	4.8e-05			1.116	0.013006	1.332	0.00221	1.412	0.001349									Cellular process.Cellular component organization and biogenesis.Cell wall organization and biogenesis.Cell wall metabolism.Cell wall modification.Xyloglucan modification
VIT_03s0088g00690	Pathogenesis-related protein 1 precursor (PRP 1)	-2.062	2e-06	-2.069	2e-06	-1.96	3e-06	-1.988	3e-06					-1.629	4.1e-05	-1.601	4.8e-05	-2.26	1e-06	-2.253	1e-06					Signaling.Hormone Signaling.Jasmonate salicylate signaling.Jasmonate Signaling.Jasmonate-mediated Signaling pathway
VIT_03s0088g00700	Pathogenesis related protein 1 precursor (pr1 gene)	-5.712	0	-5.772	0	-5.037	0	-5.384	0					-4.864	0	-4.517	0	-6.263	0	-6.203	0					Signaling.Hormone Signaling.Jasmonate salicylate signaling.Jasmonate Signaling.Jasmonate-mediated Signaling pathway
VIT_03s0088g00710	Pathogenesis-related protein 1 precursor (PRP 1)	-7.144	0	-7.049	0	-6.033	0	-6.706	0					-5.849	0	-5.176	0	-7.462	0	-7.558	0					Signaling.Hormone Signaling.Jasmonate salicylate signaling.Jasmonate Signaling.Jasmonate-mediated Signaling pathway
VIT_03s0088g00750	Pathogenesis related protein 1 precursor [Vitis vinifera]	-4.762	0	-4.814	0	-4.257	0	-4.676	0					-3.765	0	-3.346	1e-06	-5.288	0	-5.235	0					Signaling.Hormone Signaling.Jasmonate salicylate signaling.Jasmonate Signaling.Jasmonate-mediated Signaling pathway
VIT_03s0088g00780	Pathogenesis-related protein 1 precursor (PRP 1)	-2.38	9e-06	-2.42	8e-06	-2.211	2.2e-05	-2.443	7e-06	-1.236	0.015349			-1.208	0.007268			-3.017	1e-06	-2.978	1e-06					Signaling.Hormone Signaling.Jasmonate salicylate signaling.Jasmonate Signaling.Jasmonate-mediated Signaling pathway
VIT_03s0088g00840	No hit	3.392	0	3.383	0	3.359	0	3.396	0					3.233	0	3.195	0	3.321	0	3.33	0					No hit
VIT_03s0088g00970	No hit	-1.655	2e-06	-1.553	4e-06	-1.37	1.8e-05	-1.213	7.1e-05					-1.05	0.000397	-1.206	9.6e-05	-1.49	7e-06	-1.592	3e-06					No hit
VIT_03s0088g01030	No hit	-1.386	2e-06	-1.338	3e-06	-1.568	0	-2.059	0					-1.645	0	-1.154	2.3e-05									No hit
VIT_03s0088g01090	Zinc finger (C3HC4-type ring finger)	-1.478	6.6e-05	-1.445	8.8e-05	-1.763	9e-06	-1.631	2.3e-05					-1.357	0.000217	-1.488	8.2e-05	-1.345	0.000195	-1.378	0.000152					Regulation overview.Regulation of gene expression.Regulation of transcription.Transcription factor.Zinc finger C3HC4 family transcription factor
VIT_03s0088g01160	Unknown protein	1.343	0.012787	1.298	0.016061	3.423	2e-06	3.033	7e-06	1.923	0.003493	-1.875	0.002686	1.109	0.040108	1.5	0.007258	3.173	4e-06	3.218	4e-06					Unknown
VIT_03s0088g01180	Proline iminopeptidase	-1.736	1.4e-05	-1.894	5e-06													-1.592	4.1e-05	-1.434	0.000126					Metabolism.Primary metabolism.Amino acid metabolism.Arginine and proline metabolism
VIT_03s0088g01190	Malate dehydrogenase	2.282	0	2.005	0	2.732	0	2.405	0					2.207	0	2.534	0	1.956	0	2.233	0
VIT_03s0088g01250	D-threo-aldose 1-dehydrogenase	2.258	0	1.909	3e-06	2.275	0	2.02	2e-06	1.11	0.004077	1.222	0.001239			1.166	0.000855			1.036	0.002003					Metabolism.Primary metabolism.Organic acid metabolism.Ascorbate and aldarate metabolism
VIT_03s0088g01280	No hit	-1.543	5.8e-05	-1.846	8e-06	-1.748	1.5e-05	-1.703	2e-05					-1.752	2e-05	-1.797	1.4e-05	-2.254	1e-06	-1.951	4e-06					No hit
VIT_03s0088g01300	No hit	-1.786	1e-06	-1.588	2e-06	-1.127	0.000129									-1.113	0.000186	-1.623	2e-06	-1.822	0					No hit
VIT_03s0091g00040	Limonoid UDP-glucosyltransferase	2.073	2e-06	2.024	3e-06	2.298	1e-06	2.641	0	2.332	8e-06	2.379	3e-06													Metabolism.Secondary metabolism.Phenylpropanoid metabolism.Phenylpropanoid biosynthesis
VIT_03s0091g00050	Triacylglycerol/steryl ester hydrolase	1.164	0	1.006	0	1.269	0	1.117	0							1.119	0									Metabolism.Primary metabolism.Lipid metabolism.Glycerolipid metabolism.Glycerolipid catabolism
VIT_03s0091g00060	ACT domain-containing protein (ACR6)	-1.937	0	-1.446	3e-06	-1.222	2.3e-05	-1.046	0.000131									-1.26	1.8e-05	-1.751	0					Unknown
VIT_03s0091g00070	ACT domain-containing protein (ACR6)	-2.434	0	-2.044	0	-1.551	2e-06	-1.468	4e-06					-1.265	3.2e-05	-1.349	1.5e-05	-1.912	0	-2.302	0					Unknown
VIT_03s0091g00090	No hit	-1.035	0.00303	-1.142	0.001402									-1.174	0.00135	-1.256	0.000737	-1.36	0.000293	-1.253	0.000638					No hit
VIT_03s0091g00130	Prp27	-1.2	0.00015	-1.422	2.4e-05													-1.161	0.000226							Response to stimulus.Stress response.Biotic stress response
VIT_03s0091g00140	Plant basic secretory protein (BSP) family	-3.351	0	-3.304	0	-2.907	1e-06	-2.976	1e-06					-2.583	7e-06	-2.514	1e-05	-2.917	1e-06	-2.965	1e-06					Unknown
VIT_03s0091g00150	NtPRp27 secretory protein	-3.631	0	-3.578	0	-2.13	0	-2.592	0					-2.45	0	-1.988	0	-3.284	0	-3.336	0					Response to stimulus.Stress response.Biotic stress response
VIT_03s0091g00160	NtPRp27 secretory protein	-5.172	0	-5.132	0	-4.558	0	-5.135	0					-4.6	0	-4.023	0	-5.34	0	-5.381	0					Response to stimulus.Stress response.Biotic stress response
VIT_03s0091g00200	DNA repair protein REV1	-1.733	0	-1.395	0	-1.737	0	-1.728	0					-1.378	1e-06	-1.387	1e-06	-1.543	0	-1.88	0					Metabolism.Primary metabolism.Nucleobase
VIT_03s0091g00210	Ethylene-responsive protein	4.805	0	4.957	0	4.51	0	4.649	0					4.381	0	4.242	0	5.474	0	5.322	0					Signaling.Hormone Signaling.Ethylene Signaling.Ethylene-mediated Signaling pathway
VIT_03s0091g00260	Zinc finger protein 4	-2.923	0	-3.009	0	-4.098	0	-4.103	0					-3.71	0	-3.705	0	-2.724	0	-2.638	0					Regulation overview.Regulation of gene expression.Regulation of transcription.Transcription factor.C2H2 family transcription factor
VIT_03s0091g00410	Unknown protein	2.489	0	2.013	0	1.357	1e-06	1.033	1.9e-05							1.029	2.6e-05	1.567	0	2.043	0					Unknown
VIT_03s0091g00420	No hit	3.428	0	2.076	7e-06	2.845	0	3.495	0					3.174	0	2.524	1e-06	1.683	7.7e-05	3.035	0			1.351	0.021419	No hit
VIT_03s0091g00430	SWIB complex BAF60b domain-containing protein	1.174	0	1.361	0	1.593	0	1.647	0					1.783	0	1.728	0	1.393	0	1.206	0					Regulation overview.Regulation of gene expression.Regulation of transcription.Transcription factor.SWIB
VIT_03s0091g00450	Progesterone 5-beta-reductase	1.165	0.010167	1.979	0.00012	2.535	7e-06	1.771	0.000369					1.189	0.010425	1.953	0.000173									Metabolism.Primary metabolism.Lipid metabolism.Steroid metabolism.C21-Steroid hormone metabolism
VIT_03s0091g00490	Unknown protein	2.04	1e-06	1.593	1.6e-05									1.739	8e-06	2.092	1e-06	2.186	0	2.633	0					Unknown
VIT_03s0091g00500	Unknown protein	2.549	0	2.053	0									2.103	0	2.428	0	2.808	0	3.304	0					Unknown
VIT_03s0091g00510	Unknown	1.095	2e-06											1.705	0	1.903	0	1.525	0	1.66	0					Unknown
VIT_03s0091g00520	Prolyl 4-hydroxylase	-1.134	0	-1.314	0	-1.202	0	-1.27	0					-1.09	0	-1.022	0	-1.428	0	-1.248	0					Metabolism.Primary metabolism.Amino acid metabolism.Arginine and proline metabolism
VIT_03s0091g00530	N-acetyltransferase ESCO2	1.682	0	1.731	0	1.223	7e-06	1.167	1.2e-05					1.034	6.2e-05	1.09	3.4e-05	1.177	1.1e-05	1.129	1.8e-05					Unclassified
VIT_03s0091g00540	Prolyl 4-hydroxylase	-1.387	0	-1.516	0	-1.567	0	-1.601	0					-1.374	0	-1.34	0	-1.655	0	-1.526	0					Metabolism.Primary metabolism.Amino acid metabolism.Arginine and proline metabolism
VIT_03s0091g00580	Protein Mpv17	-1.948	0	-1.81	0	-1.284	1.3e-05	-1.183	3.3e-05					-1.65	1e-06	-1.752	0	-2.464	0	-2.602	0					Cellular process.Cellular component organization and biogenesis.Organelle organization and biogenesis.Peroxisome organization and biogenesis.Peroxisome membrane organization and biogenesis
VIT_03s0091g00660	Unknown protein	2.942	0	2.755	0	2.654	0	2.736	0					2.024	0	1.942	0	2.687	0	2.875	0					Unknown
VIT_03s0091g00670	Lateral organ boundaries protein 38	-3.052	0	-2.83	0	-2.574	0	-2.65	0					-2.435	0	-2.359	0	-2.375	0	-2.597	0					Regulation overview.Regulation of gene expression.Regulation of transcription.Transcription factor.AS2 family transcription factor
VIT_03s0091g00680	NPY2 (naked pins in yuc mutants 2)	1.874	0	1.753	0	1.335	5e-06	1.215	1.6e-05	1.095	0.000347	1.035	0.000331													Signaling.Signaling pathway.Light Signaling
VIT_03s0091g00690	Salt tolerance zinc finger	-1.995	0	-2.245	0													-2.366	0	-2.115	0					Regulation overview.Regulation of gene expression.Regulation of transcription.Transcription factor.C2H2 family transcription factor
VIT_03s0091g00750	Beta-1	3.483	0	3.683	0	3.181	0	3.344	0	1.22	0.01394	1.963	0.000237	2.125	3.5e-05	1.961	8.1e-05	1.72	0.000258	1.52	0.000829
VIT_03s0091g00770	No hit	-2.339	0	-2.746	0	-2.563	0	-3.146	0	-1.271	0.000153	-1.735	4e-06	-1.876	0	-1.292	2e-05	-1.01	0.000227							No hit
VIT_03s0091g00810	Beta-1	-1.992	0	-1.897	0	-1.018	0.000421	-1.439	1e-05									-1.804	1e-06	-1.9	0
[truncated: 7,275 more rows]
