# Supplementary material for: Is Transcriptomic Regulation of Berry Development More Important at Night than During the Day?
Source: PLoS One. 2014 Feb 13;9(2):e88844. doi: 10.1371/journal.pone.0088844 (PMC3923830; doi:10.1371/journal.pone.0088844)
Supplement: Table S4 — Day – Night modulated transcripts. (XLSX) [file pone.0088844.s009.xlsx]

## Sheet: all_DAY-NIGHT_lfc1_p0.05_annote
G1: Green 1; G2: Green 2; R1: Ripe1 R2: Ripe2	D: Day: N: Night; lfc: log2 fold change; padj: adjusted p value
Unique_ID	Functional_annotation	lfc_D-N_G1	padj_D-N_G1	lfc_D-N_G2	padj_D-N_G2	lfc_D-N_R1	padj_D-N_R1	lfc_D-N_R2	padj_D-N_R2
VIT_12s0055g00800	Arachidonic acid-induced DEA1	-1.382	0.029966			-4.119	1e-06	-1.513	0.019309
VIT_16s0100g01190	Stilbene synthase [Vitis vinifera]					-3.497	0	-4.023	0
VIT_16s0039g02930	Unknown					-3.379	0	-3.726	0
VIT_19s0085g01110	Aspartyl protease			-2.086	3.5e-05	-3.132	0
VIT_18s0166g00260	No hit					-3.071	0.001129
VIT_07s0005g05680	Tetratricopeptide repeat domain male sterility MS5					-2.982	0	-2.03	2e-06
VIT_18s0001g04120	(-)-germacrene D synthase					-2.939	0	-2.455	0
VIT_15s0048g00510	Pectinesterase family					-2.932	0.0051	-2.419	0.021504
VIT_18s0075g00610	Laccase					-2.925	0.004701	-2.998	0.004241
VIT_18s0117g00550	Laccase					-2.925	0.019858	-2.585	0.043974
VIT_04s0023g02900	Ferulate-5-hydroxylase					-2.904	1e-06	-2.356	1.8e-05
VIT_00s0270g00120	Alpha-amylase/subtilisin inhibitor					-2.878	0.031588
VIT_09s0054g00570	No hit					-2.87	0	-2.904	0
VIT_06s0004g06090	Diphenol oxidase					-2.84	0.004987
VIT_18s0001g13230	Beta-galactosidase BG1 [Vitis vinifera]					-2.831	1e-05
VIT_18s0001g04550	(-)-germacrene D synthase					-2.798	0
VIT_09s0018g00960	Laccase					-2.785	0.005758
VIT_07s0031g00110	Unknown protein					-2.752	0.001147
VIT_00s0229g00190	Inositol 2-dehydrogenase like protein					-2.733	2.6e-05	-1.247	0.025535
VIT_05s0020g03280	Copper amine oxidase					-2.702	2e-06	-2.043	4.4e-05
VIT_18s0075g00830	Laccase					-2.661	0.018651	-2.291	0.047607
VIT_18s0075g01030	Laccase					-2.637	0.012163	-2.538	0.017314
VIT_11s0016g02920	Unknown protein	-2.134	0.000131	-2.079	9.1e-05	-2.578	1.2e-05
VIT_18s0075g00530	Laccase					-2.548	0.08046
VIT_09s0054g01680	No hit					-2.532	1e-06
VIT_18s0001g08160	No hit					-2.516	0.000188
VIT_18s0075g00780	Laccase					-2.465	0.047992
VIT_00s0324g00050	UDP-glucose glucosyltransferase					-2.455	0	-1.722	0
VIT_01s0011g03360	Unknown					-2.449	1.1e-05	-1.735	0.000447
VIT_01s0011g05430	Fw2.2 ORFX	-1.282	0.014072			-2.421	4.6e-05	-1.823	0.000859
VIT_05s0020g01100	Myb domain protein 61					-2.407	1.8e-05
VIT_13s0019g02190	No hit					-2.405	0	-1.899	2e-06
VIT_08s0007g05580	Embryo-abundant protein					-2.403	0	-2.5	0
VIT_18s0001g04780	(-)-germacrene D synthase					-2.401	1e-06	-2.209	3e-06
VIT_08s0007g00030	Cation/hydrogen exchanger 20 (CHX20)					-2.393	4e-06	-1.935	4.7e-05
VIT_16s0100g01000	Stilbene synthase 4			1.35	4.4e-05	-2.391	0	-2.169	0
VIT_07s0255g00130	Unknown protein					-2.366	1e-06
VIT_05s0020g05040	Proteinase inhibitor 1 PPI3B2					-2.362	5e-06	-2.171	1.5e-05
VIT_06s0009g03280	No hit					-2.322	0	-1.655	1.1e-05
VIT_00s0214g00070	ABC transporter C member 9			-1.683	5e-06	-2.318	0	-1.694	7e-06
VIT_07s0005g04110	Cellulose synthase CESA4					-2.308	0.003748
VIT_05s0020g03260	Copper amine oxidase					-2.293	1e-06	-1.413	0.000124
VIT_18s0001g08200	MATE efflux family protein ZF14			-2.034	0.013579	-2.288	0.011537
VIT_12s0059g00760	Adenosine 5' phosphosulfate reductase					-2.267	9e-06	-1.643	0.000298
VIT_00s1212g00010	Diphenol oxidase					-2.255	0.017963	-2.119	0.028774
VIT_10s0003g04080	Unknown					-2.252	1.2e-05	-2.146	2.3e-05
VIT_18s0001g00920	Laccase					-2.244	0.027814	-2.268	0.028923
VIT_10s0042g00700	Leucine-rich repeat receptor-like protein kinase 1					-2.24	0	-2.273	0
VIT_18s0075g00620	Laccase					-2.235	0.046692	-2.515	0.026824
VIT_09s0002g00600	RPP27 (resistance to peronospora parasitica 27)					-2.232	0	-2.477	0
VIT_16s0100g01140	Stilbene synthase 2					-2.216	1e-05	-2.296	8e-06
VIT_09s0096g00800	Receptor kinase					-2.209	0	-2.568	0
VIT_05s0077g01530	Pathogenesis protein 10 [Vitis vinifera]					-2.203	0.000413	-2.128	0.000626
VIT_08s0007g00690	Laccase					-2.203	0.011162
VIT_18s0001g00850	Laccase					-2.201	0.084054
VIT_17s0000g04150	Leucoanthocyanidin reductase					-2.187	0.000221
VIT_16s0013g00810	Unknown					-2.186	0	-2.931	0
VIT_18s0001g00730	Laccase					-2.181	0.046831	-2.206	0.047868
VIT_10s0003g01560	Cellulose synthase CESA8					-2.18	0.016797
VIT_18s0089g00660	CF9					-2.171	0
VIT_18s0001g05240	(-)-germacrene D synthase					-2.17	0	-2.155	0
VIT_14s0030g00670	Dehydroquinate dehydratase					-2.155	0.009414	-2.199	0.008928
VIT_17s0000g00200	Ethylene-responsive transcription factor ERF114					-2.148	2.4e-05
VIT_00s0262g00020	Receptor kinase RK20-1					-2.145	0	-1.39	2.6e-05
VIT_15s0046g01970	Anthocyanidine rhamnosyl-transferase					-2.143	0
VIT_12s0028g02970	MLO1					-2.141	1e-06	-1.762	6e-06
VIT_00s0199g00310	No hit	-1.55	6.5e-05			-2.139	1e-06
VIT_08s0105g00200	U-box domain-containing protein					-2.139	1e-06
VIT_18s0001g00340	Diphenol oxidase					-2.137	0.048258
VIT_02s0087g00710	ABA 8'-hydroxylase CYP707A1			-1.394	0.008903	-2.129	0.000562	-1.466	0.012578
VIT_10s0003g01070	Unknown protein					-2.125	0.006071
VIT_13s0019g04440	Zinc finger (C3HC4-type ring finger)					-2.124	5e-06	-1.603	0.000111
VIT_13s0019g00540	Ethylene-responsive protein					-2.117	3e-06	-1.289	0.000637
VIT_15s0046g01980	UDP-glucosyltransferase					-2.117	0
VIT_15s0048g01750	fasciclin arabinogalactan-protein (FLA8)					-2.117	1e-06
VIT_01s0011g03730	(myb domain protein 62					-2.104	1.8e-05	-1.168	0.005272
VIT_10s0003g00480	Isoflavone methyltransferase/ Orcinol O-methyltransferase 1 oomt1					-2.092	2e-06	-1.671	2.5e-05
VIT_18s0075g00630	Laccase					-2.083	0.074178
VIT_18s0117g00450	Laccase					-2.08	0.05387
VIT_18s0075g00600	Laccase					-2.072	0.023571	-1.869	0.045795
VIT_00s1458g00010	CRK10 (cysteine-rich RLK10)					-2.063	5e-06	-1.283	0.000792
VIT_00s1352g00010	Myb domain protein 84					-2.059	6.8e-05
VIT_07s0031g02670	Delay of germination 1					-2.042	0.00019
VIT_11s0037g00530	Cellulose synthase IRX3					-2.042	0.006423
VIT_10s0042g00600	Leucine Rich Repeat receptor-like kinase					-2.041	0	-2.203	0
VIT_18s0001g01290	Laccase					-2.034	0.027486	-1.97	0.036258
VIT_16s0100g01100	Stilbene synthase					-2.03	0.015706	-2.121	0.012916
VIT_12s0059g01720	No hit					-2.024	0	-1.842	1e-06
VIT_13s0067g03260	Pheophorbidase					-2.023	0.000154	-1.642	0.001178
VIT_18s0001g09550	Receptor kinase TRKe					-2.015	0	-1.562	5e-06
VIT_07s0005g05720	Tetratricopeptide repeat domain male sterility MS5					-2.011	0.000239	-1.562	0.0025
VIT_05s0049g00600	No hit					-2.007	0.003916
VIT_18s0001g11500	CYP81E1					-2.004	1.6e-05	-3.064	0
VIT_13s0084g00670	Unknown protein			1.034	0.001608	-1.998	4e-06	-2.221	1e-06
VIT_18s0001g00420	Laccase					-1.998	0.049625	-2.155	0.036483
VIT_00s2648g00010	FAD-dependent pyridine nucleotide-disulphide oxidoreductase					-1.994	1e-06	-2.715	0
VIT_11s0016g03580	Catalytic					-1.985	0.000503	-1.327	0.014197
VIT_16s0013g00070	Unknown					-1.985	1e-06	-2.358	0
VIT_16s0039g02840	Unknown					-1.985	0.000247	-2.797	8e-06
VIT_16s0050g01960	Curculin (mannose-binding) lectin					-1.98	4e-06	-1.242	0.000594
VIT_18s0001g00790	Laccase					-1.98	0.083061
VIT_03s0063g01290	Gibberellin 20 oxidase 2					-1.972	2.1e-05	-1.238	0.002172
VIT_07s0005g03340	Myb domain protein 14					-1.967	1.9e-05	-2.05	1.4e-05
VIT_06s0004g02590	Carbonic anhydrase					-1.964	7.9e-05	-1.924	0.000109
VIT_08s0007g08020	No hit					-1.962	0.003267
VIT_14s0068g01490	NAC domain-containing protein 83					-1.958	1e-06	-1.523	2.5e-05
VIT_05s0094g00360	Chitinase class IV					-1.947	0.044706
VIT_00s0323g00070	Pectin methylesterase inhibitor					-1.946	3.4e-05
VIT_01s0011g05440	Unknown protein					-1.946	0.003697
VIT_13s0067g02300	Hypoxia-responsive					-1.932	0.153241
VIT_18s0001g04280	(-)-germacrene D synthase					-1.928	0.013998
VIT_15s0048g00500	Pectinesterase family					-1.927	0.245128
VIT_16s0050g00410	Photoassimilate-responsive protein PAR-1a					-1.925	0	-2.239	0
VIT_18s0075g00810	Laccase					-1.925	0.048003
VIT_18s0001g04720	(-)-germacrene D synthase					-1.924	0	-1.601	4e-06
VIT_19s0014g01050	UNE1 (unfertilized embryo sac 1)					-1.918	0.000864	-1.493	0.0073
VIT_18s0001g11420	CYP82C2					-1.916	4.7e-05	-3.189	0
VIT_18s0001g00930	Diphenol oxidase					-1.912	0.100979
VIT_16s0100g00770	Stilbene synthase					-1.907	1.2e-05	-2.203	3e-06
VIT_15s0021g01270	Unknown					-1.903	0	-1.755	1e-06
VIT_02s0025g01750	Cellulose synthase CSLG3					-1.899	0.000263
VIT_12s0057g00420	Auxin-responsive protein AIR12					-1.893	1.2e-05	-1.742	3.3e-05
VIT_06s0004g05070	Zinc transporter (ZIP2)					-1.891	0.003746
VIT_06s0004g02010	No hit					-1.889	0.003941
VIT_18s0166g00250	No hit					-1.886	0.001286
VIT_00s1466g00010	No hit					-1.885	0.010815
VIT_18s0075g00960	Laccase					-1.883	0.029211	-1.739	0.049064
VIT_18s0117g00590	Laccase					-1.875	0.138864
VIT_01s0010g02000	Peroxidase					-1.873	0.34916
VIT_18s0001g04870	(-)-germacrene D synthase					-1.873	0.000182
VIT_18s0001g11540	CYPLXXXII					-1.865	2.7e-05	-2.879	0
VIT_19s0090g01530	Pirin			1.18	0.00037	-1.863	5e-06	-1.529	4.5e-05
VIT_18s0001g05410	No hit					-1.86	7e-06
VIT_18s0001g00310	Laccase					-1.851	0.046529
VIT_14s0066g00700	Oleosin H-isoform			-1.714	0.044865	-1.849	0.054641
VIT_00s1350g00030	Unknown					-1.843	0.02992	-1.793	0.038217
VIT_01s0011g03020	HAK5 (High affinity K+ transporter 5)					-1.843	0	-1.156	9e-06
VIT_03s0091g00690	Salt tolerance zinc finger					-1.842	0	-1.289	2e-05
VIT_05s0020g03290	S-receptor kinase					-1.841	0	-1.391	1e-06
VIT_09s0018g01190	Anthranilate N-benzoyltransferase					-1.841	0.001269	-1.985	0.000703
VIT_18s0001g03180	Nodulin MtN21 family					-1.839	0.017423	-1.615	0.040832
VIT_06s0004g01990	No hit					-1.838	0.020865
VIT_14s0060g00230	Pectinacetylesterase					-1.838	0.000301
VIT_00s0262g00120	Receptor kinase RK20-1					-1.836	1.1e-05	-1.245	0.000637
VIT_16s0039g01170	Phenylalanine ammonium lyase					-1.824	0.001107	-1.723	0.001963
VIT_16s0039g01320	Phenylalanin ammonia-lyase [Vitis vinifera]					-1.824	0.000744	-1.671	0.001728
VIT_18s0001g00400	Laccase					-1.824	0.000918	-1.826	0.000979
VIT_06s0004g01020	Dirigent protein					-1.819	0.001286	-2.164	0.000277
VIT_13s0019g01710	Scarecrow transcription factor 14 (SCL14)					-1.817	1.9e-05	-1.258	0.000849
VIT_07s0031g01980	Ethylene-responsive transcription factor aba repressor 1 abr1/erf111					-1.813	0.004394	-1.399	0.028494
VIT_11s0065g00350	Trans-cinnamate 4-monooxygenase					-1.811	0.048892	-2.005	0.030894
VIT_16s0100g01200	Stilbene synthase			1.441	0.009797	-1.807	0.003439	-1.981	0.001746
VIT_15s0045g00380	Phosphoesterase					-1.806	0.000239
VIT_00s0477g00010	No hit	-1.416	9.7e-05			-1.804	5e-06
VIT_02s0025g02560	O-succinylhomoserine sulfhydrylase	1.272	0.013437			-1.804	0.000769	-1.311	0.010998
VIT_18s0001g04490	Germacrene-D synthase					-1.802	0.356421
VIT_15s0045g00750	Rpp4 candidate 3					-1.794	0.003757
VIT_16s0100g00990	Stilbene synthase 2			2.061	0.000386	-1.792	0.002011	-1.878	0.001465
VIT_16s0100g00830	Stilbene synthase					-1.788	0.001695	-2.145	0.000356
VIT_07s0005g02720	No hit					-1.784	0.027837
VIT_15s0045g00710	R protein disease resistance protein					-1.779	0.000305
VIT_16s0050g00400	Photoassimilate-responsive protein PAR-1a			1.034	0.003833	-1.778	4.6e-05	-2.319	3e-06
VIT_18s0001g01280	Laccase					-1.775	0.114592
VIT_13s0019g02180	Tropinone reductase					-1.77	3.6e-05	-1.54	0.000176
VIT_00s0301g00090	NDA2 (alternative NAD(P)H dehydrogenase 2)	-1.419	0.00352			-1.769	0.000407	-2.101	7.8e-05
VIT_16s0013g00050	Unknown					-1.769	0	-2.081	0
VIT_06s0004g03100	MLO1	-1.313	0.005554			-1.764	0.000361	-1.002	0.031208
VIT_18s0122g00610	3-hydroxy-3-methylglutaryl-coenzyme A reductase 3					-1.764	6e-06
VIT_12s0059g00400	EF hand					-1.763	0.01934
VIT_14s0068g01250	Mitochondrial phosphate transporter					-1.76	2e-06	-2.328	0
VIT_18s0001g05840	RNA recognition motif (RRM)-containing protein					-1.76	1e-06
VIT_18s0001g03640	No hit					-1.757	0.004545
VIT_10s0003g01020	Unknown protein					-1.743	0	-1.325	1.3e-05
VIT_16s0098g01170	Homeobox-leucine zipper protein HB-12					-1.741	0.000747	-1.906	0.000348
VIT_16s0100g00840	Stilbene synthase 4			1.004	0.022246	-1.741	0.000733	-1.328	0.007353
VIT_03s0038g03980	Unknown protein	-1.739	0.000959			-1.736	0.000742
VIT_08s0040g00780	P-coumaroyl shikimate 3'-hydroxylase isoform 1					-1.735	0.020865	-1.577	0.039708
VIT_00s0194g00320	No hit			-1.294	0.002086	-1.733	0.000269	-1.376	0.002346
VIT_15s0048g02870	Homeobox-leucine zipper protein HB-7	1.797	6e-05			-1.726	6.8e-05	-1.111	0.004444
VIT_06s0004g04010	Exocyst subunit EXO70 H7					-1.723	0.000127	-1.733	0.000127
VIT_19s0090g00360	Unknown					-1.721	0.000232	-2.257	1.5e-05
VIT_16s0050g01880	Receptor kinase homolog LRK10					-1.719	2e-05
VIT_12s0134g00550	Equilibrative nucleoside transporter (ENT3)			1.176	1.2e-05	-1.712	0	-1.195	1.4e-05
VIT_01s0137g00790	No hit					-1.711	0.011231	-1.852	0.006942
VIT_06s0004g01010	Dirigent protein pDIR9					-1.71	0.000346	-2.271	2.1e-05
VIT_00s0481g00020	Diphenol oxidase					-1.707	0.108198
VIT_02s0012g02370	Geraniol 10-hydroxylase					-1.705	0.012842
VIT_14s0030g02150	Calmodulin					-1.703	2.9e-05	-1.622	5.3e-05
VIT_14s0060g00790	Galactinol synthase					-1.702	0.005711
VIT_01s0011g02320	Unknown protein					-1.697	5.7e-05	-1.889	2.2e-05
VIT_18s0117g00480	Laccase					-1.691	0.034014
VIT_09s0054g01080	Polygalacturonase QRT3					-1.685	4.6e-05	-1.599	9.2e-05
VIT_18s0001g00470	Monocopper oxidase SKS5 (SKU5 Similar 5)					-1.679	0.011901
VIT_18s0001g13670	Glyoxal oxidase-related					-1.676	0.009572
VIT_03s0063g01280	Gibberellin 20 oxidase 2					-1.675	0.0001
VIT_18s0001g10160	Wuschel homeobox 4					-1.669	0.000304
VIT_17s0000g09150	ATP binding	-1.155	0.013171			-1.664	0.000659	-1.241	0.007932
VIT_18s0001g11860	Polygalacturonate 4-alpha-galacturonosyltransferase					-1.664	0.026802
VIT_15s0046g00170	MYBPA1 protein [Vitis vinifera]					-1.663	0.007189
VIT_13s0074g00800	CCHC-type integrase					-1.662	1.1e-05
VIT_19s0014g01370	Curculin (mannose-binding) lectin					-1.662	8.8e-05	-1.765	5.2e-05
VIT_12s0028g02530	Zinc finger (C3HC4-type ring finger)					-1.658	0.001287	-1.812	0.000635
VIT_17s0000g04370	Wall-associated kinase					-1.658	5e-06	-1.449	2.7e-05
VIT_05s0029g01510	No hit					-1.655	0.000522	-1.297	0.00459
VIT_01s0137g00050	Myb family					-1.654	0.000572	-1.477	0.001687
VIT_12s0028g00610	Aspartyl protease					-1.654	1e-06	-1.425	4e-06
VIT_08s0007g08010	No hit					-1.653	0.00206
VIT_19s0027g00230	NAC domain-containing protein 22					-1.647	1.9e-05	-1.195	0.000558
VIT_14s0068g01800	SEPALLATA3					-1.644	5e-06
VIT_00s0391g00070	3-deoxy-D-arabino-heptulosonate 7-phosphate synthase					-1.643	0.000224	-1.57	0.000367
VIT_14s0066g00810	Raffinose synthase					-1.643	0.000479	-1.833	0.000176
VIT_07s0005g04050	Leucine Rich Repeat receptor-like kinase					-1.64	5.7e-05	-1.458	0.000217
VIT_00s0316g00010	Disease resistance protein			1.403	1.1e-05	-1.637	2e-06	-1.013	0.000447
VIT_08s0007g05000	S-adenosylmethionine synthetase					-1.635	0.006567	-1.463	0.015916
VIT_03s0088g01300	No hit					-1.629	4e-05	-1.284	0.000506
VIT_00s2849g00010	Phenylalanine ammonia-lyase					-1.628	0.000568	-1.622	0.000635
VIT_16s0013g01080	Ethylene-responsive transcription factor ERF105					-1.627	0.000745	-1.232	0.007926
VIT_18s0001g08590	No hit	-1.844	9.1e-05	-1.144	0.003014	-1.627	0.000246
VIT_07s0151g01070	Copalyl diphosphate synthase					-1.623	0.000161	-2.188	8e-06
VIT_08s0007g04890	ACT domain-containing protein					-1.621	0	-1.425	1e-06
VIT_07s0005g04020	Leucine Rich Repeat receptor-like kinase					-1.615	2.3e-05	-1.251	0.000361
VIT_19s0014g01150	Curculin (mannose-binding) lectin			-1.647	0.003629	-1.615	0.007195	-1.357	0.025573
VIT_18s0075g00540	Laccase					-1.614	0.117334
VIT_01s0026g00810	Leaf senescence protein					-1.61	2e-06
VIT_16s0100g01070	Resveratrol synthase [Vitis vinifera]			1.782	0.003703	-1.607	0.013347	-1.792	0.006663
VIT_16s0100g00880	Stilbene synthase [Vitis pseudoreticulata]			1.503	0.002442	-1.606	0.002429	-1.478	0.005192
VIT_06s0004g05170	Lectin protein kinase			1.008	0.000257	-1.605	3e-06	-1.748	1e-06
VIT_04s0008g02920	Desiccation protein PCC13-62 precursor					-1.598	0.007638
VIT_14s0128g01030	Germin-like protein 3 [Vitis vinifera]					-1.597	0.013095
VIT_18s0001g06150	Phosphate-induced protein 1			-1.357	0.037527	-1.596	0.028381
VIT_11s0016g01060	Avr9/Cf-9 induced kinase 1					-1.595	0.000319	-1.18	0.004738
VIT_18s0122g00690	Laccase					-1.595	0.000241	-2.017	2.3e-05
VIT_08s0040g02730	Exocyst subunit EXO70 H4	1.011	0.016754			-1.593	0.000408	-1.098	0.009671
VIT_12s0028g00860	NAC domain-containing protein 42					-1.593	0.000666	-1.335	0.003299
VIT_11s0052g01090	4-coumarate-CoA ligase 2					-1.592	0.003977	-1.483	0.007473
VIT_01s0127g00560	Protein disulfide isomerase					-1.589	0.212258
VIT_04s0023g01600	Membrane protein					-1.587	0.060119
VIT_10s0003g01030	Unknown protein					-1.585	4e-05
VIT_01s0011g03850	Unknown protein					-1.581	0.001083	-1.561	0.001301
VIT_00s0316g00040	Disease resistance protein					-1.578	6e-06
VIT_07s0104g01810	Glutathione S-transferase 13 GSTF13					-1.576	0.000303
VIT_12s0059g00370	EF hand					-1.574	0.027798
VIT_09s0002g05560	ABC transporter g family pleiotropic drug resistance 12 PDR12					-1.573	0.003944	-1.568	0.004445
VIT_16s0100g00930	Stilbene synthase 2			1.26	0.016398	-1.571	0.006906	-1.44	0.014198
VIT_16s0050g01940	S-locus lectin protein kinase					-1.57	2.1e-05
VIT_13s0019g00330	Aquaporin TIP1;3					-1.569	0.000638
VIT_13s0158g00360	Calcium-transporting ATPase 11 ACA11					-1.568	0.000795
VIT_06s0009g01980	No hit			-1.385	0.015851	-1.567	0.01325
VIT_12s0059g00310	Unknown			1.182	0.042137	-1.566	0.01593
VIT_16s0039g01130	Phenylalanin ammonia-lyase [Vitis vinifera]					-1.566	5.5e-05	-1.461	0.000127
VIT_13s0019g02110	fringe-related protein					-1.564	0	-1.597	0
VIT_16s0039g01300	Phenylalanine ammonia-lyase [Vitis vinifera]					-1.559	0.004497	-1.607	0.003889
VIT_18s0001g08760	No hit					-1.555	0.008002	-1.845	0.002347
VIT_10s0042g00460	RPS2 (resistant to p. syringae 2)					-1.55	3.4e-05	-3.042	0
VIT_04s0069g01010	Harpin-induced protein					-1.549	0.002813	-1.415	0.006162
VIT_19s0027g01630	Disease resistance protein (NBS-LRR class)					-1.549	1e-06	-1.178	2.3e-05
VIT_00s0324g00060	UDP-glycosyltransferase 85A8					-1.548	0.000285
VIT_00s2745g00010	Receptor kinase RK20-1					-1.545	0.004372
VIT_03s0017g02000	Anthocyanidin 3-O-glucosyltransferase	-1.261	0.014183			-1.545	0.002879	-1.22	0.017881
VIT_01s0011g04260	Zinc finger (CCCH-type) family protein					-1.543	0.211048
VIT_17s0000g05360	Germin					-1.541	0.001543	-1.536	0.001713
VIT_14s0068g02290	Disease resistance protein			1.265	0.000207	-1.538	3.9e-05
VIT_08s0007g05100	Glycosyl hydrolase family 31 protein					-1.536	4e-06	-1.118	0.000139
VIT_18s0001g10230	N-hydroxycinnamoyl/benzoyltransferase 3					-1.536	0.002433	-2.131	0.000127
VIT_12s0028g03010	Glutaredoxin					-1.534	3e-06	-1.473	6e-06
VIT_18s0001g11240	MAPKKK5 (Mitogen-activated protein kinase kinase kinase 5)					-1.533	0.000124	-1.509	0.000156
VIT_16s0039g01360	Phenylalanin ammonia-lyase [Vitis vinifera]					-1.531	0.000271	-1.512	0.000327
VIT_16s0100g00950	Stilbene synthase 3			2.006	0.000762	-1.531	0.010318	-1.629	0.007176
VIT_03s0091g00420	No hit					-1.53	0.002084
VIT_13s0067g00260	Nematode-resistance protein			-1.189	0.002408	-1.53	0.000471
VIT_16s0100g00920	Stilbene synthase - grape			1.471	0.000378	-1.53	0.000405	-1.309	0.001748
VIT_16s0039g01240	Phenylalanin ammonia-lyase [Vitis vinifera]					-1.528	0.000693	-1.522	0.000769
VIT_14s0171g00320	Kelch repeat-containing protein					-1.525	1.8e-05
VIT_16s0100g00750	Stilbene synthase					-1.524	0.011231	-1.609	0.008391
VIT_07s0005g02310	Expansin EXPA17					-1.522	0.006566
VIT_17s0000g00680	No hit					-1.522	0.002006	-1.191	0.014198
VIT_16s0039g01120	Phenylalanin ammonia-lyase [Vitis vinifera]					-1.521	0.000201	-1.508	0.000233
VIT_16s0039g01100	Phenylalanin ammonia-lyase [Vitis vinifera]					-1.52	0.000448	-1.501	0.000553
VIT_01s0011g02500	No hit					-1.514	0.008758
VIT_18s0001g10200	N-hydroxycinnamoyl/benzoyltransferase 6					-1.514	0.004853	-2.252	0.000152
VIT_10s0003g00390	Glutaredoxin					-1.512	4.6e-05	-1.613	2.7e-05
VIT_04s0023g01080	Lys Motif-Type Receptor-Like Kinase LYK4					-1.511	8.4e-05	-1.014	0.003742
VIT_00s0262g00090	Receptor kinase RK20-1					-1.502	0.000349	-1.081	0.006277
VIT_16s0100g01120	Stilbene synthase			1.613	0.014918	-1.501	0.039966	-1.54	0.037907
VIT_05s0077g01250	Endochitinase A2 precursor					-1.5	0.015219
VIT_00s0480g00030	Polyphenol oxidase					-1.498	0.000306	-1.548	0.000237
VIT_14s0068g02150	Kelch repeat-containing F-box family protein					-1.498	0.000219	-1.296	0.000897
VIT_16s0100g00910	Stilbene synthase - grape			1.341	0.019772	-1.497	0.018651	-1.684	0.009295
VIT_18s0001g08810	Unknown protein					-1.497	0.00012	-1.422	0.000222
VIT_13s0073g00020	No hit					-1.496	2e-06	-1.213	2.3e-05
VIT_00s0153g00040	S-locus receptor kinase					-1.495	4.1e-05
VIT_00s0125g00210	Serine/theronine protein kinase 2					-1.492	6e-06
VIT_00s2508g00010	Phenylalanine ammonia-lyase					-1.49	8e-05	-1.438	0.000127
VIT_01s0150g00120	Ethylene-responsive transcription factor ERF114					-1.49	0.001427	-1.341	0.003755
VIT_08s0040g01710	Phenylalanine ammonia-lyase					-1.488	0.003412	-1.506	0.003434
VIT_12s0055g00400	Unknown					-1.485	0.000136	-1.041	0.00372
VIT_12s0059g00350	EF hand					-1.485	0.05816
VIT_01s0010g03930	WRKY DNA-binding protein 75					-1.484	3e-06	-1.332	1.2e-05
VIT_06s0004g01030	Dirigent protein					-1.484	0.001597	-1.163	0.011602
VIT_18s0075g00660	Disease resistance protein (TIR-NBS-LRR class)					-1.481	0.190413
VIT_05s0094g00220	Chitinase class IV					-1.48	0.003359	-1.032	0.041371
VIT_04s0008g00390	Clavata1 receptor kinase (CLV1)					-1.478	0.000306	-1.248	0.001536
VIT_11s0052g01200	Xyloglucan endotransglucosylase/hydrolase 23	-2.281	2.9e-05			-1.477	0.001616
VIT_07s0005g00890	Polygalacturonase GH28	-1.277	0.004306	-1.29	0.001909	-1.476	0.00103
VIT_07s0005g01700	Transcription regulator					-1.474	1e-06
VIT_16s0100g00800	Stilbene synthase 4					-1.473	0.006863	-1.172	0.03369
VIT_05s0049g00620	No hit					-1.471	0.001282
VIT_10s0003g01890	RKF1 (receptor-like kinase in flowers 1)					-1.471	0.00227
VIT_16s0100g01170	Stilbene synthase 1 [Vitis vinifera]			1.657	0.005972	-1.469	0.023191	-1.574	0.016613
VIT_09s0002g05810	Boron transporter-like protein 4					-1.468	0.012955	-1.536	0.01034
VIT_16s0100g00940	Stilbene synthase 3 [Vitis sp. cv. 'Norton']	-1.218	0.025543	2.082	0.000256	-1.467	0.007189	-1.368	0.013095
VIT_14s0083g01140	B12D					-1.466	0.003114	-1.107	0.025076
VIT_07s0129g01010	Unknown					-1.465	5.7e-05	-2.258	1e-06
VIT_13s0074g00570	Gamma-aminobutyric acid transporter					-1.465	0
VIT_18s0001g06060	UDP-glycosyltransferase 85A1					-1.465	0.000691
VIT_03s0063g00140	Caffeoyl-CoA O-methyltransferase					-1.462	0.111399
VIT_11s0016g04960	Aspartate-glutamate racemase					-1.457	5.3e-05	-1.28	0.000233
VIT_02s0025g00510	Respiratory burst oxidase protein F (RBOHF)					-1.453	3e-06	-1.262	2e-05
VIT_09s0002g04580	Unknown protein					-1.452	0.001779
VIT_16s0050g00430	Photoassimilate-responsive protein PAR-1a					-1.451	3.3e-05	-1.991	1e-06
VIT_16s0039g01280	Phenylalanin ammonia-lyase [Vitis vinifera]					-1.448	0.00065	-1.454	0.00067
VIT_14s0068g01920	Peroxidase			1.559	0.043062	-1.447	0.102251
VIT_07s0129g00660	Indole-3-acetic acid-amido synthetase GH3.2					-1.446	0.014865
VIT_08s0007g07640	NAC domain-containing protein 87					-1.446	0.00337
VIT_09s0002g02950	No hit					-1.441	0.197252
VIT_19s0014g02460	Plastocyanin domain-containing protein			-1.09	0.000163	-1.441	1.2e-05
VIT_02s0025g02850	Subtilisin protease					-1.44	6.8e-05
VIT_09s0070g00240	Cinnamoyl-CoA reductase					-1.439	0.008592	-1.178	0.033759
VIT_18s0089g00690	CF9					-1.439	1.4e-05
VIT_00s0324g00080	UDP-glucoronosyl and UDP-glucosyl transferase					-1.438	0.000942
VIT_18s0001g01010	Laccase					-1.436	0.222237
VIT_16s0100g00850	Stilbene synthase			1.813	0.001499	-1.435	0.014153	-1.369	0.021234
VIT_05s0077g01090	RKF2 (receptor-like serine/threonine kinase 2)					-1.432	7.3e-05
VIT_08s0007g05900	GCN5 N-acetyltransferase (GNAT)					-1.432	0.000228	-1.854	1.7e-05
VIT_12s0142g00450	Unknown protein					-1.432	3.4e-05
VIT_18s0001g04410	No hit					-1.426	1e-06
VIT_10s0042g00450	CC-NBS-LRR class					-1.42	5e-05
VIT_16s0100g00960	Stilbene synthase [Vitis pseudoreticulata]	-1.617	0.031996	2.324	0.001568	-1.42	0.06273
VIT_05s0049g01200	S-locus lectin protein kinase					-1.419	0.005557
VIT_12s0059g00420	EF hand					-1.419	0.012429
VIT_15s0021g00730	No hit					-1.419	0.000354	-1.987	1.2e-05
VIT_05s0049g00720	No hit					-1.416	0.007708
VIT_08s0007g07990	No hit					-1.416	0.044045
VIT_16s0039g01420	Unknown protein	-1.275	0.002628			-1.416	0.000825
VIT_19s0014g02170	4-amino-4-deoxychorismate lyase					-1.416	1e-06	-1.474	1e-06
VIT_00s0227g00150	Unknown protein					-1.414	4.1e-05	-1.299	0.000114
VIT_18s0075g00590	Laccase					-1.41	0.228361
VIT_04s0044g00660	S-receptor kinase					-1.409	2e-06	-1.318	6e-06
VIT_13s0019g00480	Zinc finger (C2H2 type) family					-1.408	4.9e-05	-1.515	2.6e-05
VIT_04s0023g03070	Leucine-rich repeat family protein / extensin			-1.399	0.002053	-1.406	0.003304
VIT_08s0058g00150	Ammonium transporter 2					-1.406	0.008154
VIT_10s0003g01410	CBL-interacting protein kinase 20 (CIPK20)					-1.405	0.028136	-1.441	0.027008
VIT_06s0061g00500	S-adenosylmethionine synthetase					-1.404	0.001769	-1.359	0.002525
VIT_17s0000g08370	RCD one 2 (SRO2)					-1.403	0.001553	-1.329	0.002653
VIT_19s0090g00660	Lipase GDSL					-1.403	0.000521
VIT_16s0100g00810	Stilbene synthase [Vitis vinifera]	-1.36	0.038831	2.037	0.001522	-1.402	0.033209	-1.377	0.040278
VIT_02s0234g00110	Oleosin OLE-4					-1.401	0.208621
VIT_18s0001g05180	Beta-D-xylosidase					-1.399	0.001419
VIT_05s0020g00440	Boron transporter-like protein 1					-1.398	0.011721
VIT_00s0125g00220	Serine/theronine protein kinase 2					-1.397	6e-06	-1.016	0.000196
VIT_11s0078g00290	Cinnamate 4-hydroxylase					-1.391	0.13956
VIT_02s0025g00240	Beta-carotene hydroxylase					-1.389	0.000355	-1.051	0.004394
VIT_14s0006g02610	Unknown protein					-1.389	6.2e-05
VIT_16s0100g01160	Stilbene synthase [Vitis vinifera]					-1.387	0.081205	-1.621	0.041692
VIT_14s0068g02250	HcrVf1 protein					-1.385	4.7e-05
VIT_07s0031g01260	No hit					-1.384	0.000541
VIT_19s0014g01110	Curculin (mannose-binding) lectin					-1.381	0.042856
VIT_02s0012g01570	Cinnamoyl-CoA reductase					-1.38	0.037931
VIT_18s0075g00670	Laccase					-1.375	0.274759
VIT_02s0012g02340	CYP76C4					-1.374	0.001137
VIT_00s0260g00050	Retroelement pol polyprotein					-1.371	0.143505
VIT_19s0093g00550	9-cis-epoxycarotenoid dioxygenase 2	2.442	1e-06	1.068	0.001742	-1.371	0.000321
VIT_01s0011g04720	Multi copper oxidase type 1					-1.37	2.9e-05
VIT_11s0118g00730	No hit					-1.369	0.004993
VIT_17s0000g00650	No hit					-1.368	0.000135	-1.425	9.4e-05
VIT_03s0063g01760	No hit					-1.366	0.026594
VIT_04s0023g03570	Oligopeptide transporter 7 ATOPT7					-1.366	0.000135
VIT_06s0004g02620	Phenylalanine ammonia-lyase					-1.366	0.010271
VIT_18s0075g00580	Laccase					-1.366	0.397195
VIT_03s0088g01180	Proline iminopeptidase					-1.365	0.002111
VIT_16s0100g01060	Stilbene synthase					-1.365	0.001586	-1.162	0.006277
VIT_15s0046g01210	Arbutin synthase					-1.364	0.000145	-1.195	0.000572
VIT_01s0010g01920	Anionic peroxidase					-1.363	0.489614
VIT_19s0014g05070	Kinesin family member C1					-1.363	0.086943
VIT_12s0028g03270	Ethylene-responsive transcription factor 9					-1.362	7.2e-05	-1.166	0.000383
VIT_07s0031g00880	Nodulation protein					-1.361	4e-06
VIT_16s0050g01690	Receptor kinase homolog LRK10	-1.128	0.010882			-1.359	0.002355
VIT_18s0089g00010	Disease resistance protein					-1.358	0.122454
VIT_14s0060g02320	Respiratory burst oxidase protein B (ATRBOHB)					-1.354	0.000782
VIT_08s0032g00240	CYP71A22					-1.35	0.000171	-1.528	4.9e-05
VIT_18s0001g05450	(-)-germacrene D synthase					-1.35	0.494709
VIT_02s0033g00270	Pinoresinol-lariciresinol reductase					-1.349	0.000733	-1.484	0.000326
VIT_11s0016g05540	Dicyanin					-1.349	0.009027	-1.077	0.040153
VIT_16s0100g01150	Stilbene synthase [Vitis vinifera]			1.437	0.006612	-1.349	0.017833	-1.398	0.015674
VIT_12s0059g00430	EF hand					-1.347	0.05989
VIT_00s0413g00010	Laccase (diphenol oxidase) family protein					-1.346	0.066786
VIT_19s0027g01620	Disease resistance protein (NBS-LRR class)					-1.346	2e-06
VIT_02s0025g02920	Quercetin 3-O-methyltransferase 1					-1.345	0.159279
VIT_14s0068g00510	Unknown	-1.268	0.002312	-1.607	0.000143	-1.344	0.001074
VIT_10s0042g00860	Stilbene synthase [Vitis pseudoreticulata]					-1.34	0.000756	-1.356	0.000746
VIT_10s0042g00590	Leucine-rich repeat receptor-like protein kinase 1					-1.338	0.001206	-1.583	0.000272
VIT_18s0001g10630	No hit					-1.336	0.322238
VIT_06s0061g00760	Zinc finger (C2H2 type) family					-1.335	0.000372
VIT_18s0001g04910	Sulfate transporter 1.3					-1.332	3e-06
VIT_14s0030g01890	Unknown					-1.331	0.053394
VIT_13s0019g03930	No hit					-1.329	0.000175	-1.375	0.000129
VIT_07s0005g06210	RPM1 (resistance to p. syringae pv maculicola 1)					-1.328	0.000119
VIT_07s0129g00360	Peroxidase 73	-1.919	0.001103			-1.328	0.014661
VIT_16s0100g00860	Chalcone synthase	-1.134	0.025689	1.149	0.012913	-1.326	0.009134	-1.25	0.015066
VIT_15s0021g00330	Proton-dependent oligopeptide transport (POT) family protein					-1.325	0.006937	-2.04	0.000176
VIT_11s0016g03080	Clavata1 receptor kinase (CLV1)					-1.322	3.2e-05	-1.337	3.1e-05
VIT_13s0067g01150	Unknown protein					-1.321	0.001218
VIT_04s0023g02690	Beta-galactosidase					-1.32	0.01357
VIT_06s0009g02500	Plastocyanin domain-containing protein	-1.826	5.7e-05	-1.231	0.001163	-1.32	0.001052
VIT_00s0309g00050	EXPANSIN-like B1					-1.319	0.017106	-2.053	0.000571
VIT_05s0049g01550	Peptide transporter protein 3					-1.318	0.000425
VIT_10s0003g05450	Reticuline oxidase precursor					-1.316	4.7e-05
VIT_14s0006g01940	No hit					-1.312	0.000475
VIT_04s0008g07110	Aspartic proteinase nepenthesin-2 precursor					-1.307	0.088646
VIT_08s0007g06860	Pinene synthase					-1.305	0.118143
VIT_14s0083g00460	Tryptophan synthase beta chain 2					-1.303	0.002406	-1.44	0.001105
VIT_18s0001g05000	(-)-germacrene D synthase					-1.303	0.000849
VIT_01s0011g04780	Unknown protein					-1.3	0.000439	-1.26	0.000635
VIT_11s0016g03190	Unknown					-1.3	1e-05	-1.379	6e-06
VIT_18s0001g11790	Inositol polyphosphate 5-phosphatase					-1.3	0.000693	-1.958	1.2e-05
VIT_19s0027g00900	No hit					-1.3	0.000572	-1.426	0.000251
VIT_00s2280g00010	Laccase					-1.295	0.459184
VIT_03s0017g01940	Unknown					-1.295	0.000149	-1.497	3.5e-05
VIT_19s0090g00600	No hit					-1.293	2e-06
VIT_15s0046g01190	Hydroquinone glucosyltransferase					-1.292	0.000146	-1.089	0.000814
VIT_01s0011g04740	LPR1 (Low Phosphate Root1) multicopper oxidase					-1.291	2e-05
VIT_05s0077g00500	Myb domain protein 108					-1.29	1.8e-05
VIT_13s0019g04070	MLO1					-1.289	6.9e-05	-1.087	0.000435
VIT_10s0042g00850	Stilbene synthase [Vitis pseudoreticulata]					-1.288	0.000971	-1.089	0.004324
VIT_14s0066g01710	Leaf senescence protein					-1.288	0.000754	-1.097	0.003273
VIT_08s0058g00790	Secoisolariciresinol dehydrogenase					-1.286	0.005035	-1.348	0.003844
VIT_17s0000g08080	Armadillo/beta-catenin repeat protein / U-box domain-containing protein	1.626	1e-05	1.269	8.5e-05	-1.286	9.8e-05
VIT_00s0410g00040	Anthranilate N-benzoyltransferase protein 1					-1.285	0.003369	-1.207	0.006016
VIT_00s0772g00010	Protein kinase					-1.285	0.000229	-1.377	0.000118
VIT_02s0154g00080	Multi-copper oxidase (SKU5)					-1.284	0.001695
VIT_01s0011g06140	Avr9/Cf-9 rapidly elicited protein					-1.282	0.008481	-1.233	0.01231
VIT_07s0005g02660	ABC transporter B member 13					-1.282	0.000835	-1.62	9.2e-05
VIT_10s0071g00230	HcrVf1 protein					-1.282	0.0003	-1.031	0.002283
VIT_14s0066g01670	Alpha-dioxygenase					-1.281	0.285148
VIT_18s0164g00100	Laccase					-1.279	0.394254
VIT_05s0049g00660	No hit					-1.277	0.062389
VIT_15s0046g01360	No hit					-1.277	0.039576
VIT_08s0007g08000	No hit					-1.276	0.021839
VIT_06s0004g03120	MLO-like protein 3					-1.273	0.006075
VIT_16s0100g01010	Stilbene synthase			2.163	0.001351	-1.267	0.069761	-1.387	0.048761
VIT_18s0001g05280	No hit					-1.267	4.3e-05
VIT_00s0226g00100	Regulator of chromosome condensation (RCC1)					-1.266	3.6e-05	-1.331	2.4e-05
VIT_13s0019g05070	Nodulin family protein					-1.265	0.001362	-1.161	0.003018
VIT_00s2536g00010	Aspartic proteinase nepenthesin-1 precursor					-1.262	9e-06	-1.022	9.6e-05
VIT_16s0050g01900	Leucine-rich repeat protein kinase					-1.262	0.027048	-1.698	0.003842
VIT_15s0048g01080	Unknown					-1.261	0.001563	-1.334	0.001028
VIT_10s0071g00440	Serine/threonine-protein kinase receptor ARK3					-1.258	0.001302
VIT_10s0116g01860	MATE efflux family protein					-1.257	0.006508	-1.256	0.007198
VIT_18s0001g14690	Protein kinase					-1.257	0.000148
VIT_04s0008g03530	Ankyrin repeat					-1.256	0.001049	-1.161	0.00226
VIT_18s0001g11460	CYP82C4					-1.256	1e-06	-1.782	0
VIT_18s0117g00600	Laccase					-1.256	0.402029
VIT_02s0154g00310	Protease inhibitor/seed storage/lipid transfer protein (LTP)					-1.254	0.018141
VIT_18s0089g00630	CF4					-1.253	7e-06
VIT_05s0020g03190	Haloacid dehalogenase hydrolase			1.073	0.001103	-1.252	0.000463	-1.248	0.000521
VIT_05s0020g03270	S-receptor kinase					-1.252	0.012059	-1.066	0.035514
VIT_13s0019g03760	Lateral organ boundaries protein 11					-1.251	4e-06
VIT_13s0047g00210	flavonol synthase					-1.251	0.23513
VIT_18s0001g15660	Pathogen-related					-1.248	0.001961	-1.045	0.008657
VIT_12s0059g00340	EF hand					-1.247	0.090958
VIT_00s0226g00050	R protein PRF disease resistance protein					-1.243	0.000471	-1.531	6.3e-05
VIT_09s0096g01010	RPP27 (resistance to peronospora parasitica 27)					-1.242	1.9e-05	-1.266	1.8e-05
VIT_06s0004g04820	Salt stress-inducible protein kinase					-1.241	0.024817	-1.15	0.041673
VIT_15s0021g01260	Unknown					-1.239	0.000143	-1.254	0.000134
VIT_00s0181g00010	Sugar transporter 1					-1.237	0.000416
VIT_03s0038g03530	LYS/HIS transporter 7	-2.046	1e-06	-1.01	0.000793	-1.236	0.000201	-1.094	0.00069
VIT_12s0134g00170	No hit			-1.036	0.013119	-1.236	0.007189
VIT_12s0055g00340	WRKY DNA-binding protein 9					-1.233	0.001493	-1.29	0.00109
VIT_13s0067g00240	Binding					-1.233	0.019825	-2.104	0.000292
VIT_08s0040g02700	Heavy-metal-associated domain-containing protein					-1.23	0.001353
VIT_13s0067g02220	Amino acid permease					-1.227	1.8e-05	-1.054	9.4e-05
VIT_09s0018g00910	No hit					-1.225	0.00229
VIT_18s0001g12840	ADP-glucose pyrophosphorylase large subunit CagpL2					-1.225	7e-06
VIT_02s0012g02380	Geraniol 10-hydroxylase					-1.223	0.012299
VIT_00s0510g00050	Aspartyl protease					-1.222	3.3e-05
VIT_06s0004g08150	Trans-cinnamate 4-monooxygenase					-1.221	1e-06	-1.184	1e-06
VIT_17s0000g06360	Alpha-expansin 3	1.254	0.002278			-1.221	0.002192
VIT_18s0089g00650	CF4					-1.22	0.000425
VIT_02s0025g01940	Cellulose synthase CSLG3					-1.219	4.1e-05	-1.65	2e-06
VIT_10s0042g00910	Stilbene synthase [Vitis pseudoreticulata]					-1.219	0.000144	-1.146	0.000283
VIT_00s0204g00130	Unknown					-1.215	0.071699
VIT_00s0434g00090	Aspartyl protease					-1.214	8.6e-05
VIT_04s0008g02860	Cation transport protein chaC					-1.212	3.9e-05
VIT_13s0067g02630	No hit					-1.212	0.000371	-1.326	0.000164
VIT_19s0015g01310	Amino acid permease 7					-1.211	0.014096
VIT_04s0008g05760	WRKY DNA-binding protein 18					-1.21	9e-05
VIT_10s0116g00960	Transcription factor jumonji (jmjC) domain-containing protein					-1.209	0.002308	-1.576	0.000227
VIT_04s0044g00040	Dirigent					-1.208	0.002604	-1.274	0.00181
VIT_05s0049g00680	No hit					-1.208	1.8e-05
VIT_14s0006g02760	Unknown protein					-1.208	0.003391
VIT_17s0000g03160	No hit					-1.208	0.00039
VIT_03s0038g03220	Chitin elicitor-binding CEBIP LysM domain-containing					-1.205	0.022873	-1.219	0.023774
VIT_16s0050g01980	EIX receptor 2					-1.205	0.040226	-1.42	0.016881
VIT_14s0083g01150	COBRA protein					-1.203	0.339779
VIT_18s0001g09230	Salt tolerance zinc finger					-1.203	0.000753	-1.065	0.002389
VIT_14s0060g02760	Germin-like protein 3 [Vitis vinifera]					-1.201	0.026355
VIT_00s0388g00060	Receptor serine/threonine kinase					-1.2	0.000283	-1.215	0.000265
VIT_01s0010g01350	ADP-glucose pyrophosphorylase large subunit CagpL2					-1.2	0.00612
VIT_10s0071g00450	S-locus lectin protein kinase					-1.2	0.007608	-1.044	0.021741
VIT_19s0014g04800	(-)-germacrene D synthase					-1.2	8.2e-05
VIT_19s0090g00510	Unknown protein					-1.2	0.000528
VIT_01s0026g02710	NAC domain-containing protein 29					-1.199	0.10526
VIT_10s0042g00920	Stilbene synthase			1.547	0.002624	-1.199	0.025345	-1.196	0.028469
VIT_14s0006g02950	Lateral organ boundaries protein 41					-1.193	0.104328	-1.684	0.020081
VIT_00s0125g00230	No hit					-1.191	2.6e-05
VIT_08s0007g07760	Polygalacturonase PG1					-1.19	0.099765
VIT_04s0023g03890	Atfp6					-1.189	0.011076	-2.382	2.3e-05
VIT_01s0011g05420	Fw2.2 ORFX					-1.188	7.1e-05
VIT_19s0085g00050	Myb domain protein 58					-1.183	0.017506
VIT_07s0031g01160	Hyperosmotically inducible periplasmic protein					-1.182	0.002607
VIT_03s0038g00220	Purple acid phosphatase 10 ATPAP10/PAP10					-1.181	1.4e-05	-1.191	1.5e-05
VIT_05s0029g00320	Unknown	-1.192	0.018743			-1.178	0.018969	-2.323	6.3e-05
VIT_10s0003g05430	Reticuline oxidase precursor	-1.321	0.000154			-1.178	0.000352
VIT_11s0016g01010	Serine/threonine-protein kinase NAK					-1.175	0.001286	-1.009	0.004904
VIT_14s0068g01820	Unknown protein	1.108	0.006323			-1.175	0.003359	-1.758	9e-05
VIT_15s0046g01560	Unknown protein					-1.174	0.171516
VIT_16s0100g01040	Stilbene synthase - grape			1.047	0.005707	-1.174	0.00432	-1.122	0.00666
VIT_00s0731g00010	Laccase					-1.173	0.314092
VIT_01s0011g04860	Auxin transport protein (PIN3)					-1.173	0
VIT_08s0056g00380	Purple acid phosphatase 10 ATPAP10/PAP10			1.065	0.001745	-1.173	0.001291	-1.027	0.004241
VIT_02s0234g00130	Ethylene responsive element binding factor 1					-1.172	0.018795	-1.148	0.023745
VIT_17s0053g01050	Non-symbiotic hemoglobin class 1					-1.172	0.002905	-1.013	0.009644
VIT_01s0244g00130	Inducer of CBF expression 1 ICE1			-1.843	0.027214	-1.171	0.25419
VIT_07s0104g01800	Glutathione S-transferase 13 GSTF13					-1.171	0.004026
VIT_14s0068g02210	HcrVf1 protein					-1.171	0.000357	-1.008	0.001494
VIT_08s0007g02810	Regulator of the ATPase vacuolar RAV2					-1.17	0.000576	-1.29	0.000241
VIT_12s0055g00920	Aspartate aminotransferase					-1.17	0.000857	-2.499	0
VIT_14s0006g03050	Unknown protein					-1.17	0.000562	-1.086	0.001176
VIT_02s0025g00500	Unknown protein					-1.169	0.054575
VIT_06s0004g01480	Lipoxygenase LOX1					-1.168	0.043291
VIT_13s0064g01110	No hit					-1.168	1e-05
VIT_18s0001g00840	Syringolide-induced protein 14-1-1					-1.167	0.00054
VIT_18s0001g05430	(+)-delta-cadinene synthase isozyme XC14					-1.167	0.318236
VIT_02s0012g00890	Unknown protein					-1.166	0.024646
VIT_13s0019g05010	Nodulin-like protein					-1.166	0.005434
VIT_08s0040g02600	F-box protein					-1.165	0.00029
VIT_14s0006g00190	No hit					-1.163	0.00592
VIT_05s0124g00530	Ankyrin protein kinase					-1.162	0.001827
VIT_16s0098g00200	Receptor serine/threonine kinase PR5K					-1.16	1e-05	-1.003	5e-05
VIT_09s0018g00240	WRKY DNA-binding protein 40	-1.025	0.013379			-1.159	0.005056
VIT_06s0004g05240	Ethylene receptor (ETR2)					-1.158	2.7e-05	-1.157	3.1e-05
VIT_14s0060g00760	Galactinol synthase					-1.158	0.078799
VIT_09s0002g02970	Unknown					-1.156	0.158775
VIT_08s0040g00440	Unknown protein					-1.155	0.008829	-1.186	0.007932
VIT_08s0058g00690	WRKY DNA-binding protein 33					-1.155	0.000811	-1.124	0.00111
VIT_00s0477g00030	MATE efflux family protein ripening responsive					-1.154	0.018016	-1.412	0.004727
VIT_00s0145g00110	Pirin					-1.153	0.013738
VIT_07s0005g02750	Pectinesterase family					-1.151	1.1e-05
VIT_00s0421g00040	Disease resistance family protein					-1.15	0.000212
VIT_10s0042g00930	Stilbene synthase [Vitis pseudoreticulata]			1.777	0.002124	-1.15	0.057349
VIT_06s0061g01210	Lysine histidine transporter 1					-1.147	0.004372	-1.496	0.000498
VIT_09s0096g00130	Pirin					-1.146	0.016885
VIT_04s0044g00210	Mannitol dehydrogenase					-1.145	0.227839	-2.458	0.005609
VIT_04s0008g01500	Heat shock protein 17.6 kDa class II					-1.144	0.006866
VIT_10s0042g00770	Leucine-rich repeat receptor-like protein kinase 1					-1.143	0.000691	-1.193	0.000505
VIT_00s0271g00110	flavodoxin-like quinone reductase 1					-1.142	1.5e-05	-1.116	2.3e-05
VIT_08s0007g08750	Heat shock transcription factor B3					-1.142	0.022313	-1.071	0.035454
VIT_16s0100g01110	Resveratrol synthase (RS1)					-1.141	2.3e-05
VIT_03s0088g00700	Pathogenesis related protein 1 precursor (pr1 gene)					-1.14	0.074383	-1.428	0.025425
VIT_17s0000g05470	Nodulin					-1.139	0.000323	-1.307	8.7e-05
VIT_05s0062g01190	Pirin					-1.138	2e-05
VIT_04s0044g00220	Monooxygenase					-1.137	0.001604	-1.436	0.000202
VIT_11s0016g02310	Thioredoxin 2					-1.137	0.004943	-1.055	0.009413
VIT_05s0029g00510	Aquaporin PIP PIP1A			-1.229	0.014439	-1.136	0.040045
VIT_18s0001g04560	Germacrene-D synthase					-1.136	0.000971
VIT_14s0108g00930	Unknown protein					-1.135	0.000997	-1.227	0.000539
VIT_14s0128g01040	Germin-like protein 8-11					-1.134	0.142747
VIT_10s0003g01600	WRKY DNA-binding protein 65					-1.133	3e-06
VIT_16s0022g00440	Dynein light chain LC8-type					-1.133	0.006844	-1.065	0.011789
VIT_13s0019g04060	MLO1					-1.128	9.7e-05
VIT_05s0049g01020	Myb domain protein 14					-1.127	0.001011	-1.03	0.002389
VIT_08s0007g00310	Protein phosphatase 2C POLTERGEIST-like 4					-1.126	0.000508
VIT_08s0007g05860	GASA like					-1.125	0.128015
VIT_14s0036g00310	RPS2 (resistant to p. syringae 2)					-1.122	0.078424
VIT_01s0011g06290	Purple acid phosphatase 3 ATPAP3/PAP3					-1.121	4e-05	-1.337	7e-06
VIT_07s0005g01450	BZIP DNA-binding protein BZIP53					-1.121	9.7e-05
VIT_11s0037g00440	Hydroxycinnamoyl-CoA shikimate/quinate hydroxycinnamoyltransferase					-1.121	0.005169	-1	0.013084
VIT_15s0046g01590	Acidic chitinase III					-1.121	0.029118
VIT_15s0048g00830	LOB domain-containing 18 (Asymmetric leaves 2-like protein 20)					-1.121	0.111012
VIT_17s0000g02830	R protein MLA10					-1.121	0.000582
VIT_08s0007g03860	S-receptor kinase			-1.142	1.3e-05	-1.12	2e-05
VIT_03s0063g00370	Nitrite reductase	-2.207	0.012198	-2.299	0.004713	-1.117	0.241769
VIT_13s0019g03610	RNA recognition motif (RRM)-containing protein	-2.222	7.6e-05	-1.235	0.005816	-1.115	0.020185
VIT_08s0007g08030	No hit					-1.112	0.001281
VIT_18s0001g09540	MADS-box agamous-like 67			-1.614	0.04725	-1.112	0.274533	-2.551	0.005991
VIT_05s0094g00610	Pirin					-1.111	0.003752
VIT_10s0042g00870	Stilbene synthase [Vitis vinifera]			1.354	0.005622	-1.109	0.034641
VIT_09s0002g03460	Taurine dioxygenase	1.006	0.004499			-1.108	0.001657
VIT_14s0128g00990	Germin-like protein 3 [Vitis vinifera]					-1.107	0.185682
VIT_15s0046g02360	Unknown					-1.105	0.020185	-2.95	3e-06
VIT_14s0060g00740	Galactinol synthase [Vitis riparia]					-1.103	0.118813
VIT_06s0004g06080	Proton-dependent oligopeptide transport (POT) family protein					-1.102	4.4e-05
VIT_18s0001g11480	CYP82C4					-1.101	0.000416	-2.242	0
VIT_18s0001g04930	Sulfate transporter 1.3					-1.1	9e-06
VIT_18s0001g00680	Laccase					-1.099	0.172136
VIT_06s0009g00760	HcrVf1 protein					-1.098	0.000105
VIT_14s0068g02240	HcrVf1 protein					-1.097	0.000559
VIT_00s0421g00020	Hcr2-5B					-1.096	0.014577
VIT_04s0023g03910	Metal-binding protein					-1.096	0.355019	-2.481	0.015851
VIT_16s0100g01030	Stilbene synthase [Vitis quinquangularis]			1.833	0.002828	-1.096	0.09652
VIT_02s0025g01950	Cellulose synthase CSLG3					-1.094	0.087599
VIT_14s0036g01400	Calmodulin-binding					-1.094	0.000171	-1.186	7.9e-05
VIT_07s0005g02230	S-adenosylmethionine synthetase 1 (SAM1)					-1.092	0.001132
VIT_07s0141g00890	CYP94A1					-1.092	0.001445	-1.517	6.6e-05
VIT_08s0007g08330	Polygalacturonase PG1					-1.092	0.089814
VIT_14s0060g00120	Germin-like protein 2 [Vitis vinifera]					-1.091	2.9e-05	-1.072	3.9e-05
VIT_00s0309g00090	EXPANSIN-like B1					-1.09	0.008784	-1.607	0.000367
VIT_08s0007g04800	Carbonic anhydrase precursor					-1.09	5e-06
VIT_16s0039g02040	4-coumarate-CoA ligase 3					-1.09	0.014032	-1.028	0.0226
VIT_18s0001g04990	(-)-germacrene D synthase					-1.09	1.1e-05
VIT_00s0988g00010	CF9					-1.088	0.017368	-1.979	0.000124
VIT_08s0040g02840	ABC transporter G member 29					-1.088	0.029856
VIT_12s0059g02710	Pinene synthase					-1.088	0.195771
VIT_17s0000g09800	No hit					-1.088	0.030895
VIT_01s0137g00700	Lipase GDSL					-1.086	0.006087	-1.351	0.001111
VIT_05s0077g01690	Pathogenesis protein 10 [Vitis vinifera]					-1.085	0.008865	-1.326	0.002001
VIT_08s0040g01110	Serine carboxypeptidase II					-1.084	0.000179
VIT_13s0074g00350	Unknown					-1.084	0.011076	-1.14	0.0085
VIT_00s0262g00010	Receptor kinase RK20-1					-1.083	0.020185
VIT_11s0016g01470	Lecithine cholesterol acyltransferase					-1.083	0.001419	-1.357	0.000189
VIT_01s0026g01870	Avr9/Cf-9 induced kinase 1					-1.08	1.3e-05	-1.133	9e-06
VIT_14s0068g01040	Ethylene-responsive transcription factor ERF113					-1.08	0.000256
VIT_05s0077g00540	No hit					-1.079	0.123046
VIT_19s0014g02950	No hit					-1.078	0.00103
VIT_13s0064g01470	Urophorphyrin III methylase					-1.077	0.000413
VIT_00s0400g00020	HcrVf1 protein					-1.074	0.001026
VIT_14s0108g00980	Cycling DOF factor 1	-3.48	0	-3.782	0	-1.074	0.002942
VIT_06s0009g00370	U-box domain-containing protein					-1.072	0.017686
VIT_12s0059g00770	Monocopper oxidase SKS5 (SKU5 Similar 5)					-1.072	0.116993	1.429	0.033759
VIT_02s0025g04620	Phospholipase D beta 1					-1.07	3.4e-05
VIT_04s0044g01880	Auxin Efflux Carrier	-2.02	0.0001			-1.07	0.016906	-2.09	5.6e-05
VIT_18s0001g03910	Nitrate reductase 2 (NR2)	-1.594	0.004108	-2.576	2.6e-05	-1.07	0.04512	-1.301	0.01593
VIT_19s0015g01750	WD-40 repeat					-1.07	0.048173	-1.108	0.043807
VIT_11s0016g05330	SPX2 (SYG1/Pho81/XPR1) domain-containing protein SPX2					-1.067	0.002425
VIT_10s0003g05580	Carbohydrate oxidase					-1.066	0.080999	-2.427	0.000238
VIT_18s0001g12310	Ovate family protein 7 OFP7					-1.066	0.006606	-1.261	0.001909
VIT_18s0001g06610	Plastid-targeted protein 2					-1.065	0.000673
VIT_18s0001g12100	Auxilin	-1.258	1e-06	-1.482	0	-1.065	9e-06	-1.169	4e-06
VIT_00s1212g00020	Laccase					-1.064	0.386967
VIT_01s0011g05930	S-adenosyl-L-methionine:carboxyl methyltransferase					-1.064	0.169424
VIT_02s0241g00100	Unknown protein					-1.064	0.050295	-1.408	0.010206
VIT_10s0003g03040	Unknown					-1.063	0.000747
VIT_14s0066g02350	Galactinol synthase					-1.062	0.003934	-1.06	0.004382
VIT_15s0024g00400	R protein MLA10					-1.062	2.2e-05
VIT_05s0077g00270	SPX1 (SYG1/Pho81/XPR1) domain-containing protein SPX1					-1.061	0.000479	-1.536	1.2e-05
VIT_14s0066g02020	Proton-dependent oligopeptide transport (POT) family protein	1.117	0.017962			-1.061	0.02327	-1.063	0.025398
VIT_10s0003g00590	Ethylene-responsive transcription factor ERF091					-1.06	0.00226	-1.176	0.000997
VIT_00s0391g00010	Pentatricopeptide (PPR) repeat-containing	1.027	0.028555			-1.057	0.02392
VIT_11s0149g00280	Chitinase A					-1.057	0.016211
VIT_05s0020g01310	SRG1 (senescence-related gene 1)					-1.054	0.00637
VIT_08s0007g07770	Polygalacturonase PG1					-1.054	0.219938
VIT_12s0028g01690	WRKY DNA-binding protein 65					-1.053	0.002944
VIT_18s0001g08870	Unknown	-1.409	0.007857	-1.134	0.015738	-1.053	0.042549
VIT_18s0166g00010	Protein kinase Xa21					-1.052	0.013368	-1.129	0.008921
VIT_14s0060g00770	Glycosyl transferase family 8 protein					-1.051	0.112369
VIT_18s0166g00190	U-box domain-containing protein					-1.051	3.3e-05
VIT_17s0000g03090	R protein disease resistance protein					-1.05	0.000217
VIT_03s0038g01350	Glutamine amidotransferase class-I					-1.049	0.003562	-1.044	0.004099
VIT_18s0122g01260	Protein kinase 1B					-1.049	0.000614
VIT_18s0001g01850	Amino acid permease					-1.048	0.011658
VIT_07s0104g00660	2OG-Fe(II) oxygenase					-1.044	3.5e-05	-1.249	6e-06
VIT_08s0040g01060	Serine carboxypeptidase S10					-1.044	0.045653
VIT_13s0019g05120	Cysteine proteinase precursor			-2.137	0.016025	-1.044	0.364059	-2.324	0.019241
VIT_14s0036g00120	RPS2 (resistant to p. syringae 2)					-1.043	0.03002
VIT_01s0127g00130	Cysteine-rich receptor-like protein kinase 3					-1.041	0.000283
VIT_02s0025g01900	Cellulose synthase CSLG3					-1.041	0.00793	-1.391	0.000814
VIT_17s0000g04360	Wall-associated kinase 2 (WAK2)					-1.041	0.000356	-1.04	0.000387
VIT_11s0016g04330	Unknown					-1.04	0.00502	-1.121	0.003008
VIT_12s0028g03580	Lectin-receptor like protein kinase 3					-1.04	0.013736	-1.034	0.015868
VIT_16s0098g01260	Intramitochondrial sorting protein MSP1 protein					-1.039	0.040147	-1.072	0.037102
VIT_00s1251g00010	UDP-glucosyl transferase 85A2					-1.038	0.015201
VIT_02s0012g00730	Purine permease 10 PUP10					-1.038	0.016745	-1.042	0.017948
VIT_10s0003g01920	RKF1 (receptor-like kinase in flowers 1)					-1.037	2.7e-05
VIT_18s0001g06760	Clathrin assembly protein 16					-1.037	0.002882
VIT_11s0016g00570	Dimethylaniline monooxygenase (N-oxide forming) 2					-1.035	0.002942	-1.086	0.002182
VIT_10s0405g00040	Auxin-responsive protein					-1.032	0.403107
VIT_14s0006g01580	Unknown protein					-1.03	0.062133
VIT_01s0026g00910	Unknown					-1.026	0.000168	-1.252	2.3e-05
VIT_10s0003g00580	ERF/AP2 transcription factor sub B-3 (ATERF-2)					-1.026	0.006229	-1.102	0.003943
VIT_00s1328g00020	Phytosulfokines PSK4					-1.023	0.007304
VIT_05s0049g00570	Unknown			1.697	0.008375	-1.021	0.166963
VIT_11s0016g03180	ABI1 (ABA insensitive 1)					-1.021	0.000274
VIT_12s0034g00130	Anthocyanidin 3-O-glucosyltransferase					-1.021	0.02542
VIT_18s0001g11130	Calmodulin-binding protein AR781					-1.021	0.0011	-1.127	0.000497
VIT_17s0000g08450	Carbonic anhydrase chloroplast					-1.02	0.019185	-1.18	0.007755
VIT_05s0020g03240	S-receptor kinase					-1.019	0.019477
VIT_05s0077g00520	Gibberellin 2-oxidase					-1.019	0.010585
VIT_18s0001g15130	WD40 repeat protein					-1.019	0.000444	-1.09	0.000247
VIT_00s0211g00180	MADS-box agamous-like 21					-1.018	0.057142
VIT_07s0031g00040	Unknown protein					-1.017	0.001768
VIT_14s0068g02270	Hcr2-5B					-1.017	0.005019
VIT_15s0046g01230	Leaf senescence protein-like	-1.093	0.008788	-1.489	0.000398	-1.017	0.012799
VIT_16s0039g00320	Alcohol dehydrogenase 1			1.085	0.004257	-1.017	0.011796	-1.095	0.007576
VIT_16s0050g02060	Receptor kinase homolog LRK10					-1.017	0.001817
VIT_01s0011g02730	ABC transporter G member 3					-1.016	0.485727
VIT_01s0026g00980	Glycosyl transferase family 8 protein			-1.464	0.000259	-1.016	0.00811
VIT_10s0003g05620	Carbohydrate oxidase					-1.015	0.084621	-2.447	0.000151
VIT_13s0019g04460	Phenylalanine ammonia-lyase 2 (PAL2)					-1.014	0.006572
VIT_14s0083g00520	Proline oxidase					-1.014	0.000102
VIT_14s0108g01000	Calcium-binding EF hand			1.864	4e-06	-1.014	0.00226	-1.044	0.001903
VIT_16s0050g01970	Serine/threonine protein kinase LRK19					-1.014	0.011087
VIT_07s0104g00180	Nectarin IV NEC4	-1.801	0.000156			-1.013	0.014846
VIT_09s0002g00510	Lipase GDSL 1					-1.011	0.000176	-1.582	1e-06
VIT_09s0002g00650	Auxin-induced protein					-1.011	0.025517
VIT_18s0001g04640	No hit					-1.011	0.026185	-1.239	0.007511
VIT_18s0122g00230	Lys Motif-Type Receptor-Like Kinase LYK8					-1.011	1e-06
VIT_06s0009g00440	LHW (lonesome highway)					-1.01	1e-06
VIT_18s0122g00330	Unknown protein					-1.01	0.03826
VIT_00s0361g00040	Anthocyanidin reductase					-1.009	0.027442
VIT_00s0583g00030	Sphingolipid delta 4 desaturase DES-1					-1.009	0.007443
VIT_02s0109g00390	N-hydroxycinnamoyl/benzoyltransferase 5			-1.421	0.00983	-1.009	0.101258	-1.332	0.02861
VIT_03s0088g00260	Serine carboxypeptidase S10					-1.009	0.13737
VIT_02s0025g02930	Caffeic acid O-3-methyltransferase					-1.005	0.385919
VIT_12s0028g01700	WRKY DNA-binding protein 65					-1.005	0.008504
VIT_02s0025g04320	Thaumatin					-1.004	0.004063
VIT_01s0150g00440	Respiratory burst oxidase protein D (RBOHD)					-1.003	0.001665
VIT_04s0079g00410	CIR1/RVE2 (circadian 1)	-3.849	0	-3.411	0	-1.002	0.00244
VIT_00s0485g00010	Receptor kinase homolog LRK14					-1.001	0.031802
VIT_07s0031g01380	ferulate 5-hydroxylase					-1.001	0.097637
VIT_13s0156g00110	Chaperone BCS1 mitochondrial					1.001	0.002983	1.207	0.000651
VIT_13s0019g03450	Unknown protein					1.002	0.000357
VIT_05s0062g00840	RAB GTPase ARA4					1.004	9e-06
VIT_10s0003g04950	Esterase/lipase/thioesterase					1.004	0.003851	1.342	0.00033
VIT_04s0008g04000	Dehydration-responsive protein (RD22)					1.009	0.135024
VIT_16s0148g00250	Zinc finger (C3HC4-type ring finger)					1.011	0.254176
VIT_18s0001g13360	Nodulin MtN21 family					1.012	0.001807	1.389	0.0001
VIT_05s0094g01150	Allyl alcohol dehydrogenase					1.014	0.004377
VIT_02s0236g00070	Unknown					1.018	0.000322
VIT_11s0149g00010	Unknown protein					1.02	7.9e-05	1.182	2e-05
VIT_05s0020g00680	ABC transporter G member 21					1.021	0.001865
VIT_05s0094g01160	Allyl alcohol dehydrogenase					1.021	1.4e-05
VIT_09s0018g01220	Zinc finger (C3HC4-type ring finger)					1.021	0.018529	1.035	0.01882
VIT_08s0007g01900	Proton-dependent oligopeptide transport (POT) family protein					1.022	0.000854	1.309	8.4e-05
VIT_11s0052g01120	Zinc finger protein 2					1.025	0.000247	1.23	4e-05
VIT_14s0030g00350	RKF3 (receptor-like kinase IN in flowers 3)					1.025	0.001961	1.193	0.00057
VIT_12s0057g00330	Polygalacturonase GH28					1.03	0.008992
VIT_15s0024g01540	Glutathione S-transferase 8 GSTU8					1.03	0.001249
VIT_14s0030g00830	SOD Cu/Zn superoxide dismutase					1.031	0.000468
VIT_03s0063g01690	flavonoid 3-monooxygenase					1.038	0.02244
VIT_14s0068g00130	feronia receptor-like kinase					1.04	1.2e-05
VIT_02s0012g01410	TRN2 (TORNADO 2)					1.041	0.00309	1.401	0.000235
VIT_07s0005g01090	ATP binding protein					1.043	0.024606
VIT_15s0046g02090	Late embryogenesis abundant group 14			1.225	0.017901	1.048	0.070787
VIT_03s0088g00140	Isoflavone reductase protein 2					1.049	0.025858
VIT_03s0088g01220	Unknown protein	1.446	3e-06	1.5	1e-06	1.05	7.8e-05	1.187	2.4e-05
VIT_15s0048g02910	Unknown					1.051	0.090958
VIT_00s0229g00100	Unknown					1.052	7e-06	1.027	1.2e-05
VIT_00s1373g00020	Unknown protein			1.043	0.003134	1.052	0.005035	1.301	0.00093
VIT_18s0122g01430	flavin-containing monooxygenase 1			-1.816	0.005176	1.052	0.149963
VIT_13s0067g00890	Phosphoinositide-specific phospholipase C			1.123	0.003943	1.054	0.010888
VIT_14s0068g00120	feronia receptor-like kinase					1.056	0.000416
VIT_18s0072g00540	Unknown					1.057	0.003503	1.085	0.003124
VIT_10s0116g00500	Myb caprice CPC					1.063	6e-05
VIT_14s0068g00110	feronia receptor-like kinase					1.063	3e-06
VIT_08s0007g08190	LOI1 (lovastatin insensitive 1)					1.064	0.0007	1.137	0.000406
VIT_17s0000g06630	Unknown protein					1.066	0.305038
VIT_08s0058g00350	OAS high accumulation 1 OSH1					1.071	0.025203	1.535	0.002062
VIT_18s0041g00590	Proton-dependent oligopeptide transport (POT) family protein					1.074	1e-05	1.494	0
VIT_07s0031g02740	Auxin-responsive SAUR12					1.076	0.062751
VIT_02s0012g01140	Protein kinase					1.077	0.006286	1.313	0.001377
VIT_14s0030g00950	SOD Cu/Zn superoxide dismutase					1.08	0.006319
VIT_19s0015g00880	Oligopeptide transporter 1					1.08	0.000176
VIT_12s0034g01140	Plastocyanin domain-containing protein					1.082	0.168452
VIT_12s0028g00560	Unknown					1.087	0.00026
VIT_05s0020g01040	Unknown protein					1.089	0.007131
VIT_00s0389g00030	CYP72A54					1.09	0.000185
VIT_02s0154g00320	Protease inhibitor/seed storage/lipid transfer protein (LTP)					1.091	0.018276
VIT_15s0048g02300	NAC transcription factor-like 9					1.092	0.006572
VIT_01s0026g01250	Unknown protein					1.093	0.000659
VIT_04s0008g07010	Dynamin-like protein 2b					1.094	0.000733
VIT_19s0014g03370	Methyltransferase type 11					1.097	9e-05	1.322	1.5e-05
VIT_05s0077g01930	Sucrose synthase			-1.486	0.049071	1.098	0.23542
VIT_03s0038g01600	ABA-responsive protein (HVA22a)					1.103	0.000207
VIT_11s0016g05520	Plastocyanin domain-containing protein					1.107	0.024385
VIT_08s0007g00760	Thaumatin			1.116	0.014576	1.108	0.027092
VIT_18s0001g08750	Unknown					1.111	0.005243
VIT_16s0098g00360	CCT motif constans-like					1.112	0.007908
VIT_18s0001g13210	Lectin jacalin					1.113	0.024686
VIT_08s0007g07580	MYR1 (MYB-related protein 1)					1.114	9.3e-05
VIT_04s0008g01860	CYP72A58					1.115	0.009248
VIT_04s0023g02270	S-adenosyl-L-methionine:salicylic acid carboxyl methyltransferase					1.116	0.062913	1.238	0.040811
VIT_14s0060g00350	Aspartic protease					1.116	0.232034
VIT_11s0016g00960	Subtilase					1.12	3.6e-05	1.46	2e-06
VIT_18s0117g00070	R protein L6					1.127	0.013213	1.773	0.000348
VIT_00s0230g00100	ATP binding			-2.066	0	1.128	0.000201
VIT_18s0089g01210	Cupin super					1.13	0.000243
VIT_19s0014g01180	Pathogenesis-related					1.13	0.003095
VIT_15s0024g00730	Ankyrin			1.102	0.004492	1.131	0.006541
VIT_16s0050g01660	UDP-glucoronosyl/UDP-glucosyl transferase UGT88A1					1.132	0.000243	1.198	0.000144
VIT_19s0014g03810	No hit					1.134	0.003101
VIT_17s0000g07020	Cis-zeatin O-beta-D-glucosyltransferase					1.135	0.113544
VIT_19s0093g00060	Polygalacturonase PGA3					1.135	0.000924
VIT_16s0039g00260	Pectate lyase					1.141	0.020943
VIT_17s0000g09570	CYP71A26					1.144	0.001572
VIT_19s0027g01310	Polygalacturonase GH28					1.144	0.003838	1.122	0.004927
VIT_03s0063g02620	Myb RAD (Transcription factor RAD)					1.146	0.062124
VIT_14s0060g01940	Epoxide hydrolase					1.149	0.258452
VIT_16s0022g00510	Heat shock 22 kDa protein	1.937	7.1e-05	2.04	2.3e-05	1.149	0.00615	1.102	0.009188
VIT_00s1365g00010	fimbrin 1			-1.372	0.043319	1.15	0.149369
VIT_18s0001g14450	Ferredoxin:nadp+ Oxidoreductase PETH					1.152	0.002366
VIT_00s0313g00070	MADS-box protein SVP (short vegetative phase)					1.153	2.8e-05
VIT_18s0089g00310	Unknown					1.154	0.000185	1.33	4.5e-05
VIT_04s0023g00320	Auxin efflux carrier protein 8					1.158	0.085703
VIT_09s0070g00710	Isopentenyltransferase					1.161	0.002191
VIT_02s0025g03120	Nodulin MtN21 family					1.162	0.083327
VIT_12s0035g01900	Pectinesterase family					1.164	0.014382	1.292	0.007576
VIT_02s0025g02620	BDG1 (BODYGUARD1) hydrolase					1.165	0.007193	1.169	0.007751
VIT_02s0087g00630	Alcohol oxidase					1.167	0.000177	1.908	1e-06
VIT_14s0081g00720	Basic helix-loop-helix (bHLH) family			1.234	0.000211	1.169	0.000521	1.639	1.9e-05
VIT_14s0060g00900	Unknown protein					1.17	0.000132
VIT_02s0154g00040	Thylakoid lumenal protein					1.175	0.001947
VIT_12s0059g01240	Nitrate transporter (NTP3)					1.175	0.001049
VIT_00s0525g00050	Metal transporter CNNM4 (Cyclin-M4)					1.181	0.002409
VIT_03s0132g00040	ATHVA22A (Arabidopsis thaliana HVA22 homologue A)					1.189	0.000884
VIT_08s0007g02800	Pro-X carboxypeptidase Lysosomal					1.19	0.001806	1.323	0.000777
VIT_00s0386g00040	Unknown protein					1.194	0.00357	1.422	0.00088
VIT_18s0001g02230	Beta-galactosidase / lactase					1.196	0.435613
VIT_03s0063g01490	CYP82C1p					1.199	0.045786
VIT_16s0039g02600	Aspartyl protease					1.199	0.353397
VIT_05s0020g02690	Copper-binding family protein					1.2	0	1.745	0
VIT_01s0010g01870	Salicylic acid-induced fragment 1 protein					1.205	2e-05
VIT_19s0014g02970	Choline transporter	1.042	6e-06			1.207	1e-06	1.333	0
VIT_10s0003g02620	AWPM19					1.208	0.000503
VIT_03s0091g00410	Unknown protein					1.209	5.7e-05	1.361	2e-05
VIT_02s0025g01980	Cellulose synthase CSLG3			1.089	2.6e-05	1.21	1.1e-05
VIT_06s0009g00310	Unknown protein					1.213	0.002942	1.272	0.00219
VIT_05s0029g00880	R protein L6					1.215	0.02995
VIT_05s0102g00600	No hit	1.446	0.001702	1.914	6.5e-05	1.22	0.005147	1.004	0.02213
VIT_04s0023g00910	No hit					1.229	0.001977
VIT_14s0108g01080	Myb domain protein 106					1.23	0.000659	1.153	0.001245
VIT_18s0122g01470	CYP87A2					1.235	0.001938
VIT_17s0000g08290	Dof zinc finger protein DOF5.6					1.237	0.000465	1.294	0.000327
VIT_11s0016g00190	Transcription factor					1.239	4.6e-05
VIT_14s0108g00020	PIN8 (PIN-formed 8); auxin:hydrogen symporter/ transporter			1.789	4.2e-05	1.239	0.001844
VIT_00s0804g00020	Unknown protein					1.243	0.001739	2.031	1.5e-05
VIT_05s0102g00620	No hit	1.445	0.000794	2.87	0	1.244	0.002231	1.212	0.003018
VIT_08s0007g07930	Clavata1 receptor kinase (CLV1)					1.244	0.057907
VIT_13s0019g02120	Zinc finger (C2H2 type) family					1.246	4.9e-05	1.577	5e-06
VIT_16s0098g00890	Harpin-induced protein					1.248	2.3e-05
VIT_16s0050g02210	Chitinase III [Vitis vinifera]					1.249	0.028409
VIT_04s0044g01760	Unknown					1.251	0.05617
VIT_04s0023g00530	Auxin responsive SAUR protein					1.255	0.000498	2.239	1e-06
VIT_03s0132g00080	ATHVA22A (Arabidopsis thaliana HVA22 homologue A)					1.257	0.001206
VIT_08s0007g02190	LHCB4 chlorophyll A-B binding protein CP29					1.257	1.8e-05
VIT_18s0041g00610	Proton-dependent oligopeptide transport (POT) family protein	-1.031	0.032549			1.264	0.009074	1.639	0.001235
VIT_07s0104g00270	Isopentenyltransferase 5					1.265	0.0039
VIT_06s0004g05290	No hit					1.269	0.005302	1.186	0.009608
VIT_16s0050g02230	Chitinase [Vitis vinifera]					1.273	0.022203
VIT_03s0017g01880	No hit					1.276	0.001046	1.073	0.004803
VIT_15s0046g02110	Late embryogenesis abundant protein Lea14-A					1.277	0.000115
VIT_02s0109g00080	Phosphoribulokinase					1.279	2e-06
VIT_03s0132g00070	ATHVA22A (Arabidopsis thaliana HVA22 homologue A)			1.203	0.000148	1.279	0.000111
VIT_11s0052g00260	Unknown protein			1.002	0.004532	1.286	0.001084
VIT_03s0132g00100	ATHVA22A (Arabidopsis thaliana HVA22 homologue A)					1.291	0.001129	1.099	0.004699
VIT_00s0220g00180	Glycosyl hydrolase family 20 protein			1.019	0.021714	1.293	0.008881	1.702	0.001053
VIT_19s0090g01380	No hit			1.167	0.001003	1.293	0.000672
VIT_14s0108g00110	Serine carboxypeptidase S10					1.303	0.001604	1.34	0.001358
VIT_04s0044g00190	Mannitol dehydrogenase					1.304	0.018974	1.58	0.005425
VIT_13s0047g00200	Subtilisin					1.305	0.007704	1.172	0.018012
VIT_02s0025g03010	Copper chaperone (CCH)					1.307	0.011018
VIT_07s0005g03420	Globulin isoform 3 11S					1.307	0.422825
VIT_00s0187g00050	No hit					1.31	0.105594
VIT_00s0252g00110	Carbonic anhydrase					1.316	0.001471
VIT_02s0087g00370	Anthranilate N-hydroxycinnamoyl/benzoyltransferase					1.318	0.069949
VIT_13s0019g02280	Regulator of chromosome condensation (RCC1)					1.325	3.3e-05
VIT_16s0022g00340	Unknown					1.329	4.2e-05	1.099	0.00033
VIT_13s0074g00690	ABC transporter G member 22					1.331	2e-06
VIT_11s0016g00590	Invertase/pectin methylesterase inhibitor					1.334	0.000345	1.068	0.002695
VIT_19s0140g00140	GA 20-oxidase 2					1.334	0.000246
VIT_09s0002g02060	Unknown protein					1.337	0.000191
VIT_16s0100g00740	Unknown	2.882	0	2.44	1e-06	1.341	0.000447
VIT_01s0026g01340	Glutathione S-transferase 29 GSTU18					1.346	0.007693
VIT_00s0945g00010	Unknown protein					1.356	4.2e-05	1.832	2e-06
VIT_02s0025g01910	Cellulose synthase CSLG3					1.359	0.00875	1.09	0.038194
VIT_10s0003g01310	Unknown protein					1.361	2.5e-05	1.257	6.4e-05
VIT_04s0008g04950	TIFY 8					1.368	3e-06	1.168	2.1e-05
VIT_00s0445g00040	Unknown					1.369	0.023724	1.47	0.016881
VIT_08s0007g04300	Lipase GDSL					1.369	0.494709
VIT_10s0116g00630	Unknown protein					1.369	0.000305	1.316	0.000477
VIT_00s0313g00060	No hit					1.374	2e-05	1.118	0.000193
VIT_14s0006g01230	Unknown protein					1.384	2e-06	1.676	0
VIT_16s0039g00010	ABC transporter G member 7					1.387	0.006042
VIT_04s0023g00920	DCL2 (DICER 2)					1.394	6e-06
VIT_13s0019g04900	Pectate lyase					1.401	0.002427	2.052	7.3e-05
VIT_01s0010g03620	LHCA2 (Photosystem I light harvesting complex gene 2)					1.41	2.3e-05
VIT_06s0009g01140	Amino acid permease					1.415	0.001471
VIT_00s0207g00010	Anthranilate N-benzoyltransferase protein 1					1.418	0.00043	1.112	0.003863
VIT_13s0074g00680	ABC transporter G member 22					1.43	0.000921	1.031	0.013363
VIT_06s0004g03830	Chitinase 1					1.433	0.001021
VIT_19s0015g00870	Oligopeptide transporter 1					1.437	0.003133	1.048	0.030763
VIT_04s0008g01110	Heat shock transcription factor A6B	2.445	0.0003	4.231	1e-06	1.438	0.017286
VIT_02s0236g00060	Unknown			1.011	0.014173	1.455	0.001826	-1.256	0.006457
VIT_17s0000g05070	Phytochelatin synthetase					1.457	9e-06	1.824	1e-06
VIT_05s0094g01250	Allyl alcohol dehydrogenase			1.438	0.001721	1.458	0.002529	1.695	0.000755
VIT_16s0013g01900	SET domain-containing protein 2					1.474	5.7e-05
VIT_03s0063g01880	Acyl-CoA synthetase long-chain member 2					1.477	0.004943	1.206	0.022304
VIT_13s0074g00660	ABC transporter G member 22					1.488	7.3e-05	1.277	0.00038
VIT_14s0030g00110	Auxin-responsive protein IAA27					1.494	0.000841	1.172	0.006702
VIT_10s0003g01690	Unknown protein					1.496	0.000319	1.4	0.00064
VIT_14s0108g00390	Homeobox-leucine zipper protein HB13					1.497	0.009795	1.934	0.001413
VIT_14s0006g01220	Unknown protein					1.499	6.8e-05	1.768	1.4e-05
VIT_17s0000g00730	ATP binding / DNA binding					1.501	0.000134	1.072	0.003136
VIT_19s0177g00280	DNAJ heat shock N-terminal domain-containing			1.328	0.000259	1.507	0.000108	1.27	0.000635
VIT_19s0015g00860	Oligopeptide transporter 1					1.515	0.000668	1.023	0.016211
VIT_04s0023g02320	Jasmonate O-methyltransferase					1.523	0.006242	1.863	0.001319
VIT_11s0016g05280	Peroxidase					1.53	0.000834
VIT_08s0056g00140	Unknown protein	-1.049	0.002437	-1.052	0.001119	1.534	4.6e-05
VIT_12s0059g01870	GH3-like protein					1.539	0.000304	1.529	0.000348
VIT_13s0019g00740	Amino acid binding protein					1.549	5e-06
VIT_13s0073g00050	Cationic amino acid transporter 6			-1.312	5e-06	1.549	1e-06
VIT_00s0274g00050	Unknown protein					1.566	2e-05	1.152	0.000518
VIT_18s0001g14800	Lipase 3 (EXL3) family II extracellular					1.571	0.002484	1.803	0.000825
VIT_03s0063g01590	CYP82C4					1.581	0.000241	1.182	0.003445
VIT_15s0048g02290	No apical meristem cup-shaped cotyledon2			1.056	0.003066	1.583	0.000147	1.073	0.005147
VIT_04s0008g05210	BZIP protein HY5 (HY5)			1.165	0.001107	1.584	9.9e-05	1.245	0.001099
VIT_19s0177g00270	Molecular chaperone DnaJ			1.27	0.008619	1.598	0.002865	1.254	0.018587
VIT_03s0038g02170	Thaumatin					1.601	1e-06	1.382	9e-06
VIT_03s0038g00340	Salt tolerance homolog2	2.067	2.1e-05	2.447	2e-06	1.617	0.000226	1.761	9.9e-05
VIT_19s0014g00460	PMR5 (powdery mildew resistant 5)					1.624	0.000841	1.411	0.003042
VIT_11s0016g05320	Peroxidase					1.627	2e-06
VIT_05s0020g01820	Integral membrane family protein UPF0497					1.64	0.000342	1.607	0.000447
VIT_00s0271g00090	Unknown protein					1.647	5e-06	1.165	0.000232
VIT_10s0116g01820	Unknown protein					1.649	1e-06	1.573	2e-06
VIT_19s0085g00920	Organic cation transport protein OCT2					1.677	1e-06	1.822	0
VIT_01s0150g00060	SOUL heme-binding					1.689	0.000849
VIT_17s0000g07580	ARR6 typeA					1.72	5e-06	1.647	9e-06
VIT_13s0074g00390	CYP77A2					1.727	0.005057	2.457	0.00025
VIT_02s0236g00020	Unknown			1.33	0.00739	1.741	0.001689	-1.416	0.009355
VIT_18s0001g12690	Isoflavone reductase protein 4					1.744	0.02091
VIT_11s0016g04590	ABC transporter g family pleiotropic drug resistance 12 PDR12					1.749	0.000172	1.596	0.000448
VIT_03s0017g01290	ABC transporter G member 7					1.773	4.9e-05	1.244	0.00171
VIT_15s0021g02680	Cyclin-U2-1 (CycU2;1) Cyclin-P3.1					1.776	0.007685
VIT_03s0091g00500	Unknown protein			1.108	0.000256	1.813	2e-06	1.985	1e-06
VIT_10s0116g01810	Unknown protein					1.83	0	1.551	0
VIT_03s0017g00130	Unknown					1.837	1e-06	1.757	1e-06
VIT_03s0091g00490	Unknown protein			1.39	0.000599	1.837	5.9e-05	1.93	3.9e-05
VIT_01s0127g00670	Proline extensin-like receptor kinase 1 (PERK1)					1.838	0.000577	1.56	0.002608
VIT_15s0021g00540	Invertase/pectin methylesterase inhibitor			1.116	0.038167	1.849	0.002647
VIT_11s0016g03540	Auxin-responsive protein IAA27					1.852	0	1.243	1e-06
VIT_18s0072g00210	Histone-lysine N-methyltransferase ASHH1					1.878	0.058437
VIT_01s0010g02840	Chaperone BCS1 mitochondrial			1.437	0.002005	1.885	0.000312	1.955	0.000233
VIT_03s0097g00470	ATHVA22A (Arabidopsis thaliana HVA22 homologue A)			1.113	0.005073	1.907	7.6e-05	2.052	3.9e-05
VIT_09s0002g08300	R protein MLA10					1.926	0.000191	1.2	0.011434
VIT_06s0061g00230	ABC transporter G member 7					1.943	0	1.33	1.4e-05
VIT_04s0023g02290	S-adenosyl-L-methionine:salicylic acid carboxyl methyltransferase					1.947	0.000912	2.37	0.000151
VIT_03s0088g00060	Isoflavone reductase					1.957	1e-06
VIT_13s0074g00700	ABC transporter G member 22					1.971	1.6e-05	1.398	0.000599
VIT_09s0002g03950	Unknown protein			-1.425	0.002819	1.981	0.000278	2.107	0.000159
VIT_16s0022g00890	Invertase/pectin methylesterase inhibitor					1.984	0.000693	1.987	0.000746
VIT_00s0392g00070	No hit					1.992	0	1.923	0
VIT_02s0012g01660	ATPase PGP2 (P-glycoprotein 2)					2.021	7e-06	1.793	2.8e-05
VIT_04s0023g02280	S-adenosyl-L-methionine:salicylic acid carboxyl methyltransferase					2.036	0.000605	2.73	3.4e-05
VIT_05s0077g01670	Major cherry allergen Pru av 1.0202			1.368	0.036758	2.036	0.005806	2.049	0.006014
VIT_02s0025g02020	Abl interactor 3 (ABIL3)					2.04	1e-05	1.266	0.001284
VIT_05s0165g00150	No hit					2.054	0.008142	1.632	0.038217
VIT_00s0480g00100	Catechol oxidase (EC 1.10.3.1) precursor - grape					2.06	0.000424	1.7	0.002513
VIT_03s0063g01400	Cell division cycle associated 7 CDCA7					2.06	0.000196
VIT_00s0480g00090	Catechol oxidase (EC 1.10.3.1) precursor - grape					2.069	0.000324	1.495	0.005739
VIT_04s0023g02310	S-adenosyl-L-methionine:salicylic acid methyltransferase					2.08	0.000693	2.726	5e-05
VIT_04s0008g02250	Beta-ketoacyl-CoA synthase					2.129	0	1.579	4e-06
VIT_16s0039g01670	Cinnamoyl-CoA reductase					2.22	0	1.463	1e-05
VIT_18s0001g03380	No hit			1.079	0.015062	2.251	5.6e-05	1.504	0.002822
VIT_18s0001g14810	Lipase 3 (EXL3) family II extracellular					2.26	0.000375	2.545	0.000124
VIT_18s0001g14790	Lipase 3 (EXL3) family II extracellular					2.265	0.000495	3.501	6e-06
VIT_05s0020g01070	IAA31					2.303	0.001283	2.256	0.001651
VIT_00s0956g00020	Leafy cotyledon1-like protein			-1.981	0.013845	2.458	0.005811	2.325	0.009576
VIT_17s0000g06210	GASA like					2.459	8.1e-05	2.714	3.3e-05
VIT_04s0023g03040	Lactoylglutathione lyase					2.503	1.2e-05	1.834	0.00034
VIT_13s0067g03890	Beta-ketoacyl-CoA synthase					2.641	2e-06	2.421	6e-06
VIT_14s0066g01640	Nodulin MtN21 family	1.209	0.000203	1.48	1.4e-05	2.798	0	2.029	1e-06
VIT_14s0108g01020	Alpha-expansin 1 precursor					2.81	0.032105	3.076	0.02104
VIT_16s0013g00550	No hit					3.198	0	1.939	0
VIT_18s0041g00560	Proton-dependent oligopeptide transport (POT) family protein					3.357	0.010232
VIT_00s0125g00080	No hit			-1.061	5.5e-05
VIT_00s0153g00090	No hit			-1.068	0.001255
VIT_00s0163g00150	No hit			-1.715	3e-06
VIT_00s0179g00320	Unknown protein			-1.201	0.000428			1.044	0.002459
VIT_00s0179g00340	Histone H2A variant 1 HTA11			-1.777	0.029646
VIT_00s0181g00020	Armadillo/beta-catenin repeat			1.084	0.006842
VIT_00s0181g00050	Unknown protein	1.453	1.1e-05	1.117	0.000108
VIT_00s0181g00070	ARV2			1.02	0.000402
VIT_00s0181g00180	LHCB3 (light-harvesting chlorophyll binding protein 3)			1.707	0.036794
VIT_00s0181g00200	LHCB3 (light-harvesting chlorophyll binding protein 3)	1.399	0.048183	1.568	0.014816
VIT_00s0183g00240	Elongation factor 1-alpha 1			-1.136	0.000598
VIT_00s0187g00120	Cystatin	-1.85	0.008625	-1.344	0.029894			-2.207	0.002062
VIT_00s0187g00130	Tonoplast dicarboxylate transporter							-1.044	0.030471
VIT_00s0187g00370	Blue (type 1) copper domain	1.199	0.04037
VIT_00s0188g00040	No hit			-1.579	1e-06
VIT_00s0188g00050	Aminopeptidase			-1.204	0.000585
VIT_00s0188g00160	Calmodulin-binding protein			-1.73	2e-06
VIT_00s0189g00050	No hit			1.299	2e-06
VIT_00s0194g00380	No hit			1.585	0.021414
VIT_00s0198g00050	No hit			-2.543	1e-05
VIT_00s0199g00080	Unknown protein			-1.032	0.005376
VIT_00s0199g00090	Unknown protein			-1.296	0.000737
VIT_00s0199g00100	Unknown protein			-1.042	0.000394
VIT_00s0199g00210	Cyclin delta-2 (CYCD2)			-1.886	0.000155
VIT_00s0207g00140	Allergen V5/Tpx-1	-2.273	6e-06	-2.03	1.5e-05
VIT_00s0207g00150	Ternary complex factor MIP1			1.126	0.016833
VIT_00s0207g00170	Allergen V5/Tpx-1			-1.206	0.002825
VIT_00s0207g00180	Unknown protein	-2.339	1e-06	-2.011	6e-06
VIT_00s0207g00300	No hit			1.116	0.000461
VIT_00s0211g00150	MADS-box agamous-like 21							-1.12	7.7e-05
VIT_00s0214g00120	F-box family protein			1.105	0.031205
VIT_00s0214g00150	F-box protein PP2-B1 (Protein phloem protein 2-like B1)			1.309	0.000434
VIT_00s0216g00010	Unknown			-1.013	0.001721
VIT_00s0216g00060	Nuclear transport factor 2 (NTF2)							-1.177	0.021504
VIT_00s0225g00010	Unknown protein	1.761	1e-06	1.025	0.000148
VIT_00s0229g00120	Ternary complex factor MIP1			1.444	0.007837
VIT_00s0230g00140	MAP3K delta-1 protein kinase			-1.349	2.3e-05
VIT_00s0230g00160	No hit			-1.296	0.000486
VIT_00s0231g00090	No hit			-1.483	0.000152
VIT_00s0253g00110	Methyl jasmonate esterase							1.028	0.009576
VIT_00s0259g00120	Oligopeptide transporter OPT3							1.055	9e-06
VIT_00s0262g00180	S-locus lectin protein kinase			-1.195	5.5e-05
VIT_00s0264g00050	Unknown protein			1.292	0.003568
VIT_00s0265g00090	Unknown protein	-1.119	0.012514
VIT_00s0274g00080	Benzoquinone reductase			1.307	0.00123
VIT_00s0279g00060	No hit			-1.154	0.003176
VIT_00s0279g00090	Copper-binding family protein			-1.315	0
VIT_00s0279g00110	No hit			-1.561	1e-06
VIT_00s0288g00060	No hit			-1.414	0
VIT_00s0294g00080	Receptor kinase homolog LRK10							-1.25	0.005147
VIT_00s0301g00080	No hit							-1.146	0.004241
VIT_00s0313g00010	Centromere protein	1.444	0.017328	-1.065	0.047263
VIT_00s0322g00020	HHP4 (heptahelical protein 4)			1.252	0.046445
VIT_00s0323g00050	Invertase/pectin methylesterase inhibitor	1.135	0.004825	1.075	0.003449
VIT_00s0324g00030	Unknown			-1.655	0.001001
VIT_00s0333g00010	fimbrin 1			-1.191	0.015213
VIT_00s0333g00060	Unknown protein			1.29	0.042556
VIT_00s0340g00040	Beta-hexosaminidase beta chain precursor			1.087	0.001256
VIT_00s0342g00020	No hit			-1.452	6e-06
VIT_00s0342g00040	No hit			-1.612	6.1e-05
VIT_00s0347g00050	Ser/Thr receptor-like kinase1	1.324	0.000275	2.375	0
VIT_00s0347g00070	S-locus lectin protein kinase			1.4	0.000163
VIT_00s0347g00090	Curculin (mannose-binding) lectin			1.164	0.022017
VIT_00s0357g00010	Senescence-associated protein			1.286	6.1e-05
VIT_00s0358g00010	No hit			-1.022	0.000144
VIT_00s0371g00050	Mannitol dehydrogenase	-1.373	0.01796
VIT_00s0373g00030	HSL2 (HAESA-like 2)			-1.26	0.000257
VIT_00s0374g00050	U-box domain containing protein			-1.137	6.2e-05
VIT_00s0386g00010	MADS-box agamous-like 61			1.574	9e-06
VIT_00s0388g00010	Serine/threonine kinase							-1.264	0.02745
VIT_00s0388g00090	Ser/Thr receptor-like kinase1							-1.117	0.0115
VIT_00s0398g00020	S-receptor kinase KIK1 precursor	-1.469	0.027812					1.403	0.038873
VIT_00s0404g00050	fiber protein			-1.05	0.000244			-1.374	2.5e-05
VIT_00s0406g00010	Beta-hexosaminidase beta chain precursor							1.063	0.008722
VIT_00s0411g00020	Ankyrin repeat protein			-1.043	0.039208
VIT_00s0420g00040	S-locus lectin protein kinase							-1.038	0.001478
VIT_00s0421g00010	Chloride channel protein B	-1.145	0.033854
VIT_00s0424g00010	Ser/Thr receptor-like kinase1			-1.171	0.004915
VIT_00s0425g00030	Receptor serine/threonine kinase							-1.131	0.030456
VIT_00s0483g00050	EMB1674 (embryo defective 1674) kinase interacting family protein	-1.046	0.000104
VIT_00s0494g00010	Growth-regulating factor 1			-1.87	0.000348
VIT_00s0499g00020	Unknown protein			-2.377	0.015453
VIT_00s0516g00020	Calcium-binding EF hand family			-1.564	0.009799
VIT_00s0532g00020	Kinesin family member C1			-1.233	0.000199
VIT_00s0532g00060	Membrane protein			-2.949	0.000163
VIT_00s0540g00010	ARK3 (Arabidopsis Receptor Kinase 3)							-1.17	0.003011
VIT_00s0547g00010	S-locus lectin protein kinase			-1.383	0.003651			1.461	0.004562
VIT_00s0561g00020	Stem-specific protein TSJT1							-1.817	0.004989
VIT_00s0575g00020	Strictosidine synthase							-1.146	0.006644
VIT_00s0583g00020	Unknown protein			-2.583	4e-06
VIT_00s0586g00030	Stem-specific protein TSJT1							-2.06	0.005399
VIT_00s0616g00030	Cell division control protein CDC7			-1.624	0.000213
VIT_00s0620g00010	Triacylglycerol lipase							-1.414	0.0007
VIT_00s0625g00020	ABC transporter G member 7			-1.745	0.000645
VIT_00s0640g00010	Transcriptional corepressor LEUNIG			-1.647	0.010442			-1.575	0.027054
VIT_00s0658g00020	Protein kinase Xa21			-1.214	0.000769
VIT_00s0704g00040	Calmodulin-binding			-2.151	0.000245
VIT_00s0705g00010	CYP81E1 Isoflavone 2'-hydroxylase	1.777	0
VIT_00s0740g00010	No hit			-1.282	0.000116
VIT_00s0743g00020	S-locus lectin protein kinase			1.415	1.4e-05
VIT_00s0753g00010	Unknown	1.766	0.007817	2.206	0.000701
VIT_00s0762g00010	S-locus lectin protein kinase family			1.161	9.8e-05
VIT_00s0762g00020	S-locus lectin protein kinase			1.281	0
VIT_00s0762g00030	S-locus lectin protein kinase			1.665	0
VIT_00s0779g00020	Centromere protein			-1.407	0.00909
VIT_00s0780g00040	RGLG2 (ring Domain LIGASE2)							-1.002	0.000552
VIT_00s0790g00020	CYP81D2	1.531	5.6e-05
VIT_00s0802g00020	Unknown protein	1.107	0.012282
VIT_00s0822g00010	White-brown complex homolog protein 11			-1.32	0.002006
VIT_00s0838g00010	Transcriptional corepressor LEUNIG			-1.55	0.009869			-1.614	0.015023
VIT_00s0941g00020	Constans interacting protein 6			-1.462	0.026603
VIT_00s0992g00020	Heat shock protein (HSP26.5-P) 26.5 kDa class P			1.085	0.004409
VIT_00s0992g00030	Calmodulin-binding			-2.227	0.003798
VIT_00s1008g00010	Octicosapeptide/Phox/Bem1p (PB1) domain-containing protein			-1.408	3.8e-05
VIT_00s1022g00010	No hit							-1.418	0.000279
VIT_00s1205g00020	Trehalose-phosphate synthase 1			-1.548	0.000127
VIT_00s1278g00010	Brassinosteroid insensitive 1-associated receptor kinase 1	-1.255	2.6e-05	-1.553	2e-06
VIT_00s1287g00020	No hit			1.264	0.001027
VIT_00s1291g00010	AP2-like AIL6 (AINTEGUMENTA-like 6)			-3.099	4e-06
VIT_00s1353g00010	BAM1 (big apical meristem 1)							1.149	0.000103
VIT_00s1355g00020	Expansin-like B1							-1.339	0.000196
VIT_00s1361g00010	Unknown	1.233	4.8e-05	1.171	4.7e-05
VIT_00s1364g00020	EMB1674 (embryo defective 1674) kinase interacting family protein	-1.192	0.0001	-1.018	0.000244
VIT_00s1403g00010	Unknown							1.021	3.4e-05
VIT_00s1404g00010	Calmodulin-binding			-2.452	0.000674
VIT_00s1428g00010	Ankyrin repeat			-1.738	4.3e-05
VIT_00s1455g00010	Expansin beta 1 precursor							-1.22	0.007926
VIT_00s1562g00010	Sucrose synthase 2			-1.426	0.001921
VIT_00s1677g00010	Peroxidase 64			1.077	0.003156
VIT_00s1682g00020	flavonoid 3'-hydroxylase cytochrome P450			1.127	0.00271
VIT_00s1830g00010	Ser/Thr receptor-like kinase1							-1.353	0.040665
VIT_00s1945g00010	Subtilisin-like protease			-1.047	0.039555
VIT_00s1959g00010	UDP-N-acetylglucosamine pyrophosphorylase			-1.191	0.001888
VIT_00s1967g00010	ATP binding			-1.425	2.6e-05
VIT_00s2178g00010	R protein PRF disease resistance protein			-1.087	0.032131
VIT_00s2182g00010	Serine/threonine-protein phosphatase BSL3			-1.061	0.00046
VIT_00s2265g00010	Unknown							1.013	2.3e-05
VIT_00s2300g00010	Acyltransferase			1.073	0.002238
VIT_00s2438g00010	Unknown			-1.02	9.6e-05
VIT_00s2497g00010	U-box domain-containing protein 8			-1.185	1.8e-05
VIT_00s2525g00010	Unknown			1.041	0.000563
VIT_00s2628g00010	Cellulose synthase CEV1			-1.192	0.003597
VIT_00s2715g00010	ATP binding			-1.228	5.9e-05
VIT_00s2739g00010	Basic helix-loop-helix (bHLH) family			1.27	0.015484
VIT_00s2776g00010	S-locus lectin protein kinase			1.054	0.000125
VIT_00s2864g00010	No hit			-1.211	0.000257
VIT_01s0010g00370	No hit			-1.154	0.004915
VIT_01s0010g00480	Chorismate mutase			-1.847	3e-06
VIT_01s0010g00940	Unknown protein			1.063	0.000125
VIT_01s0010g01000	NIK1 (NSP- interacting kinase 1)							1.104	0.001161
VIT_01s0010g01200	Cell elongation protein / DWARF1 / DIMINUTO (DIM)			-1.063	0.000174
VIT_01s0010g01390	Phototropic-responsive NPH3			1.108	0.000637
VIT_01s0010g01490	Lysine histidine transporter 1			1.155	0.047451
VIT_01s0010g02040	Hydroxyproline-rich glycoprotein							1.039	0.000233
VIT_01s0010g02070	Ethylene-responsive protein			-1.376	0.002107
VIT_01s0010g02240	Unknown protein	1.605	0.012777	-2.473	0.000221
VIT_01s0010g02250	No hit			-1.116	0.004462
VIT_01s0010g02430	Mitotic spindle checkpoint protein (MAD2)	1.104	0.025729	-1.011	0.022946
VIT_01s0010g02440	ABC transporter C member 9			-1.332	0.0032			-1.078	0.025535
VIT_01s0010g02500	Lysine histidine transporter 1			1.596	0.033762
VIT_01s0010g02700	Lysine histidine transporter 1			1.431	0.021626
VIT_01s0010g02740	4-coumarate-CoA ligase			-1.237	0.000961
VIT_01s0010g03060	Unknown protein			1.287	0.040504
VIT_01s0010g03240	Translation initiation factor 3 subunit K							1.011	0.014443
VIT_01s0010g03750	Unknown protein			1.076	0.000951
VIT_01s0010g03870	Unknown protein			1.739	0.007816
VIT_01s0010g03990	Unknown protein			-1.87	0.001393			-1.58	0.009335
VIT_01s0011g00020	No hit			-1.146	1.3e-05
VIT_01s0011g00100	MADS-box APETALA 1			-1.357	0.0039
VIT_01s0011g00130	Squamosa promoter-binding protein 6 (SPL6)	-1.376	0.001268
VIT_01s0011g00380	SP1L1 (SPIRAL1-like1)							-1.144	5.6e-05
VIT_01s0011g00410	Nuclear transport factor 2 (NTF2)			-1.598	0.015208
VIT_01s0011g00560	DREPP plasma membrane polypeptide	-1.261	0.000379
VIT_01s0011g00610	Unknown protein			1.038	0.017828
VIT_01s0011g00660	Pentatricopeptide (PPR) repeat	2.136	0	1.162	0.000214
VIT_01s0011g00800	Beta-D-glucosidase							-1.821	2.3e-05
VIT_01s0011g01350	No hit							-1.002	0.03409
VIT_01s0011g01410	PLATZ transcription factor			-1.24	0.007442
VIT_01s0011g01610	Protein kinase C inhibitor			1.008	4.9e-05
VIT_01s0011g01910	Glycosyl transferase-related	1.668	0.000359
VIT_01s0011g01970	Pentatricopeptide (PPR) repeat	1.389	2.3e-05
VIT_01s0011g01980	fasciclin arabinogalactan-protein (FLA21)	1.314	0.00322
VIT_01s0011g02550	High mobility group HMG1/2	1.38	0.024158	-1.881	0.00155
VIT_01s0011g02600	No hit			1.318	0.019809
VIT_01s0011g02780	Unknown protein			-1.185	0.005994
VIT_01s0011g03040	Unknown protein			-1.502	0.032814
VIT_01s0011g03050	Unknown protein	-1.273	0.000179
VIT_01s0011g03430	No hit							-1.468	0.013832
VIT_01s0011g03500	Homocysteine S-methyltransferase 1			1.023	0.012178
VIT_01s0011g03720	BEE1 (BR Enhanced expression 1)							-1.076	0.000785
VIT_01s0011g03860	RKL1 (Receptor-like kinase 1)			-1.745	0.002789
VIT_01s0011g03910	Protein phosphatase 2C							1.014	0.000141
VIT_01s0011g04060	Receptor-like kinase RHG1			-1.263	1.9e-05
VIT_01s0011g04100	No hit			-1.347	1e-06
VIT_01s0011g04670	ABC transporter G member 2	1.304	1.4e-05
VIT_01s0011g04700	Heavy-metal-associated domain-containing protein			1.134	0.000506
VIT_01s0011g04750	Unknown			1.249	6.3e-05
VIT_01s0011g04820	Molecular chaperone DnaJ	4.188	0	4.559	0
VIT_01s0011g05060	Major latex-like protein 34	-1.027	0.04714
VIT_01s0011g05450	Unknown protein	-1.11	0.006346	-1.538	0.000217			-1.073	0.007494
VIT_01s0011g05620	No hit							1.047	0.002237
VIT_01s0011g05680	Unknown protein							-1.087	0.001063
VIT_01s0011g05810	Adagio protein 1	2.841	0	1.188	9e-06
VIT_01s0011g06180	Blight-associated protein p12 precursor							-3.012	2e-06
VIT_01s0011g06610	Glutamate decarboxylase			1.051	0.040269
VIT_01s0026g00030	Unknown protein	1.738	0.033304
VIT_01s0026g00190	Armadillo/beta-catenin repeat							-1.055	0.003508
VIT_01s0026g00200	Xyloglucan endotransglucosylase/hydrolase 28	-2.628	5e-06	-1.489	0.000862
VIT_01s0026g00290	No hit	-1.47	0.003382					1.252	0.009831
VIT_01s0026g00330	NHL repeat-containing protein							1.443	0.000582
VIT_01s0026g00360	Nodulin MtN21 family			1.005	0.013391
VIT_01s0026g00520	Nodulin MtN21 family							-1.298	0.008678
VIT_01s0026g00620	LTCOR11							-1.498	0.002653
VIT_01s0026g00900	Metalloendoproteinase 1 precursor							-1.293	5e-05
VIT_01s0026g01050	Myb family	-1.374	0	-1.471	0
VIT_01s0026g01090	Unknown			1.184	0.000851
VIT_01s0026g01910	Myb domain protein 88							1.174	9.2e-05
VIT_01s0026g02100	Unknown protein			1.176	4.5e-05
VIT_01s0026g02180	Unknown protein	1.407	0.038671	-1.325	0.030138
VIT_01s0026g02240	ANTR2 (anion transporter 2			-1.57	1e-06
VIT_01s0026g02370	Glutathione S-transferase 10 GSTU10							-1.655	0.000842
VIT_01s0026g02390	Glutathione S-transferase 10 GSTU10							-1.663	0.016891
VIT_01s0026g02400	Glutathione S-transferase 10 GSTU10							-1.956	2.3e-05
VIT_01s0026g02540	Zinc finger (C3HC4-type ring finger)	1.782	0	1.532	0
VIT_01s0026g02570	Kafirin cluster			-1.017	0.002089
VIT_01s0026g02580	Cycling DOF factor 2	-2.535	0	-2.815	0
VIT_01s0026g02620	Expansin [Vitis labrusca x Vitis vinifera] EXPA15							1.485	3.3e-05
VIT_01s0026g02740	No hit	1.564	2.4e-05	1.244	0.000146
VIT_01s0113g00180	No hit			-1.488	0
VIT_01s0113g00300	No hit			-1.367	7.5e-05
VIT_01s0127g00110	No hit			-1.216	0.020331
VIT_01s0127g00260	ATP-citrate synthase							-1.007	0.00157
VIT_01s0127g00290	Unknown protein			1.043	1e-06
VIT_01s0127g00680	SRO2 (similar to rcd one 2)			1.177	9.6e-05
VIT_01s0127g00700	Unknown protein							-1.623	0.001098
VIT_01s0137g00290	Oxysterol binding protein							1.179	0.00085
VIT_01s0137g00410	CYP86A2							-1.931	0.035514
VIT_01s0137g00460	RGLG2 (ring Domain LIGASE2)							-1.321	0.000633
VIT_01s0137g00750	Protein phosphatase 2C	1.062	0.038652
VIT_01s0146g00150	BCL-2-associated athanogene 5	1.579	0.000315	3.11	0
VIT_01s0146g00440	Unknown protein			-1.097	0.004844
VIT_01s0150g00140	ORTH2/VIM1 (variant in methylation 1)			-1.042	0.00584
VIT_01s0150g00170	SEC14 cytosolic factor			1.093	0.000159
VIT_01s0150g00250	Peptide transporter PTR2-B							1.333	1e-06
VIT_01s0150g00300	Indole-3-acetic acid amido synthetase	-2.143	0.000307
VIT_01s0150g00460	Xyloglucan endotransglucosylase/hydrolase precursor							1.536	0.02927
VIT_01s0182g00130	PHO1-like protein							-2.85	0.000158
VIT_01s0244g00100	Serine carboxypeptidase S10			1.43	0.005438
VIT_02s0012g00540	Peroxidase	-1.08	0.0003
VIT_02s0012g00550	Inositol polyphosphate 5-phosphatase II	-1.172	1.3e-05
VIT_02s0012g00780	No hit							-1.254	0.004059
VIT_02s0012g00940	Late embryogenesis abundant group 1							-1.799	0.00283
VIT_02s0012g01260	Microspore-specific promoter 2			-1.204	0.000253
VIT_02s0012g01270	Abscisic acid receptor PYL1 RCAR12	-1.305	7e-05
VIT_02s0012g01450	Basic helix-loop-helix BHLH071							1.302	1.1e-05
VIT_02s0012g01820	Lipase-related							1.309	3e-05
VIT_02s0012g01870	No hit	-1.173	0.03074
VIT_02s0012g01960	Transcription factor jumonji (jmj)							-1.044	0.007452
VIT_02s0012g02180	Abhydrolase domain-containing protein			-1.091	0.000504
VIT_02s0012g02540	Chlororespiratory reduction 4 (CRR4)			-1.142	0.003257
VIT_02s0025g00210	fringe protein							1.179	4e-05
VIT_02s0025g00270	MAPK (MPK4)			1.114	5e-06
VIT_02s0025g00280	Heat shock protein 90-1	2.174	0.000317	2.512	4.1e-05
VIT_02s0025g00350	Heavy-metal-associated domain-containing protein							-1.056	0.002763
VIT_02s0025g00400	D111/G-patch domain-containing protein	-1.027	0.000109
VIT_02s0025g00650	AAA-type ATPase							-1.581	1e-05
VIT_02s0025g00680	Tiny root hair 1			-1.146	0.00058
VIT_02s0025g00750	Pinoresinol forming dirigent protein	-2.148	0.004887
VIT_02s0025g00760	Pinoresinol forming dirigent protein	-1.666	0.035548
VIT_02s0025g01020	BZip transcription factor G- box binding factor 3	-1.698	5.3e-05	-1.474	0.000127
VIT_02s0025g01040	Receptor protein kinase			-1.167	0.000383
VIT_02s0025g01100	Protein kinase			-1.142	0.04453
VIT_02s0025g01220	High mobility group HMG1/2	1.808	0.024442	-1.802	0.01353
VIT_02s0025g01300	Unknown protein			1.588	0.039315
VIT_02s0025g01730	3-oxoacyl-[acyl-carrier-protein] synthase			-1.352	0.00715
VIT_02s0025g01840	Cellulose synthase CSLG3							-1.019	0.02827
VIT_02s0025g01990	Zinc finger (C3HC4-type ring finger)	1.052	0.002076	1.337	0.000125
VIT_02s0025g02080	Nodulin MtN3 family protein							-1.442	0.026158
VIT_02s0025g02190	Short-chain dehydrogenase/reductase							1.132	0.0006
VIT_02s0025g02460	Unknown protein			1.029	0.012158
VIT_02s0025g02540	Unknown protein			1.068	0.017288
VIT_02s0025g02600	Glyoxal oxidase							1.01	0.003631
VIT_02s0025g03000	NGA1 (NGATHA1)							-1.013	0.001084
VIT_02s0025g03200	Dehydration-responsive protein			1.092	0.04948
VIT_02s0025g03260	Aquaporin NIP5;1			-1.18	0.003009
VIT_02s0025g03540	Tubulin beta-6 chain	-1.263	0.003433	-1.148	0.003307
VIT_02s0025g03660	4-coumarate-CoA ligase			-1.059	0.000188
VIT_02s0025g04000	Scarecrow transcription factor 29 (SCL29)	1.542	0.025836	-1.484	0.017577
VIT_02s0025g04060	Rab/Ypt GTPase Ara4-interacting protein			1.162	0.000873
VIT_02s0025g04170	Heat shock transcription factor B2B			1.27	5.3e-05
VIT_02s0025g04180	Unknown protein			1.74	2e-06
VIT_02s0025g04230	Thaumatin [Vitis vinifera]			2.504	0.003798
VIT_02s0025g04250	Osmotin			2.599	0.002968
VIT_02s0025g04260	Osmotin [Vitis vinifera]			3.118	0.004506
VIT_02s0025g04270	Thaumatin			2.521	0.003651
VIT_02s0025g04300	Thaumatin			1.607	0.003982
VIT_02s0025g04390	SEU1 protein			-1.454	0.038604
VIT_02s0025g04520	Calcium-dependent protein kinase 1 CDPK protein kinase			-1.029	4.5e-05
VIT_02s0025g04910	Growth-regulating factor 5			-1.854	0.000572
VIT_02s0025g04940	Carboxyl-terminal peptidase			-1.458	0.005812
VIT_02s0025g05100	AT-hook DNA-binding protein			-1.525	0.00024
VIT_02s0033g00750	Kinesin motor protein			1.04	0.000728
VIT_02s0033g01060	Anthraniloyal-CoA: methanol anthraniloyal transferase							-2.327	7.1e-05
VIT_02s0033g01380	Alternative oxidase 1D			1.695	0.00078			-1.364	0.007906
VIT_02s0033g01390	No hit			1.322	0.000125
VIT_02s0087g00560	Unknown protein			-1.003	3.1e-05
VIT_02s0087g00570	Unknown protein			-1.137	6e-06
VIT_02s0087g00720	Receptor protein kinase			-1.143	0.00299
VIT_02s0109g00250	4-coumarate-CoA ligase	1.222	0.002244	1.007	0.004453
VIT_02s0154g00220	Zinc finger (C2H2 type) family			1.134	0.003358
VIT_02s0154g00480	Heat shock protein MTSHP			2.389	1e-06
VIT_02s0154g00600	Pectinesterase family	1.891	0.020348
VIT_03s0017g00450	MADS-box protein SVP (short vegetative phase)			-1.005	0.002414
VIT_03s0017g00520	No hit			-1.106	0.002252
VIT_03s0017g00710	flavonol synthase							-1.014	0.008672
VIT_03s0017g01140	Cis-zeatin O-beta-D-glucosyltransferase							1.161	0.000649
VIT_03s0017g01300	ABC transporter G member 7	-2.511	0.01129	-3.803	0.000217
VIT_03s0017g01410	No hit							-1.295	0.002389
VIT_03s0017g01460	No hit							-1.025	0.023103
VIT_03s0017g02110	Anthocyanidin 3-O-glucosyltransferase							-1.433	0.000115
VIT_03s0017g02170	Zinc transporter ZIP5			1.105	0.003424
VIT_03s0038g00060	No hit			-1.68	5e-06
VIT_03s0038g00190	Tubulin beta-8							1.395	0.008212
VIT_03s0038g00210	No hit							1.143	3e-05
VIT_03s0038g00270	Root phototropism protein 3 (Non-phototropic hypocotyl protein 3)							1.117	4.8e-05
VIT_03s0038g00580	GATA transcription factor 25							-1.035	0.00209
VIT_03s0038g00690	Zinc finger (B-box type)	-3.223	0	-2.233	0
VIT_03s0038g00980	Unknown			1.167	1e-05
VIT_03s0038g01090	Auxin responsive SAUR protein	-1.476	0.002498
VIT_03s0038g01110	Auxin-responsive SAUR31	-1.297	0.013224
VIT_03s0038g01130	Auxin-responsive	-1.766	0.003976
VIT_03s0038g01150	Auxin-responsive	-1.803	0.001815
VIT_03s0038g01170	Auxin responsive SAUR protein	-1.024	0.002503
VIT_03s0038g01210	Auxin responsive SAUR protein	-1.491	0.005971
VIT_03s0038g01230	Auxin responsive SAUR protein	-1.795	0.002681
VIT_03s0038g01250	Auxin responsive SAUR protein	-1.478	0.004117					1.31	0.008972
VIT_03s0038g01330	Anthranilate N-benzoyltransferase protein 1	1.279	0.009787
VIT_03s0038g01380	Calcium-binding EF hand	-1.708	0.000165	-1.22	0.001604			-1.038	0.009925
VIT_03s0038g01410	Aquaporin PIP PIP1A			1.196	0.028732
VIT_03s0038g01530	R protein PRF disease resistance protein	-1.328	0.032628
VIT_03s0038g01540	R protein PRF disease resistance protein			-1.6	2e-06
VIT_03s0038g01550	R protein PRF disease resistance protein			-1.466	8e-06
VIT_03s0038g01830	Proline-rich protein 4			1.455	0.040536
VIT_03s0038g02050	Dirigent protein pDIR7			2.713	0.020311
VIT_03s0038g02330	CLB1 protein							-1.39	0.000626
VIT_03s0038g02800	Cyclin B2;4			-1.171	0.030183			1.64	0.007371
VIT_03s0038g02870	Pentatricopeptide (PPR) repeat-containing protein	1.111	0.002661
VIT_03s0038g03210	Chitin elicitor-binding CEBIP LysM domain-containing			1.249	0.010902
VIT_03s0038g03410	NAC domain containing protein 36			1.144	0.029455
VIT_03s0038g03430	Beta-expansin (EXPL2)	-1.276	0.002536	-1.213	0.001784			1.49	0.000548
VIT_03s0038g03860	Phosphate-induced protein 1	-1.989	0.011462	-1.841	0.009704
VIT_03s0038g04330	Unknown							-1.406	5e-05
VIT_03s0038g04390	Dehydrin 1			-1.807	0.040965			-2.01	0.046436
VIT_03s0038g04570	ADP-glucose pyrophosphorylase large subunit 1							-1.12	0.008898
VIT_03s0038g04580	SNF1-Related protein kinase regulatory subunit gamma 1	-1.201	0.001268	-1.82	1.2e-05
VIT_03s0038g04590	F-box domain containing protein	-1.085	5e-06	-1.682	0
VIT_03s0038g04620	Isoflavone reductase			1.16	0.004389
VIT_03s0038g04720	Syntaxin 1B/2/3/4			-1.597	0.012069
VIT_03s0063g00010	LRX2 (leucine-rich repeat/extensin 2)							1.05	0.034329
VIT_03s0063g00340	No hit	1.546	0	1.007	1.3e-05
VIT_03s0063g00350	Unknown	1.765	0	1.119	1e-06
VIT_03s0063g00490	No hit			1.123	3.6e-05
VIT_03s0063g00910	No hit			-1.075	0.0005
VIT_03s0063g00940	CRK (CDPK-related kinase)			1.264	1.6e-05
VIT_03s0063g01080	OST1 (open stomata 1) AAPK	1.039	5e-06
VIT_03s0063g01120	Kinesin phragmoplast orienting kinesin 2			-1.854	0.000542
VIT_03s0063g01380	Unknown protein			1.106	1.8e-05
VIT_03s0063g01410	Expp1 protein precursor			-1.582	0.015339
VIT_03s0063g01510	Trehalose-phosphatase			-1.171	7.7e-05
VIT_03s0063g01630	CYP82C1p	-1.289	0.008788
VIT_03s0063g01720	S-N-methylcoclaurine 3'-hydroxylase	-1.286	0.003
VIT_03s0063g01790	Transducin protein							-1.587	0.003898
VIT_03s0063g01910	Integral membrane protein	-1.819	2e-06
VIT_03s0063g01960	Non-symbiotic hemoglobin class 1	-2.384	0.000321					-1.207	0.046608
VIT_03s0063g02250	Polyol transporter 5	-1.87	0.004794	-1.436	0.01353
VIT_03s0063g02510	Protein kinase			-1.162	0.003278
VIT_03s0063g02670	Radialis-like protein 6			1.152	0.000377
VIT_03s0088g00190	Brassinosteroid insensitive 1-associated receptor kinase 1	-1.506	2.4e-05	-1.345	4.7e-05
VIT_03s0088g00490	Unknown	1.684	0.02752	-2.525	0.000883
VIT_03s0088g00620	Stress-induced	-1.375	0.002017	-1.037	0.007542			1.527	0.000668
VIT_03s0088g00710	Pathogenesis-related protein 1 precursor (PRP 1)							-1.606	0.008898
VIT_03s0088g00780	Pathogenesis-related protein 1 precursor (PRP 1)			1.472	0.005768
VIT_03s0088g00810	Pathogenesis-related protein 1 precursor (PRP 1)			3.04	0.012462
VIT_03s0088g00940	Pathogenesis-related protein 1 precursor (PRP 1)			-1.097	0.016626
VIT_03s0088g01160	Unknown protein	1.925	0.008319	-1.873	0.00497
VIT_03s0088g01200	Unknown protein	1.086	0.000202	1.313	1.6e-05			1.176	7.1e-05
VIT_03s0091g00060	ACT domain-containing protein (ACR6)			1.294	0.000148
VIT_03s0091g00070	ACT domain-containing protein (ACR6)	1.149	0.001177	1.22	0.000342
VIT_03s0091g00150	NtPRp27 secretory protein							-1.179	0.002001
VIT_03s0091g00160	NtPRp27 secretory protein							-1.387	0.004642
VIT_03s0091g00310	Indole-3-acetic acid-amido synthetase GH3.8	1.292	0.007537	1.852	0.000204
VIT_03s0091g00450	Progesterone 5-beta-reductase							-1.832	0.00287
VIT_03s0091g00550	Unknown protein	1.13	0.044218	-1.168	0.021203
VIT_03s0091g01090	Unknown	-1.538	0.00811
VIT_03s0091g01240	Serine carboxypeptidase S10			-1.102	0.02471
VIT_03s0097g00070	Lectin protein kinase			-1.015	0.009127
VIT_03s0132g00350	Wall-associated receptor kinase-like 10	-1.31	0.00848
VIT_04s0008g00230	Amino acid permease 8			-1.361	0.013247
VIT_04s0008g00530	Serine/threonine-protein kinase Aurora-1	1.498	0.018186	-1.742	0.003483
VIT_04s0008g00540	Oleosin OLE-3			-1.702	0.010042
VIT_04s0008g00740	Protein phosphatase 2C	1.18	0.00757	1.572	0.000395
VIT_04s0008g00880	Homeobox gene 1			-1.392	0.001806
VIT_04s0008g01080	Calmodulin-binding region IQD6			-2.181	0.001288
VIT_04s0008g01220	RKL1 (Receptor-like kinase 1)			-1.027	0.002944
VIT_04s0008g01490	Heat shock protein 17.6 kDa class II	1.829	1.7e-05	1.629	3.6e-05
VIT_04s0008g01520	Heat shock protein 17.6 kDa class II	1.269	0.001231	1.364	0.000326
VIT_04s0008g01550	Small molecular heat shock protein 17.5	1.66	6e-06	2.068	0
VIT_04s0008g01560	Small molecular heat shock protein 17.5	1.402	0.000105	2.075	1e-06
VIT_04s0008g01580	Heat shock protein 17.6 kDa class II	1.222	0.000239	2.027	1e-06
VIT_04s0008g01590	Heat shock protein 17.6 kDa class II	1.211	0.005522	1.67	0.000191
VIT_04s0008g01740	Spermine synthase ACAULIS5							1.2	0.000595
VIT_04s0008g01980	MADS-box agamous-like 30			1.428	0.000181
VIT_04s0008g02590	Selenoprotein	-1.037	0.004304
VIT_04s0008g02770	Syntaxin-related protein KNOLLE	1.537	0.013953	-2.206	0.000468
VIT_04s0008g02910	Tassel serine threonine kinase 1	-1.007	0.03517
VIT_04s0008g03560	Lactoylglutathione lyase			1.069	0.01851
VIT_04s0008g03780	Myb-related protein 3R-1 (Plant c-MYB-like protein 1) MYB3R1			-1.593	0.001891
VIT_04s0008g03790	Myb-related protein 3R-1 (Plant c-MYB-like protein 1) MYB3R1			-1.035	0.000192
VIT_04s0008g04200	Unknown protein			-1.546	0.001039
VIT_04s0008g04230	ABC transporter G member 22			-1.561	0.002429
VIT_04s0008g04260	Cyclin A2			-1.289	0.041585
VIT_04s0008g04420	ADP-ribosylation factor GTPase activating protein			-1.868	1.2e-05
VIT_04s0008g04430	ADP-ribosylation factor GTPase activating protein			-1.758	0.000108
VIT_04s0008g04460	Molybdate transporter 1			-1.379	0.00012
VIT_04s0008g04480	Zinc finger (C3HC4-type ring finger)	1.174	1e-05	1.298	2e-06
VIT_04s0008g04710	Beta-ketoacyl-CoA synthase							1.373	0.00142
VIT_04s0008g04880	Indole-3-acetic acid-amido synthetase GH3.1							1.099	0.000156
VIT_04s0008g05010	Unknown protein							1.068	0
VIT_04s0008g05130	TSO1 (chinese for 'ugly')			-1.738	5e-05
VIT_04s0008g05140	TSO1 (chinese for 'ugly')			-2.038	0.000259
VIT_04s0008g05440	Ethylene-responsive transcription factor SHINE 3			1.007	0.00221
VIT_04s0008g05530	Unknown protein			-1.26	0.004454
VIT_04s0008g05700	ACT domain-containing protein							-2.077	2.3e-05
VIT_04s0008g05770	CBL-interacting protein kinase 25 (CIPK25)			1.151	0.003364
VIT_04s0008g05860	Unknown	1.385	5e-06
VIT_04s0008g06020	Homogentisate geranylgeranyl transferase [Vitis vinifera]			-1.808	0
VIT_04s0008g06350	TPR1 (topless-related 1)			-1.252	0.016798
VIT_04s0008g06360	No hit			-1.133	0.037363
VIT_04s0008g06380	TPR1 (topless-related 1)	1.049	0.000547
VIT_04s0008g06390	TPR1 (topless-related 1)	1.26	1e-06
VIT_04s0008g06400	TPR1 (topless-related 1)	1.228	5e-06	1.087	1.4e-05
VIT_04s0008g06660	Unknown protein							-1.487	0.003586
VIT_04s0008g06670	Plastocyanin domain-containing protein			-1.938	0.010852
VIT_04s0008g06690	Proton gradient regulation 3	1.68	1e-06
VIT_04s0008g07020	Tic55 (translocon at the inner envelope membrane of chloroplasts 55)	-1.583	1.2e-05	-1.318	5.1e-05
VIT_04s0008g07040	Peroxidase			-1.904	0.013434
VIT_04s0008g07230	No hit			1.51	0.007256
VIT_04s0023g00130	Unknown protein			-1.793	0.012392
VIT_04s0023g00480	Unknown			-1.96	0.025962			-2.849	0.004505
VIT_04s0023g00490	Auxin responsive SAUR protein			-2.033	0.000601			-1.488	0.012408
VIT_04s0023g00500	Auxin-induced protein 15A			-1.487	0.000686
VIT_04s0023g00520	Auxin responsive SAUR protein			-1.621	0.001981			-1.251	0.023095
VIT_04s0023g00700	Serine carboxypeptidase S10			1	0.023696
VIT_04s0023g00710	Carboxypeptidase I precursor			1.796	0.021631
VIT_04s0023g01100	Calmodulin			1.35	0.001016
VIT_04s0023g01290	Anthocyanidin 3-O-glucosyltransferase							1.163	0.018111
VIT_04s0023g01670	Unknown protein							-1.844	0.019715
VIT_04s0023g01890	Unknown protein							-1.902	0.019128
VIT_04s0023g01910	Myb family	1.058	0.04803
VIT_04s0023g02200	S-adenosyl-L-methionine:salicylic acid carboxyl methyltransferase			1.005	0.002229
VIT_04s0023g02220	S-adenosyl-L-methionine:salicylic acid carboxyl methyltransferase			2.448	0.01998
VIT_04s0023g02240	S-adenosyl-L-methionine:salicylic acid carboxyl methyltransferase							1.026	0.027889
VIT_04s0023g02360	Chaperone BCS1 mitochondrial			-1.496	0.000253
VIT_04s0023g02400	SEC14 cytosolic factor			-1.742	4.7e-05
VIT_04s0023g02510	Glycosyl transferase family 1 protein			-1.476	0.016713
VIT_04s0023g02870	Disease resistance protein Hcr2-5D			-1.162	0.010662
VIT_04s0023g03030	Zinc finger (B-box type)	-2.605	0	-1.505	9.5e-05
VIT_04s0023g03360	Unknown protein			-1.689	0.020654
VIT_04s0023g03710	Myb domain protein 4			1.135	0.003298
VIT_04s0023g03720	Tetratricopeptide repeat domain male sterility MS5			-2.58	0.007577
VIT_04s0023g03740	Tetratricopeptide repeat domain male sterility MS5			-2.083	0.004745
VIT_04s0023g03760	Unknown protein			-1.999	0.000219
VIT_04s0043g00080	Unknown			-1.002	0.000349
VIT_04s0043g00160	Receptor protein kinase			-1.017	0.000144
VIT_04s0043g00290	Microtubule-associated protein			3.076	0.006931
VIT_04s0043g00300	Microtubule-associated protein			2.754	0.047982
VIT_04s0043g00310	Ribulose-phosphate 3-epimerase			1.087	5.3e-05
VIT_04s0043g00820	Syntaxin 1B/2/3/4							-1.057	0.000449
VIT_04s0044g00230	Monooxygenase (MO2)							-1.097	0.002389
VIT_04s0044g00430	Nodulin MtN21 family			-1.076	0.039791
VIT_04s0044g00500	Unknown protein			-1.324	0.000504
VIT_04s0044g00510	GT2-like trihelix DNA-binding protein							-1.072	4e-05
VIT_04s0044g00790	Cellulose synthase CSLE1							-1.079	0.010455
VIT_04s0044g01230	Unknown							-1.268	3e-06
VIT_04s0044g01420	Polygalacturonase GH28			-1.376	0.000367
VIT_04s0044g01520	GA 20-oxidase 2			2.698	0.024489
VIT_04s0044g01870	Auxin efflux carrier							-2.165	0.002809
VIT_04s0069g00140	PHD finger transcription factor			-1.138	1.5e-05
VIT_04s0069g00520	No hit			-1.098	0.000747
VIT_04s0069g00640	No hit			-1.053	6.8e-05
VIT_04s0079g00040	Receptor protein kinase			-1.095	4.3e-05
VIT_04s0079g00480	Homeodomain GLABROUS11			-1.869	5e-06
VIT_04s0210g00060	Mucin-like protein	1.339	0.000144	1.257	0.000143
VIT_04s0210g00080	Strictosidine synthase	1.107	1.5e-05	1.212	4e-06
VIT_04s0210g00090	Strictosidine synthase	1.055	5.4e-05
VIT_04s0210g00120	Strictosidine synthase	1.203	1e-06	1.101	2e-06
VIT_04s0210g00130	Strictosidine synthase			1.012	0.002233
VIT_04s0210g00140	AMP-dependent synthetase and ligase			1.161	0.000537
VIT_05s0020g00420	Polygalacturonase GH28			-2.858	0.000768
VIT_05s0020g00480	Mitochondrial substrate carrier family protein			1.089	0.00026
VIT_05s0020g00600	1-cys peroxiredoxin			-2.642	0.047483
VIT_05s0020g00620	Kinesin phragmoplast orienting kinesin 1			-1.989	0.000428
VIT_05s0020g00640	Methyltransferase			1.135	0.00604
VIT_05s0020g00730	Receptor-like protein kinase							1.231	0.009244
VIT_05s0020g01160	Binding			-1.295	0.003639
VIT_05s0020g01270	Unknown protein			-1.692	0.035562
VIT_05s0020g01330	No hit			1.18	5.3e-05
VIT_05s0020g01340	Cullin-1			1.074	0.000208
VIT_05s0020g01420	FPF1 (flowering promoting factor 1)			1.168	0.000311
VIT_05s0020g01460	Protein phosphatase 2C	-1.142	1e-06	-1.179	1e-06
VIT_05s0020g01680	No hit			-1.335	0.001504
VIT_05s0020g01920	No hit							-1.874	0
VIT_05s0020g01990	EMB3013			-1.384	0.000624
VIT_05s0020g02170	Sugar transporter ERD6-like 16							-2.209	0.000304
VIT_05s0020g02650	Unknown protein							1.044	0.004139
VIT_05s0020g02670	Ring zinc finger protein			1.132	0.024443
VIT_05s0020g02910	STE11 protein kinase homolog NPK1			-1.831	0.000244
VIT_05s0020g03010	Carboxylesterase CXE							-1.124	0.000626
VIT_05s0020g03140	Sugar transporter 13							-1.282	0.013879
VIT_05s0020g03220	S-receptor kinase			1.046	0.000207
VIT_05s0020g03300	S-receptor kinase							-1.028	0.004981
VIT_05s0020g03490	ferredoxin			1.26	3e-06
VIT_05s0020g03540	No hit			1.031	0.000131
VIT_05s0020g03650	Unknown protein							1.423	0.003842
VIT_05s0020g03690	GCN5 N-acetyltransferase (GNAT)							-1.257	3.9e-05
VIT_05s0020g03710	GCN5 N-acetyltransferase (GNAT)							-1.138	4.2e-05
VIT_05s0020g03880	TSO1 (chinese for 'ugly')			-1.009	0.009009
VIT_05s0020g04110	ELIP1 (early light-inducible protein)			-1.487	0.000468
VIT_05s0020g04620	Basic helix-loop-helix (bHLH) family	1.093	1e-06
VIT_05s0020g04730	Zinc finger (C3HC4-type ring finger)			-1.193	0.0001
VIT_05s0029g00070	Calcium-binding protein CML	-1.86	0.00087
VIT_05s0029g00090	Beta-galactosidase							1.548	0.000202
VIT_05s0029g00130	High mobility group (HMG1/2)			-2.234	1.3e-05
VIT_05s0029g00400	Kinesin PAKRP1L			-1.523	0.000825
VIT_05s0029g00480	Eceriferum 2 (CER2)							-1.804	5e-06
VIT_05s0029g01110	Unknown protein			-1.272	0.000361
VIT_05s0029g01120	WD-repeat protein			-1.461	7.1e-05
VIT_05s0029g01410	No hit	-2.038	2.1e-05	-2.085	1e-05
VIT_05s0049g00370	2-oxoglutarate-dependent dioxygenase	1.198	0.005473
VIT_05s0049g01320	Unknown protein			1.464	0.000549
VIT_05s0049g01350	Kinesin phragmoplast-associated kinesin-related protein 2 (PAKRP2)			-1.451	0.000106
VIT_05s0049g01390	Unknown protein			-1.588	0.000351
VIT_05s0049g01410	Phosphate transporter 1	-1.065	5.1e-05
VIT_05s0049g01570	Unknown protein							1.037	0.000209
VIT_05s0049g01760	Proton gradient regulation 5 (PGR5)	-2.064	7e-06	-1.204	0.000873
VIT_05s0049g01800	Histone-lysine N-methyltransferase SUVR4			-1.39	0.000727
VIT_05s0051g00080	F-box protein PP2-B2			-1.316	0.003231
VIT_05s0051g00510	Outer membrane protein			-1.26	0.000109
VIT_05s0051g00610	No hit			-1.865	2.6e-05
VIT_05s0051g00980	No hit			-1.029	0.000134
VIT_05s0062g00250	Xyloglucan endotransglucosylase/hydrolase 15			-2.479	0.00239
VIT_05s0062g00310	UDP-glucoronosyl/UDP-glucosyl transferase UGT75C1	-1.093	0.030987
VIT_05s0062g00630	UDP-glucose transferase (UGT75B2)			-1.355	0.002766
VIT_05s0062g01020	No hit			-1.058	2.8e-05
VIT_05s0062g01100	Leucin-rich repeat protein kinase			-2.298	1.7e-05
VIT_05s0062g01270	Cyclo-DOPA 5-O-glucosyltransferase			-1.047	0.034888
VIT_05s0077g00190	Sodium-inducible calcium-binding protein (ACP1)	-1.079	0.022344
VIT_05s0077g00220	Expansin A4	1.604	0.006765					1.38	0.018115
VIT_05s0077g01030	Unknown							1.065	0.000407
VIT_05s0077g01080	PAPA-1-like family protein			1.117	0.000408
VIT_05s0077g01280	Glycosyl hydrolase family 3 beta xylosidase BXL1							-1.089	0.024101
VIT_05s0077g01340	PMR5 (powdery mildew resistant 5)			-1.109	0.000151
VIT_05s0077g01370	Unknown protein			-1.537	0.005734
VIT_05s0077g01700	Copper-binding family protein			-1.346	0.000126
VIT_05s0077g01760	Polygalacturonase GH28			-1.029	2e-05
VIT_05s0077g01860	ERF (ethylene response factor) sub B-2			-2.442	0.003647
VIT_05s0077g01920	No hit			1.441	0.000175
VIT_05s0077g02020	Epoxide hydrolase							-1.14	0.003964
VIT_05s0094g00340	Chitinase class IV			1.146	2.3e-05
VIT_05s0094g00930	Phosphoglucomutase/phosphomannomutase C terminal							1.166	1.1e-05
VIT_05s0094g00990	UDP-glucose:salicylic acid glucosyltransferase	3.257	0	2.733	0
VIT_05s0094g01190	flavonoid 3-monooxygenase							-1.4	0.000188
VIT_05s0094g01260	Allyl alcohol dehydrogenase							-1.029	0.001701
VIT_05s0102g00130	Unknown protein			1.264	0.000408
VIT_05s0102g00190	No hit			1.205	0.023121
VIT_05s0102g00540	Unknown protein			-1.108	0.000106
VIT_05s0102g00710	fructokinase-1							-1.34	0.000125
VIT_05s0102g00940	R protein PRF disease resistance protein			-1.374	0.011908
VIT_05s0102g01040	R protein PRF disease resistance protein			-2.173	1e-06
VIT_05s0102g01080	Disease resistance protein (CC-NBS-LRR class)			1.02	0.009977
VIT_05s0165g00100	Elongation factor 1-alpha							1.047	0.012857
VIT_06s0004g00070	Alpha-expansin 10 precursor							1.378	0.01708
VIT_06s0004g00790	Amino acid permease	1.363	0	1.6	0
VIT_06s0004g00980	Dirigent protein pDIR9			1.826	0.00034
VIT_06s0004g00990	Dirigent protein			1.819	0.009127
VIT_06s0004g01000	Dirigent protein							-1.334	0.009668
VIT_06s0004g01050	Calcineurin phosphoesterase			1.308	0.00342
VIT_06s0004g01110	Cation efflux family protein MTPc3			1.032	0.000428
VIT_06s0004g01300	Proton-dependent oligopeptide transport (POT) family protein			-1.789	0.012866
VIT_06s0004g01670	UDP-glucoronosyl and UDP-glucosyl transferase							-1.47	1e-06
VIT_06s0004g01710	Histone H3			-1.452	0.042491
VIT_06s0004g02300	Calcium-dependent protein kinase 19							-1.023	0.020068
VIT_06s0004g02880	Receptor-like kinase			1.027	0.021842
VIT_06s0004g03470	Unknown protein			-1.481	0.004312
VIT_06s0004g03650	Pseudo-response regulator 7 (APRR7)	2.184	0
VIT_06s0004g03660	Pseudo-response regulator 7 (APRR7)	2.165	0
VIT_06s0004g03680	fringe-related protein			-1.024	0.000204
VIT_06s0004g04120	Aquaporin TIP1;3			-1.598	0.0088
VIT_06s0004g04420	Lactoylglutathione lyase			-1.083	8.8e-05			-1.196	4.5e-05
VIT_06s0004g04440	Osmotin			-1.445	0.001013			-1.227	0.006646
VIT_06s0004g04640	Metallothionein 2b							1.04	0.0082
VIT_06s0004g05120	ARR1 typeB	2.144	0	1.407	0
VIT_06s0004g05130	Pentatricopeptide (PPR) repeat-containing	1.603	2.2e-05
VIT_06s0004g05360	Tropinone reductase							1.102	0.002232
VIT_06s0004g05370	Tropinone reductase							1.296	0.000757
VIT_06s0004g05420	No hit			-1.275	1.1e-05
VIT_06s0004g05770	Heat shock protein 17.6 kDa class I							-1.939	0.017576
VIT_06s0004g05870	Tubulin beta-3 chain			-2.444	0.00432
VIT_06s0004g05960	Unknown protein	1.166	2.9e-05	1.532	1e-06
VIT_06s0004g06030	Calcium/calmodulin-regulated receptor kinase			1.005	0.000305
VIT_06s0004g06060	Unknown protein							1.061	0.000156
VIT_06s0004g06170	Thylakoid soluble phosphoprotein	-1.412	4.1e-05
VIT_06s0004g06390	UDP-glucose glucosyltransferase	1.572	0	1.389	0
VIT_06s0004g06400	Anthocyanidin 3-O-glucosyltransferase	1.4	2.8e-05	1.623	3e-06
VIT_06s0004g06410	Anthocyanidin 3-O-glucosyltransferase	1.006	0.001825
VIT_06s0004g06570	Calcium/proton exchanger CAX3							-2.044	6.4e-05
VIT_06s0004g06720	Microsomal omega-3 fatty acid desaturase			1.883	0.036054
VIT_06s0004g06770	No hit			-1.014	0.001721
VIT_06s0004g06790	Gibberellin 2-beta-dioxygenase 7			2.187	0.000401
VIT_06s0004g07210	CCT motif constans-like	1.801	3.7e-05	1.833	1.8e-05
VIT_06s0004g07220	Indole-3-acetate beta-glucosyltransferase	1.426	0.000157
VIT_06s0004g07460	Unknown protein	-1.313	0.023097
VIT_06s0004g07830	SOS2 (salt overly sensitive 2)	1.298	1e-06
VIT_06s0004g07890	Unknown protein	1.468	0.004653
VIT_06s0004g07900	Ovate family protein 17 OFP17			1.481	0.044113
VIT_06s0004g08080	Zinc finger (C3HC4-type ring finger)	2.823	0	2.386	0
VIT_06s0004g08100	VP1/ABI3 family regulatory protein			-1.22	0.019838
VIT_06s0004g08210	Receptor protein kinase							1.378	0.000264
VIT_06s0004g08230	Root phototropism protein 2			-1.392	0
VIT_06s0004g08330	No hit			-1.862	0.00725
VIT_06s0004g08340	DNA-binding bromodomain-containing protein			-1.452	0.010917
VIT_06s0009g00450	Aluminium-tolerance ALMT1			-1.275	0.021831
VIT_06s0009g00480	Aluminium-tolerance ALMT1	-2.329	0.009165
VIT_06s0009g00790	Beta-D-glucosidase			1.41	0.016506
VIT_06s0009g00810	Periplasmic beta-glucosidase precursor							1.159	0.0002
VIT_06s0009g00820	Kinesin motor protein			-1.948	0.003912
VIT_06s0009g00870	Unknown protein			-1.601	0.021042
VIT_06s0009g01110	Cation exchanger (CAX7)							1.016	0.006464
VIT_06s0009g01280	No hit			-1.163	0.003074
VIT_06s0009g01290	Unknown			-1.158	0.004157
VIT_06s0009g01340	Ascorbate oxidase precursor			1.045	2e-06
VIT_06s0009g01450	Salutaridine reductase							-1.128	0.008391
VIT_06s0009g02020	Tubulin beta-4 chain							1.163	1e-06
VIT_06s0009g02090	Cyclin CYCB1_2			-1.122	0.021199
VIT_06s0009g02610	Unknown protein			-1.334	0.029462
VIT_06s0009g03670	F-box family protein							-1.85	0.001723
VIT_06s0061g00070	Ubiquitin-conjugating enzyme E2 C			-1.816	0.021242
VIT_06s0061g00470	Myb domain protein 36			-1.761	0.00176
VIT_06s0061g00680	Unknown protein			1.064	0.012223
VIT_06s0061g00710	Zinc finger (C3HC4-type ring finger)							-1.145	0.001674
VIT_06s0061g00890	Carboxypeptidase	-1.658	0.023629
VIT_06s0061g01230	Cellulose synthase CSLA02							1.219	5e-06
VIT_06s0061g01290	No hit	-1.379	0.020133
VIT_06s0061g01440	Unknown protein			1.004	0.000471
VIT_06s0080g00020	Pentatricopeptide (PPR) repeat-containing protein	1.151	0.000293
VIT_06s0080g00090	CYP94A1			1.739	0.002262
VIT_06s0080g00260	Seed maturation protein PM38							-1.765	0.013409
VIT_06s0080g00340	ABI5 (ABA insensitive 5)			-2.175	0.010918
VIT_06s0080g00460	Nuclear transcription factor Y subunit B related	-1.204	0.000711
VIT_06s0080g00630	No hit	-1.307	0.00054
VIT_06s0080g01000	Secoisolariciresinol dehydrogenase							-1.934	0.001273
VIT_07s0005g00030	Glutathione S-transferase 8 GSTF8	1.06	5e-06	1.215	1e-06
VIT_07s0005g00660	Late embryogenis abundant protein 5	-1.038	0.005026
VIT_07s0005g00710	Ring-H2 subgroup RHE protein							-1.029	0.020219
VIT_07s0005g01030	Cellulose synthase CSLD5	1.741	0.002195	-2.138	0.000179
VIT_07s0005g01080	Unknown protein							-2.676	0.001873
VIT_07s0005g01380	Histidine kinase homolog CKI1			-2.344	2e-05
VIT_07s0005g01760	Glycerol-3-phosphate acyltransferase 3 (AtGPAT3)	-1.975	1.1e-05
VIT_07s0005g01830	Unknown protein	-1.453	2e-06
VIT_07s0005g01950	Myb domain protein 78			-1.582	0.000203
VIT_07s0005g01970	Galactinol synthase			1.495	0.0227
VIT_07s0005g01980	Glycosyl transferase family 8 protein			1.586	0.0155
VIT_07s0005g02480	Myb domain protein 61							1.097	0.001888
VIT_07s0005g02580	Zinc finger (DHHC type)			-1.746	0.001135
VIT_07s0005g02730	Myb Radialis	-1.356	0.000401
VIT_07s0005g03090	Cyclin-dependent protein kinase CDT1A			-2.03	1.3e-05
VIT_07s0005g03990	Unknown protein			-1.707	0.021055
VIT_07s0005g04270	No hit			1.29	0.000847
VIT_07s0005g04340	Unknown protein							-1.281	1e-06
VIT_07s0005g04400	Photosystem II reaction centre W (PsbW)							1.039	0.000308
VIT_07s0005g04770	Anthranilate phosphoribosyltransferase			-1.547	0.004908
VIT_07s0005g05040	ARR24 Type A			-1.073	0.004147
VIT_07s0005g05100	Phytochrome interacting factor 3-like 5			-1.795	0.010219
VIT_07s0005g05300	Self-incompatibility protein-related			2.574	0.016061
VIT_07s0005g05400	Abscisic acid-insensitive protein 3 (ABI3)			-2.098	0.037363
VIT_07s0005g05520	Pectate lyase							2.145	0.000172
VIT_07s0005g05830	No hit							1.08	0.000109
VIT_07s0005g05910	Auxin-binding protein ABP19							-1.225	0.012644
VIT_07s0005g05930	Auxin-binding protein ABP19							-1.814	0.013562
VIT_07s0031g00260	Cyclin delta-3							1.388	1.4e-05
VIT_07s0031g00340	F-box domain containing protein	-1.048	3.2e-05
VIT_07s0031g00390	Zinc finger (C3HC4-type ring finger)			-2.94	1.1e-05
VIT_07s0031g00400	Zinc finger (C3HC4-type ring finger)			-1.447	0.000245
VIT_07s0031g00480	Protein kinase family							1.031	0.002945
VIT_07s0031g00540	Rapid ALkalinization Factor RALFL34							1.036	0.021725
VIT_07s0031g00690	ABA 8'-hydroxylase CYP707A2			-1.192	0.005693
VIT_07s0031g01040	L-ascorbate oxidase							-1.03	0.020798
VIT_07s0031g01090	Ascorbate oxidase							-1.069	4.6e-05
VIT_07s0031g01120	Ascorbate oxidase							-1.176	0.000814
VIT_07s0031g01530	Stress enhanced protein 2 (SEP2)	1.196	0.008404	1.082	0.008224
VIT_07s0031g01540	4-alpha-glucanotransferase	1.167	5.9e-05	1.513	2e-06
VIT_07s0031g01570	CYP78A11			-1.74	0.0157
VIT_07s0031g01710	WRKY DNA-binding protein 51			1.079	0.032262
VIT_07s0031g02170	Glutamate receptor GLR3.6							1.071	3.9e-05
VIT_07s0031g02250	Zinc finger (C3HC4-type ring finger)	1.034	6.4e-05
VIT_07s0031g02480	Beta-galactosidase							1.486	0.000233
VIT_07s0031g02550	ABC transporter G member 14	-2.967	0.000224	-3.77	1.1e-05
VIT_07s0031g02560	UVB-resistance protein UVR8							1.04	1.3e-05
VIT_07s0031g02650	Unknown protein			-1.593	0.000169
VIT_07s0031g03220	Patellin-1			-1.31	0.023317
VIT_07s0095g00030	Pentatricopeptide repeat-containing protein			-1.076	0.001826
VIT_07s0095g00050	No hit	1.269	2.3e-05
VIT_07s0095g00610	No hit							1.004	0.002352
VIT_07s0095g00670	Curculin (mannose-binding) lectin			-1.331	0.000213
VIT_07s0095g00790	Homeodomain GLABROUS12			-1.571	9e-06
VIT_07s0104g00350	Circadian clock coupling factor ZGT	2.631	5e-06	1.24	0.003564
VIT_07s0104g00500	Unknown protein	1.565	0.028529	-1.521	0.018576
VIT_07s0104g00780	Endomembrane protein 70			-2.105	0.03384
VIT_07s0104g00850	Pto kinase interactor							-1.585	0.0012
VIT_07s0104g01120	Rac GTPase activating protein			-2.094	0.000169
VIT_07s0104g01230	Auxin response factor 2			-1.741	0.000984
VIT_07s0104g01260	flavin-containing monooxygenase							-1.906	0.000157
VIT_07s0104g01630	Myb family			-1.975	0.000509
VIT_07s0129g00190	Binding			-1.567	0.000405
VIT_07s0129g00380	Phototropic-responsive NPH3							-1.057	0.045416
VIT_07s0129g00510	Unknown			-1.223	0.040053
VIT_07s0129g00570	Transducin family protein / WD-40 repeat			-1.263	0.00299
VIT_07s0129g00730	CYP81E1 Isoflavone 2'-hydroxylase							1.013	3.8e-05
VIT_07s0129g00810	CYP81E8							1.042	0.027287
VIT_07s0129g01080	Microtubule end binding protein 1 (EB1)			-1.359	0.018818
VIT_07s0130g00020	NADPH2:quinone reductase			-2.36	0.000217
VIT_07s0130g00330	No hit			-2.392	3e-06
VIT_07s0141g00090	Fatty acid elongase 1							2.14	3.4e-05
VIT_07s0141g00330	F-box protein (FBL17)			-1.319	0.026649
VIT_07s0141g00620	Bile acid:sodium symporter			-1.944	0.000581
VIT_07s0141g00700	R protein MLA10	-1.237	0.001766	-1.459	0.000204
VIT_07s0141g00740	fimbrin 1			-1.504	0.004008
VIT_07s0141g00920	CYP94A1							-1.248	0.000153
VIT_07s0151g00180	Ankyrin	-1.181	0.005542	-1.135	0.003597
VIT_07s0151g00240	Ankyrin			-1.165	0.021163
VIT_07s0151g00680	Tetratricopeptide repeat (TPR)-containing			-1.56	0.00083
VIT_07s0151g00840	Late embryogenesis abundant protein D-34 (LEA D-34)							-2.517	0.000265
VIT_07s0191g00010	ABC transporter G member 7			-1.438	0.001351
VIT_07s0191g00100	Unknown protein	1.454	0.00035
VIT_07s0191g00110	Unknown protein	1.314	0.000131
VIT_07s0191g00220	Unknown protein			1.24	0.002054
VIT_07s0255g00110	WD40							-1.047	0.000376
VIT_08s0007g00340	Kinesin family member 22	1.289	0.006056	-1.472	0.001069
VIT_08s0007g00440	Alpha-expansin 6 precursor							1.786	0.008694
VIT_08s0007g00550	ftsh3 (FtsH protease 3)			1.302	3.2e-05
VIT_08s0007g00580	No hit			-1.233	0.002198
VIT_08s0007g00930	Regulator of chromosome condensation (RCC1)	1.163	0.000442	1.652	7e-06
VIT_08s0007g00950	No hit			1.233	0.045355
VIT_08s0007g01180	S-receptor kinase	1.016	0.040416
VIT_08s0007g01190	S-receptor kinase	1.114	2.9e-05
VIT_08s0007g01200	S-locus receptor protein kinase	1.374	0.000482
VIT_08s0007g01260	Unknown protein			-1.563	0.000282
VIT_08s0007g01470	Copper transporter 3	-1.738	2e-06	-1.898	1e-06
VIT_08s0007g01480	TTL1 (tetratricopetide-repeat thioredoxin-like 1)	-1.664	0.026989
VIT_08s0007g01560	Photoassimilate-responsive protein			1.404	0.035661
VIT_08s0007g01820	Transducin protein			-1.068	0.002899
VIT_08s0007g02020	Proton-dependent oligopeptide transport (POT) family protein	-1.1	0.006206
VIT_08s0007g02260	Carboxylic ester hydrolase							-1.081	0.001479
VIT_08s0007g02510	E2F3 (E2F transcription factor-3)			-1.105	9.4e-05
VIT_08s0007g02700	Secoisolariciresinol dehydrogenase	-1.251	0.000438
VIT_08s0007g03090	Kinesin family member 11			-1.364	0.00244
VIT_08s0007g03140	Rac GTPase activating protein 1			1.249	0.030781
VIT_08s0007g03150	Pentatricopeptide (PPR) repeat-containing protein	1.031	0
VIT_08s0007g03270	SOUL heme-binding protein			1.085	3.3e-05
VIT_08s0007g03420	ABI5 (ABA insensitive 5)							-2.224	0.012063
VIT_08s0007g03630	Calmodulin binding protein			-1.014	0.000204
VIT_08s0007g03710	ABC transporter G member 22							1.178	3.7e-05
VIT_08s0007g03900	Heat stress transcription factor A3	1.256	0.001921
VIT_08s0007g04000	Unknown protein							-1.62	0.000524
VIT_08s0007g04240	Late embryogenesis abundant protein							-2.17	0.04877
VIT_08s0007g04550	NCS1 nucleoside transporter family protein	1.16	0.000438	1.138	0.000261
VIT_08s0007g04730	No hit			-1.145	4e-06
VIT_08s0007g05010	Unknown protein			1.367	0.001339
VIT_08s0007g05340	Kinesin motor protein			-1.278	0.001219
VIT_08s0007g05470	No hit			-1.346	0.002932
VIT_08s0007g05500	Condensin subunit 1			-2.101	0.000304
VIT_08s0007g06280	Unknown	-1.073	1e-06
VIT_08s0007g06420	No hit							-2.049	0.000196
VIT_08s0007g06440	No hit							-2.316	0.005345
VIT_08s0007g06500	Unknown protein	1.062	0.04196
VIT_08s0007g07480	Aldose 1-epimerase	3.296	0	2.348	0
VIT_08s0007g07490	Binding			-2.268	0.000288
VIT_08s0007g07590	Unknown protein			1.048	0
VIT_08s0007g07670	NAC domain containing protein 47			-1.796	0.00174
VIT_08s0007g07820	RLK902 (receptor-like kinase 902)			-1.587	0.00818
VIT_08s0007g07920	Unknown protein							1.058	0.001173
VIT_08s0007g08050	Carboxyl-terminal processing protease	-2.052	0	-1.161	5e-06
VIT_08s0007g08240	Unknown							-2.032	0.00038
VIT_08s0007g08540	Mg-chelatase subunit XANTHA-F			-1.385	1e-06
VIT_08s0007g08800	Kinesin motor protein			-1.925	0.007199
VIT_08s0032g00190	F-box family protein			1.099	0.008321
VIT_08s0032g00200	No hit			1.544	0.000259
VIT_08s0032g00780	Calcium-dependent protein kinase 20 CPK20							1.377	1.4e-05
VIT_08s0032g01060	Kinesin family member 22			-1.023	0.014602
VIT_08s0040g00360	SUVH3 (SU(VAR)3-9 homolog 3)			-1.087	0.000769
VIT_08s0040g00510	ZIFL2 (zinc induced facilitator-like 2)			-1.72	0.015918
VIT_08s0040g00540	VQ motif-containing protein							-1.033	0.000336
VIT_08s0040g00730	CTV.22			-1.377	0.000144
VIT_08s0040g00740	CTV.22			-1.708	5e-06
VIT_08s0040g00800	Nodulin MtN21	2.292	0.001363	2.247	0.000765
VIT_08s0040g00850	Thylakoid lumenal 20 kDa protein	1.183	0.000178
VIT_08s0040g00930	Cyclin B-type			-2.399	0.014113
VIT_08s0040g01090	No hit	1.167	0.003317
VIT_08s0040g01340	Cellulose synthase CSLA09							-1.481	0.000202
VIT_08s0040g01540	Extra sporogenous cells	1.05	0.002784
VIT_08s0040g01550	Extra sporogenous cells	1.145	0.00726
VIT_08s0040g01820	No hit			1.508	0.002333
VIT_08s0040g02170	MLO6 (mildew resistance locus O 6)	-1.048	0.004964
VIT_08s0040g02400	Myosin heavy chain			-1.419	0.00043
VIT_08s0040g02430	Unknown protein			-1.481	0.00019
VIT_08s0040g02590	Kinesin motor protein	1.588	0.035143	-2.416	0.001145
VIT_08s0040g02960	Unknown							-1.302	0.048911
VIT_08s0040g03220	LCL1 (LHY/CCA1-like 1)	-1.049	2e-06
VIT_08s0056g00210	Cyclin-dependent kinase B1;2			-1.988	0.003307
VIT_08s0056g00290	Calcium-binding protein CML	-1.187	8e-06
VIT_08s0056g00300	Unknown							-1.177	0.000532
VIT_08s0056g00780	MATE efflux family protein							-1.067	0.001031
VIT_08s0056g01190	Myb domain protein 105			-1.448	0.008123
VIT_08s0056g01230	Cycling DOF factor 2			-1.087	0.000113
VIT_08s0056g01260	Unknown protein			-1.998	0.00438
VIT_08s0056g01350	Unknown protein							-2.538	0.006875
VIT_08s0056g01690	LrgB-like family protein			1.233	6e-06
VIT_08s0058g00120	Phosphatidylethanolamine-binding							-1.96	0.00109
VIT_08s0058g00400	No hit	-1.129	0.004427
VIT_08s0058g00540	IMK2 (inflorescence meristem receptor-like kinase 2)			-2.22	0.002724
VIT_08s0058g00590	Macrophage migration inhibitory factor			1.026	0.000762
VIT_08s0058g00620	Kelch repeat-containing protein			-1.268	5e-06
VIT_08s0058g00640	Patellin-5							1.053	0.005371
VIT_08s0058g00650	Aldose reductase			-3.082	0.000729			-2.273	0.013879
VIT_08s0058g00660	Protein phosphatase 1D			1.891	0.012086
VIT_08s0058g00960	Basic helix-loop-helix (bHLH) family	-1.919	0
VIT_08s0058g00980	Cationic peroxidase							1.068	0.024746
VIT_08s0058g00990	Peroxidase			-1.551	0.014803
VIT_08s0058g01110	Ovate family protein 4 OFP4			-1.71	6.4e-05
VIT_09s0002g00550	Lipase GDSL 1							1.142	0.008107
VIT_09s0002g00570	Lipase GDSL 1							1.015	0.000843
VIT_09s0002g00630	No hit	1.457	5.6e-05	1.475	2.9e-05
VIT_09s0002g00640	Small heat stress protein class CIII	1.455	1.6e-05	1.634	3e-06
VIT_09s0002g00670	Auxin responsive SAUR protein	1.197	0.000415	2.139	1e-06			-1.621	1.5e-05
VIT_09s0002g00700	Dormancy/auxin associated protein	-1.176	0.002801
VIT_09s0002g00800	Zinc finger (CCCH-type) family protein			-1.299	0.023521
VIT_09s0002g01320	Germin-like protein							-1.325	0.034195
VIT_09s0002g01350	Growth-regulating factor 5			-1.075	0.001283
VIT_09s0002g01590	Nuclear transcription factor Y subunit A-8							-1.027	2.3e-05
VIT_09s0002g01670	Myb domain protein 26			-2.878	0.000193
VIT_09s0002g01680	Calmodulin-binding region IQD6	1.008	0.044262
VIT_09s0002g02080	CYP90D2							1.142	0.026307
VIT_09s0002g02120	Beta-galactosidase							1.232	0.001301
VIT_09s0002g02320	Cell wall apoplastic invertase			1.017	0.000217			-1.392	1.4e-05
VIT_09s0002g02450	Phosphatase			1.202	0.045724
VIT_09s0002g02980	FRK1 (FLG22-induced receptor-like kinase 1)			1.352	0.000885
VIT_09s0002g03310	Unknown protein			-1.098	0.026938
VIT_09s0002g03350	Unknown			-2.035	0.002567
VIT_09s0002g03520	Arabidopsis histidine phosphotransfer AHP4			1.041	0.014351
VIT_09s0002g04010	Ferredoxin	1.186	0.000955
VIT_09s0002g04410	No hit			1.214	0.012569
VIT_09s0002g04560	Calmodulin-binding protein			1.037	0.007222
VIT_09s0002g05160	IAA17			1.009	4.2e-05
VIT_09s0002g05660	Sulfate transporter Sulp familly			-1.194	0.000221
VIT_09s0002g05680	Unknown protein			-1.347	0.012101
VIT_09s0002g05820	Unknown			1.082	0.000196
VIT_09s0002g06110	Zinc finger (Ran-binding)			1.9	0.007414
VIT_09s0002g06680	Embryo-specific 3							-1.454	8.1e-05
VIT_09s0002g06820	Equilibrative nucleoside transporter ENT8			1.062	0.006851
VIT_09s0002g06920	Unknown protein			-1.388	0.000983
VIT_09s0002g06980	Chloroplast post-illumination chlorophyll fluorescence increase protein	1.336	3e-06	1.288	3e-06
VIT_09s0002g06990	Phosphatidic acid phosphatase / PAP2			-1.198	0.000612
VIT_09s0002g07010	SNF4							-1.454	0.025348
VIT_09s0002g07260	No hit			-1.346	0.00045
VIT_09s0002g07270	WNK7 (Arabidopsis WNK kinase 7			-1.38	4.8e-05
VIT_09s0002g07630	Beta-galactosidase			1.028	0.001136
VIT_09s0002g07970	Poly(A) binding protein 8			-1.075	0.000731
VIT_09s0002g08030	Arogenate dehydrogenase isoform 2			-1.09	0.001274
VIT_09s0002g08110	Unknown	-1.187	0.000463					-1.338	0.000114
VIT_09s0002g08660	F-box protein (FBL14)	1.272	1e-06
VIT_09s0018g00290	Unknown protein	1.129	0.00062	1.387	4.4e-05
VIT_09s0018g01340	Cuticle protein			1.351	0.013018
VIT_09s0018g01360	Cuticle protein			1.332	0.026522
VIT_09s0018g01630	TUBBY like protein 8 TLP8			-1.107	0.006725
VIT_09s0054g00430	Unknown protein	-1.349	0.028991
VIT_09s0054g00820	Unknown protein			-1.105	0.021422
VIT_09s0054g00910	Chaperone BCS1 mitochondrial							-1.046	0.006115
VIT_09s0054g01040	Unknown protein							-1.498	0.000164
VIT_09s0054g01210	Beta-amyrin synthase			-1.935	0.044264
VIT_09s0054g01320	No hit			-1.279	0.001994
VIT_09s0054g01430	No hit			-1.489	0.042413
VIT_09s0054g01560	No hit							-1.124	0.000702
VIT_09s0070g00140	CBL-interacting protein kinase 6 (CIPK6)			-1.327	1e-05
VIT_09s0096g00120	No hit			-1.788	6.2e-05
VIT_10s0003g00020	Unknown							-2.103	0.032665
VIT_10s0003g00030	Dof zinc finger protein DOF5.3			-1.604	0.000615
VIT_10s0003g00330	HSL1 (HAESA-like 1)							1.363	0.000146
VIT_10s0003g00380	Homeobox-leucine zipper protein HB52	-1.436	0.001196	-1.312	0.001194
VIT_10s0003g00470	Isoflavone methyltransferase/ Orcinol O-methyltransferase 1 oomt1			-1.454	0.010807			-1.836	0.004062
VIT_10s0003g00550	RAB GTPase RABA1F							-1.028	0.022845
VIT_10s0003g00790	Glutamate receptor protein							-1.129	0.038217
VIT_10s0003g01160	Basic helix-loop-helix (bHLH) family							-1.133	0.002997
VIT_10s0003g01830	Aquaporin NIP1;2			1.29	5.6e-05			-1.278	9.1e-05
VIT_10s0003g01960	RKF1 (receptor-like kinase in flowers 1)			1.717	8e-06			1.079	0.001191
VIT_10s0003g02000	RKF1 (receptor-like kinase in flowers 1)							1.276	0.000222
VIT_10s0003g02150	Trehalose-phosphate synthase 1			-1.083	0.019277
VIT_10s0003g02370	No hit							1.132	0.018012
VIT_10s0003g02450	flavonol synthase	-1.145	0.003911
VIT_10s0003g02890	LHCII type I CAB-1	1.153	0.023883	1.174	0.011507
VIT_10s0003g03440	No hit			1.16	0.019768
VIT_10s0003g03480	Multidrug resistance-associated protein 5			-1.067	0.021148
VIT_10s0003g04280	Breast cancer susceptibility1			-1.239	0.013657
VIT_10s0003g04540	Cationic amino acid transporter 1	1.01	0.000541
VIT_10s0003g04550	Cationic amino acid transporter 1			-1.982	9e-06
VIT_10s0003g04770	Leucine-rich repeat transmembrane protein kinase			-1.032	9.6e-05
VIT_10s0003g04840	Receptor kinase TRKe			-1.446	3e-06
VIT_10s0003g04870	Receptor kinase TRKe			-1.18	0.002191
VIT_10s0003g04990	feronia receptor-like kinase							-1.171	0.007318
VIT_10s0003g05030	Leucine-rich repeat family protein			-1.367	0.000531
VIT_10s0003g05230	Tetratricopeptide repeat domain male sterility MS5			-1.516	0.004915
VIT_10s0003g05550	Carbohydrate oxidase							-2.299	6.3e-05
VIT_10s0003g05570	Reticuline oxidase							-1.776	0.004784
VIT_10s0003g05680	CHUP1 (chloroplast unusual positioning 1)	1.35	0.03486	-1.633	0.006078
VIT_10s0042g00640	Cinnamoyl-CoA reductase			-1.127	0.000324
VIT_10s0042g00780	Gag-pol polyprotein							1.227	3.7e-05
VIT_10s0042g00840	Stilbene synthase [Vitis pseudoreticulata]			1.456	0.018194
VIT_10s0042g00890	Stilbene synthase 1 [Vitis vinifera]			1.147	0.006084
VIT_10s0042g00960	DNAJ heat shock N-terminal domain-containing protein	2.961	4e-06	2.346	3e-05
VIT_10s0071g00060	No hit			1.026	0.00085
VIT_10s0071g00070	Sucrose synthase			-1.219	0.002553
VIT_10s0071g00100	NHL repeat-containing protein							1.121	0.038944
VIT_10s0071g00360	GRAM domain-containing protein / ABA-responsive							1.699	0.017682
VIT_10s0071g00770	Aspartic proteinase nepenthesin-1 precursor	1.175	0.00754
VIT_10s0071g01100	Alpha-galactosidase precursor							-1.138	4e-06
VIT_10s0092g00360	VPS2.2 SNF7			-1.413	0.033652
VIT_10s0092g00370	CYP71D7	1.256	0.045076
VIT_10s0092g00500	CYP71D10	1.547	0.033415
VIT_10s0092g00640	Unknown protein							-1.08	0.001855
VIT_10s0092g00650	Receptor kinase RK20-1							-1.314	0.001092
VIT_10s0092g00710	Receptor protein kinase							-1.007	2e-06
VIT_10s0116g00080	Tetratricopeptide repeat (TPR)-containing SET domain protein	1.228	0.022034	-2.014	0.000291
VIT_10s0116g00570	Nuclear transport factor 2B			1.849	0.000123
VIT_10s0116g00900	Unknown protein	1.237	5.6e-05	1.67	1e-06
VIT_10s0116g01170	Multidrug resistance-associated protein 3			-1.669	3.2e-05
VIT_10s0116g01200	WRKY DNA-binding protein 6							-1.171	0.009757
VIT_10s0116g01490	DNA helicase SNF2 domain-containing protein			-1.344	0.001334
VIT_10s0116g01510	DNA helicase SNF2 domain-containing protein			-2.028	2.6e-05
VIT_10s0116g01680	Ankyrin repeat			-1.805	1.2e-05
VIT_11s0016g00040	BRI1 (brassinosteroid insensitive 1)							-1.55	0.004213
VIT_11s0016g00300	Pectinesterase family			1.51	0.003252
VIT_11s0016g00330	Pectinesterase family							3.111	0.012261
VIT_11s0016g00460	Kinesin TETRASPORE (NACK1)	1.01	0.040476	-1.325	0.004265
VIT_11s0016g00670	AP2 domain-containing transcription factor							-2.164	1.3e-05
VIT_11s0016g00980	flavonoid 3-monooxygenase			1.184	0.001766
VIT_11s0016g01000	flavonoid 3-monooxygenase			1.263	0.009284
VIT_11s0016g01020	flavonoid 3-monooxygenase	1.523	0.000721	1.505	0.000398
VIT_11s0016g01030	flavonoid 3-monooxygenase	1.413	0.001223	1.545	0.000274
VIT_11s0016g01050	ferulate 5-hydroxylase			1.393	0.00139
VIT_11s0016g01220	Auxin-binding protein ABP19a precursor	-1.937	0.014338	-1.373	0.0495
VIT_11s0016g01300	TT2 (transparent testa 2)			1.034	0.001083
VIT_11s0016g01480	Nuclear transcription factor Y subunit A-3			-1.367	0.020743			-1.398	0.036074
VIT_11s0016g01640	Phenylalanine ammonia-lyase			-1.072	0.023629
VIT_11s0016g02000	No hit							-1.909	0.002506
VIT_11s0016g02010	Acid phosphatase survival protein SurE							-1.331	0.001931
VIT_11s0016g02180	Amine oxidase	1.225	0.012947	1.705	0.000549
VIT_11s0016g02260	Unknown			1.611	2.5e-05
VIT_11s0016g02610	Caffeoyl-CoA O-methyltransferase			-1.93	1.8e-05
VIT_11s0016g02700	IAA-amino acid hydrolase 2 (ILL2)							-1.012	0.000143
VIT_11s0016g02760	No hit	-1.142	0.007445	-1.375	0.000883
VIT_11s0016g02780	Myb domain protein 68			-1.026	0.004292
VIT_11s0016g02800	Myo-inositol oxygenase							-2.021	0.029275
VIT_11s0016g02980	Unknown protein							-1.586	1.5e-05
VIT_11s0016g03400	MSS1 (sugar transport protein 13)			1.126	0.023109
VIT_11s0016g03830	Protein kinase	-1.344	7e-06	-1.452	2e-06
VIT_11s0016g03840	No hit	-1.442	5e-06	-1.215	2.3e-05
VIT_11s0016g03890	Short-chain dehydrogenase/reductase (SDR)	1.066	5.9e-05
VIT_11s0016g03950	Dehydration-responsive protein (RD22)							-2.019	0.000209
VIT_11s0016g03970	Ubiquitin-conjugating enzyme E2 D/E			-1.516	0.000342
VIT_11s0016g04080	Multiprotein-bridging factor 1c MBF1C	2.581	5e-06	2.256	1.3e-05
VIT_11s0016g04200	MEE55 (maternal effect embryo arrest 55)			1.296	6e-06
VIT_11s0016g04220	Copper-binding family protein	-1.583	0.009548
VIT_11s0016g04380	Unknown protein			-2.161	0.002931
VIT_11s0016g04440	Protease inhibitor/seed storage/lipid transfer protein (LTP)	1.208	0.015516
VIT_11s0016g04510	No hit	-1.077	0.000316
VIT_11s0016g04720	Blight-associated protein p12 precursor			1.115	0.036639
VIT_11s0016g04990	Unknown protein							-1.14	9e-05
VIT_11s0016g05000	Dynein light chain LC8-type							1.091	0.024596
VIT_11s0016g05530	Plastocyanin domain-containing protein			1.069	5.3e-05
VIT_11s0016g05770	Alkaline alpha galactosidase 2	1.635	6e-05
VIT_11s0016g05790	Unknown			-1.57	0.000219
VIT_11s0016g05800	Unknown			-1.471	0.000335
VIT_11s0016g05840	Protease inhibitor/seed storage/lipid transfer protein (LTP)							1.17	0.001028
VIT_11s0016g05860	Unknown protein			-1.455	2.1e-05
VIT_11s0016g05880	Ubiquitin-specific protease 12 UBP12			-1.41	0.02445
VIT_11s0037g00720	Trehalose-phosphate phosphatase	-1.098	0.019473
VIT_11s0037g00940	No hit	-2.733	0	-1.953	7e-06
VIT_11s0037g00950	S-adenosylmethionine decarboxylase proenzyme	-2.126	0	-1.38	1.6e-05
VIT_11s0037g00980	Unknown							-1.489	0.030369
VIT_11s0037g01230	Basic helix-loop-helix (bHLH) family							1.077	0.002898
VIT_11s0052g00100	Basic helix-loop-helix (bHLH) family			1.046	9.2e-05
VIT_11s0052g00240	Accelerated cell death 11 (ACD11)	-1.206	0.000599
VIT_11s0052g00630	Metallothionein	-1.008	0.015558
VIT_11s0052g00770	Serine carboxypeptidase SCPL13			-1.579	0.004146
VIT_11s0052g01180	Xyloglucan endotransglucosylase/hydrolase 23	-1.281	0.002738
VIT_11s0052g01250	Xyloglucan endotransglucosylase/hydrolase 23	-2.117	1e-06
VIT_11s0052g01260	Xyloglucan endotransglucosylase/hydrolase 23	-2.621	0
VIT_11s0052g01270	Xyloglucan endotransglycosylase 6	-1.578	0.000162
VIT_11s0052g01280	Xyloglucan endotransglucosylase/hydrolase 23	-1.629	0.029524
VIT_11s0052g01300	Xyloglucan endotransglycosylase 6	-1.195	0.007433
VIT_11s0052g01310	Xyloglucan endotransglycosylase 6	-1.118	0.007433
VIT_11s0052g01320	Xyloglucan endotransglycosylase 6	-1.635	0.002102
VIT_11s0052g01570	MATE efflux family protein							1.597	0.00252
VIT_11s0052g01800	Constans-like 5	-2.207	0	-2.163	0
VIT_11s0065g00030	Lupeol synthase			-1.681	0.002921
VIT_11s0065g00050	Lupeol synthase			-1.027	0.029062
[truncated: 685 more rows]
