# Supplementary material for: Is Transcriptomic Regulation of Berry Development More Important at Night than During the Day?
Source: PLoS One. 2014 Feb 13;9(2):e88844. doi: 10.1371/journal.pone.0088844 (PMC3923830; doi:10.1371/journal.pone.0088844)
Supplement: Table S6 — Transcripts, identified in Corvina L. as well as in microvine berries between green and ripe stages. (XLSX) [file pone.0088844.s011.xlsx]

## Sheet: compa_micr_fasoli_all
G1: Green 1; G2: Green 2; R1: Ripe1 R2: Ripe2	D: Day: N: Night; lfc: log2 fold change
Unique_ID	Functional_annotation	Corvina lfc postfruitset/ripening	Microvine lfc G1D/R1D	Microvine lfc G1D/G2D	Microvine lfc G2D/R1D	Microvine lfc G2D/R2D
VIT_02s0025g04300	Thaumatin	-7.33106	-9.451	-3.114	-6.338	-6.405
VIT_04s0079g00690	Glutathione S-transferase 26 GSTF12	-6.15734	-9.492		-9.037	-8.947
VIT_01s0011g05110	Major latex protein 22	-5.76423	-8.565	-7.158	-1.408	-1.433
VIT_02s0025g04290	Thaumatin	-4.07508	-7.918		-7.776	-7.878
VIT_11s0016g04920	Early nodulin 93	-5.40497	-7.991	-3.069	-4.923	-4.933
VIT_00s0225g00230	Alliin lyase precursor	-4.87426	-7.497	-1.26	-6.237	-6.279
VIT_06s0061g00550	Xyloglucan endotransglucosylase/hydrolase 32	-6.16501	-7.462	-2.412	-5.05	-5.118
VIT_08s0007g08330	Polygalacturonase PG1	-5.43698	-6.859	-3.055	-3.804	-4.092
VIT_02s0087g00930	9-cis-epoxycarotenoid dioxygenase	-5.05728	-7.073	-1.336	-5.736	-5.773
VIT_02s0025g04330	Thaumatin VVTL1 [Vitis vinifera]	-6.18446	-6.937	-2.601	-4.336	-4.336
VIT_05s0094g00340	Chitinase class IV	-4.64022	-6.816	-3.01	-3.805	-3.81
VIT_08s0007g08840	Glycosyl transferaseHGA1	-4.20446	-6.413	-2.135	-4.279	-4.395
VIT_05s0049g00550	No hit	-2.77573	-6.746	-1.935	-4.811	-4.54
VIT_04s0023g03540	Thaumatin SCUTL1	-2.44704	-6.459		-6.151	-6.152
VIT_12s0034g01950	Legumin	-1.88118	-6.566		-6.183	-6.056
VIT_04s0023g00130	Unknown protein	-3.36205	-6.327	-5.014	-1.313	-1.372
VIT_02s0025g04340	Osmotin	-3.73652	-6.651	-1.924	-4.727	-4.427
VIT_04s0044g01230	Unknown	-5.33573	-6.52		-6.201	-5.982
VIT_04s0023g03550	Thaumatin	-2.3856	-6.162		-4.818	-4.928
VIT_06s0004g07790	Lateral organ boundaries Domain 15	-1.76713	-6.06	-1.3	-4.76	-4.913
VIT_00s0323g00070	Pectin methylesterase inhibitor	-4.13881	-5.24	-2.031	-3.209	-4.15
VIT_12s0034g01970	Cupin	-1.61425	-6.074		-5.97	-5.998
VIT_02s0033g01390	No hit	-2.06015	-5.927	-1.766	-4.16	-4.231
VIT_16s0100g00400	Ethylene-responsive transcription factor ERF025	-1.91417	-5.99		-5.447	-5.443
VIT_07s0151g00640	Globulin-1 S allele precursor	1.17861	-6.391	-3.884	-2.507
VIT_01s0127g00680	SRO2 (similar to rcd one 2)	-2.8768	-5.802	-1.746	-4.057	-4.09
VIT_01s0150g00380	Unknown protein	-2.8043	-5.789		-5.463	-5.409
VIT_07s0005g00660	Late embryogenis abundant protein 5	-1.47739	-5.685	-2.372	-3.313	-3.298
VIT_18s0001g11930	Thaumatin SCUTL2	-4.46718	-5.604	-2.757	-2.846	-2.908
VIT_14s0066g01600	NHL repeat-containing protein	-2.49673	-5.62	-1.531	-4.089	-4.032
VIT_19s0014g02190	Tyrosine aminotransferase	-3.71448	-5.736	-2.493	-3.243	-3.031
VIT_12s0057g00310	Gamete expressed1 (GEX1)	-3.93344	-5.399		-5.277	-5.368
VIT_00s0324g00050	UDP-glucose glucosyltransferase	-5.06521	-4.828		-4.702	-5.252
VIT_08s0040g01820	No hit	-3.42556	-5.162	-1.553	-3.61	-3.782
VIT_05s0077g01980	Unknown protein	-5.7905	-5.237		-4.974	-5.066
VIT_18s0089g00180	no hit	-2.48215	-5.266		-5.311	-5.32
VIT_17s0000g00430	Basic helix-loop-helix (bHLH) family	-1.34054	-5.138	-1.144	-3.994	-4.104
VIT_05s0049g00760	No hit	-3.8761	-5.239	-2.335	-2.903	-2.91
VIT_17s0000g05580	Isopiperitenol dehydrogenase	-2.67111	-5.489	-2.427	-3.061	-2.813
VIT_02s0033g00390	Myb domain protein 113	-5.64971	-5.394		-5.042	-4.879
VIT_02s0025g04730	Glyoxylate reductase	-2.58639	-5.058	-2.147	-2.91	-3.065
VIT_19s0177g00230	Unknown	-4.67981	-5.434		-5.889	-5.655
VIT_14s0108g00450	No hit	-5.76942	-5.041	-1.587	-3.453	-3.611
VIT_08s0007g04240	Late embryogenesis abundant protein	-3.31418	-6.04	-3.487	-2.553	-1.697
VIT_02s0025g04310	Thaumatin	-4.87346	-5.161	-2.476	-2.685	-2.695
VIT_06s0009g01140	Amino acid permease	-4.34122	-5.112		-4.959	-4.983
VIT_07s0005g02730	Myb Radialis	-2.35362	-4.839	-1.35	-3.489	-3.785
VIT_02s0033g00440	Myb VvMYBA1	-3.32465	-5.335		-5.31	-5.07
VIT_18s0089g00160	no hit	-3.0933	-5.082		-5.532	-5.522
VIT_02s0033g01400	Alternative oxidase 1a	-2.10015	-4.922	-1.598	-3.324	-3.472
VIT_18s0001g13780	Cytochrome P450	-2.88455	-4.823	-1.558	-3.265	-3.493
VIT_06s0004g07550	Wound-induced protein WI12	-3.61311	-4.904	-3.057	-1.847	-1.987
VIT_14s0060g02000	ATPP2-B14	-4.93492	-5.37	-3.132	-2.238	-1.898
VIT_14s0068g01360	GEM-like protein 5	-4.72046	-5.326		-4.518	-4.218
VIT_16s0039g02230	UDP-glucose:flavonoid 3-O-glucosyltransferase	-3.95277	-5.02		-4.687	-4.664
VIT_05s0049g00050	Cellulose synthase CSLG2	-2.30187	-4.956	-2.505	-2.451	-2.469
VIT_12s0057g00180	Wound-induced	-1.05492	-5.045	-1.815	-3.229	-3.125
VIT_02s0033g00410	Myb VvMYBA1	-4.17364	-4.998		-5.497	-5.432
VIT_12s0059g00490	Unknown	-3.72197	-5.658		-4.802	-4.045
VIT_08s0058g00410	ferritin 1 (FER1)	-4.66666	-5.115	-2.406	-2.708	-2.445
VIT_05s0049g02240	AWPM-19	-5.01491	-4.847	-1.864	-2.983	-2.951
VIT_04s0023g02480	Dehydrin 1b	-1.35948	-5.396		-4.952	-4.34
VIT_08s0058g00440	ferritin	-3.26974	-4.991	-2.45	-2.542	-2.332
VIT_09s0018g01490	Anthraniloyal-CoA: methanol anthraniloyal transferase	-3.92611	-4.636		-4.928	-5.047
VIT_05s0049g00010	Cellulose synthase CSLG2	-1.43506	-4.555		-3.873	-4.057
VIT_17s0000g10000	Nitrate-responsive NOI protein	-2.93572	-4.749	-2.021	-2.727	-2.709
VIT_12s0057g00080	Wound-induced	-2.21938	-4.944	-2.067	-2.878	-2.632
VIT_02s0033g00380	Myb VvMYBA1	-4.52549	-4.884		-4.679	-4.471
VIT_16s0100g00570	Dehydration-responsive protein	-1.49378	-4.643	-1.169	-3.474	-3.497
VIT_14s0066g01140	Unknown protein	-4.68694	-4.7		-4.334	-4.273
VIT_00s0203g00210	Zinc finger (B-box type)	-2.796	-4.513		-3.944	-4.061
VIT_04s0008g04990	Potassium channel AKT1	-2.71864	-4.489	-1.983	-2.505	-2.645
VIT_00s0347g00050	Ser/Thr receptor-like kinase1	-3.35465	-4.457	-1.914	-2.543	-2.713
VIT_10s0003g01410	CBL-interacting protein kinase 20 (CIPK20)	-5.03495	-4.471		-4.571	-4.707
VIT_19s0014g04790	Organic cation/carnitine transporter4	-2.11791	-4.958		-4.104	-3.713
VIT_03s0038g03570	Monocopper oxidase SKS5 (SKU5 Similar 5)	-2.84062	-4.399		-4.405	-4.572
VIT_14s0083g01140	B12D	-3.81107	-4.561	-1.78	-2.781	-2.775
VIT_14s0108g00800	No hit	-2.87947	-4.464		-4.669	-4.748
VIT_05s0029g00140	Ethylene-responsive transcription factor ERF062	-2.31718	-4.386		-4.667	-4.815
VIT_19s0090g01340	No hit	-2.93767	-4.578	-2.235	-2.343	-2.284
VIT_02s0033g00450	Myb VvMYBA3 [Vitis vinifera]	-5.99162	-4.57		-4.542	-4.475
VIT_18s0086g00320	No hit	-4.5243	-5.222		-4.648	-3.884
VIT_18s0075g00330	Sucrose-phosphate synthase	-2.2395	-4.408		-3.563	-3.613
VIT_16s0098g01150	Auxin-responsive SAUR29	-2.05082	-4.452		-3.706	-3.688
VIT_04s0043g00510	Ethylene-responsive transcription factor ERF003	-1.98947	-4.294		-3.931	-4.062
VIT_05s0020g04570	CBL-interacting protein kinase 7 (CIPK7)	-2.75449	-4.429		-5.143	-5.115
VIT_07s0031g00420	SHN1 (SHINE 1)	-2.66457	-4.293		-4.103	-4.195
VIT_04s0023g01110	PQ-loop repeat protein	-1.05267	-4.403	-3.131	-1.272	-1.251
VIT_18s0089g00410	Sucrose-phosphate synthase 1	-1.12021	-4.309		-3.465	-3.532
VIT_04s0008g06000	Ethylene-responsive transcription factor ERF003	-2.50531	-4.319		-4.053	-4.07
VIT_00s0347g00030	Zinc finger (B-box type)	-1.67296	-4.228		-3.877	-3.953
VIT_05s0049g01020	Myb domain protein 14	-2.39641	-4.195	-1.1	-3.095	-3.161
VIT_13s0156g00150	Unknown	-2.28862	-4.257	-1.314	-2.944	-2.942
VIT_17s0000g09190	Octicosapeptide/Phox/Bem1p (PB1) domain-containing protein	-1.17641	-4.154	-1.065	-3.089	-3.185
VIT_08s0007g07670	NAC domain containing protein 47	-2.95442	-4.226	-1.65	-2.577	-2.571
VIT_12s0057g00120	Wound-induced	-1.93149	-4.486	-1.941	-2.545	-2.274
VIT_02s0025g04660	Senescence-inducible chloroplast stay-green protein 1	-3.03331	-4.183	-2.349	-1.834	-1.814
VIT_04s0023g03230	Auxin-responsive SAUR9	-0.886634	-4.169		-3.887	-3.847
VIT_10s0003g02450	flavonol synthase	-1.45998	-4.172	-2.567	-1.605	-1.539
VIT_02s0234g00110	Oleosin OLE-4	-1.30859	-4.653	-5.343
VIT_19s0090g01350	Aspartyl protease	-3.98841	-4.116	-2.987	-1.13	-1.112
VIT_03s0091g00260	Zinc finger protein 4	-2.82485	-4.103		-3.71	-3.705
VIT_15s0046g01570	Acidic endochitinase (CHIB1)	-1.25753	-4.562		-3.699	-3.233
VIT_13s0067g02300	Hypoxia-responsive	-2.55257	-3.889	-3.012
VIT_18s0086g00680	No hit	-3.0888	-4.943		-4.594	-3.698
VIT_19s0014g03730	No hit	-1.82334	-4.271		-3.49	-3.264
VIT_11s0016g05430	Unknown protein	-1.2646	-3.773		-2.854	-3.107
VIT_05s0062g00980	Aldo/keto reductase AKR	-1.04774	-3.838	-1.995	-1.843	-2.018
VIT_02s0025g03730	Translation initiation factor eIF-2B alpha subunit	-0.879826	-4.063		-4.235	-4.178
VIT_12s0057g00090	Wound-induced	-3.65331	-4.392	-2.354	-2.038	-1.639
VIT_02s0025g04250	Osmotin	-1.3677	-4.579	-1.756	-2.823	-2.234
VIT_02s0012g00170	no hit	-2.01383	-3.893	-1.424	-2.469	-2.559
VIT_14s0066g01190	Unknown protein	-4.56136	-3.983		-3.057	-3.025
VIT_02s0025g04890	CYP76B1	-2.33271	-3.79	-2.365	-1.424	-1.582
VIT_19s0015g02590	Glutathione S-transferase 25 GSTU25	-0.851169	-3.763	-3.093
VIT_05s0049g00780	No hit	-3.25874	-3.729	-1.8	-1.929	-2.125
VIT_00s0291g00050	Octicosapeptide/Phox/Bem1p (PB1) domain-containing protein	-2.71431	-3.626		-2.743	-3.023
VIT_05s0049g00840	No hit	-3.94677	-3.937	-1.78	-2.158	-2.119
VIT_14s0219g00210	Ubiquitin family	-1.18732	-3.831		-3.554	-3.613
VIT_16s0100g00270	Peptidoglycan-binding LysM domain-containing protein	-2.73846	-3.982	-2.175	-1.807	-1.713
VIT_16s0098g00890	Harpin-induced protein	-2.11711	-3.865	-1.104	-2.761	-2.775
VIT_14s0066g01090	Myb domain protein 24	-1.71996	-3.205		-2.846	-3.514
VIT_19s0090g01360	No hit	-2.6551	-4.054		-3.152	-2.964
VIT_01s0026g00850	Zinc finger protein 5	-4.02179	-3.788	-1.053	-2.735	-2.806
VIT_08s0040g01200	Short-chain type alcohol dehydrogenase	-2.52308	-3.891	-1.079	-2.812	-2.775
VIT_18s0075g00340	Sucrose-phosphate synthase - like protein	-1.62666	-3.809		-2.92	-2.963
VIT_02s0012g01040	NAC domain-containing protein 71	-5.08126	-3.95	-1.066	-2.884	-2.778
VIT_09s0002g06790	Small heat shock protein (HSP26.5-P) 26.5 kDa class I	-1.02411	-4.442	-2.57	-1.872	-1.264
VIT_01s0011g03670	Bifunctional nuclease	-3.49455	-3.794		-3.826	-3.864
VIT_19s0090g01370	No hit	-4.17372	-3.806	-2.85
VIT_07s0031g01930	Myb TKI1 (TSL-kinase interacting protein 1)	-1.99637	-3.652		-2.983	-3.122
VIT_18s0072g01010	Peptide chain release factor eRF subunit 1	-0.826439	-3.753	-1.086	-2.666	-2.704
VIT_18s0001g07840	Unknown protein	-3.11133	-3.986		-2.737	-2.539
VIT_19s0090g00240	R protein disease resistance protein	-3.02447	-3.468		-4.07	-4.381
VIT_13s0074g00570	Gamma-aminobutyric acid transporter	-2.00133	-3.534		-3.346	-3.569
VIT_11s0118g00580	Unknown	-0.999522	-3.698		-2.814	-2.87
VIT_10s0116g00570	Nuclear transport factor 2B	-3.70984	-3.785		-3.352	-3.312
VIT_03s0063g00120	Wax synthase	-0.938572	-3.59	-1.432	-2.158	-2.289
VIT_15s0046g00150	DOF affecting germination 1	-3.02863	-3.69		-2.96	-2.989
VIT_08s0040g02610	Unknown	-2.31567	-3.349		-3.316	-3.68
VIT_02s0012g02220	Xyloglucan endotransglucosylase/hydrolase 30	-4.37915	-3.485	-1.853	-1.632	-1.812
VIT_07s0005g01700	Transcription regulator	-2.72269	-3.762		-3.845	-3.744
VIT_05s0077g00730	WRKY DNA-binding protein 48	-1.52285	-3.513		-2.542	-2.657
VIT_12s0057g00170	Wound-induced	-3.53225	-3.85	-1.406	-2.444	-2.207
VIT_08s0007g00820	Proteinase inhibitor	-1.24465	-3.599	-2.465	-1.134	-1.102
VIT_00s0404g00070	No hit	-1.27541	-3.502		-2.649	-2.672
VIT_12s0057g00150	Wound-induced	-1.04493	-3.75	-1.963	-1.788	-1.546
VIT_03s0063g01290	Gibberellin 20 oxidase 2	-1.86655	-2.911		-2.58	-3.176
VIT_01s0026g00820	IAA-amino acid hydrolase 1 (ILR1)	-0.989239	-3.496		-3.026	-3.033
VIT_13s0064g00910	Unknown	-2.87039	-4.25	-2.671	-1.579
VIT_16s0050g00390	4-coumarate-CoA ligase	-1.64816	-3.359		-2.507	-2.622
VIT_17s0000g00010	MtN19	-1.21766	-3.45	-1.705	-1.745	-1.768
VIT_00s0239g00140	Mei2 AML4	-2.05918	-3.449		-2.916	-2.939
VIT_16s0050g00910	MATE efflux family protein	-1.61269	-3.55		-2.738	-2.656
VIT_14s0171g00100	Blue (type 1) copper domain	-2.9221	-3.122	-2.193		-1.239
VIT_14s0108g00890	Beta-1	-2.14389	-3.42		-3.125	-3.129
VIT_17s0000g01080	HVA22E (HVA22-like protein E)	-4.02169	-3.459		-3.012	-2.969
VIT_12s0028g00920	Glutathione S-transferase 9 GSTF9	-1.74809	-3.999		-3.016	-2.411
VIT_01s0127g00590	Protein disulfide isomerase	-1.44351	-3.302	-2.193	-1.109	-1.195
VIT_03s0017g00410	Magnesium-dependent phosphatase 1	-1.74464	-3.36		-2.417	-2.43
VIT_02s0012g00500	Invertase/pectin methylesterase inhibitor	-6.24082	-3.429		-3.08	-3.02
VIT_18s0001g06060	UDP-glycosyltransferase 85A1	-3.9261	-2.003		-1.889	-3.247
VIT_05s0020g03030	Leucine-rich repeat family protein	-1.4112	-3.274	-1.666	-1.608	-1.688
VIT_18s0001g14350	No hit	-3.16061	-2.926		-2.824	-3.248
VIT_08s0007g06040	Beta-1	-2.52433	-3.349		-3.462	-3.449
VIT_04s0008g01380	Unknown protein	-1.16133	-3.222	-1.205	-2.017	-2.126
VIT_04s0023g02510	Glycosyl transferase family 1 protein	-1.62532	-3.136	-1.849	-1.288	-1.48
VIT_16s0013g00450	No hit	-2.92578	-3.342	-1.604	-1.738	-1.723
VIT_17s0000g03200	Unknown protein	-2.68788	-3.119		-2.427	-2.606
VIT_12s0057g00070	Wound-induced	-3.41725	-3.482	-1.366	-2.116	-1.925
VIT_05s0020g03530	Late embryogenesis abundant protein D-34 (LEA D-34)	-1.68287	-4.398		-3.129	-2.017
VIT_06s0004g03910	Unknown protein	-2.78182	-3.41		-2.713	-2.58
VIT_09s0002g06420	Lactoylglutathione lyase	-4.75791	-3.361	-1.838	-1.523	-1.437
VIT_07s0005g03810	Unknown protein	-3.16344	-3.234		-3.322	-3.358
VIT_15s0048g00830	LOB domain-containing 18 (Asymmetric leaves 2-like protein 20)	-3.36759	-2.683	-1.612	-1.071	-1.641
VIT_18s0001g02790	Unknown protein	-1.18349	-3.288	1.601	-4.889	-4.849
VIT_19s0015g01300	Amino acid permease 7	-1.68929	-3.356		-3.362	-3.234
VIT_16s0013g00480	Unknown protein	-1.79217	-3.234	-1.734	-1.501	-1.488
VIT_05s0020g03410	Aspartate aminotransferase	-1.49112	-3.171		-2.414	-2.46
VIT_18s0001g08710	BZIP transcription factor BZIP4	-2.51549	-2.83		-3.48	-3.866
VIT_17s0000g06200	Mini zinc finger 1 MIF1	-2.12561	-3.33	-1.847	-1.482	-1.353
VIT_16s0013g00410	No hit	-2.19859	-3.131	-1.508	-1.623	-1.663
VIT_02s0025g04320	Thaumatin	-1.93366	-3.148		-2.206	-2.22
VIT_00s0145g00110	Pirin	-1.7452	-2.875		-2.285	-2.559
VIT_19s0014g03290	NAC domain containing protein 19	-1.52248	-3.196		-2.454	-2.403
VIT_13s0047g00200	Subtilisin	-1.23965	-3.358	1.023	-4.381	-4.164
VIT_05s0020g03870	MLK/Raf-related protein kinase 1	-3.14957	-2.981	-1.063	-1.919	-2.069
VIT_15s0048g00500	Pectinesterase family	-3.52372	-2.883	-3.43
VIT_08s0040g01950	Zinc finger (C3HC4-type ring finger)	-2.65615	-3.092		-2.172	-2.192
VIT_05s0020g03860	Homocysteine S-methyltransferase 3	-2.26324	-3.125	-2.125
VIT_17s0000g06400	NAC domain containing protein 100	-1.25608	-2.837	-1.22	-1.617	-1.869
VIT_04s0023g03130	Histone H1	-1.45376	-2.982	-1.353	-1.63	-1.731
VIT_16s0013g00440	No hit	-1.28037	-3.146	-1.601	-1.545	-1.479
VIT_10s0071g00890	Unknown protein	-1.49633	-3.123		-2.127	-2.067
VIT_09s0002g00580	Lipase GDSL 3	-1.27467	-3.896
VIT_05s0077g01580	Pathogenesis protein 10 [Vitis vinifera]	-1.48593	-3.013	-2.14
VIT_01s0146g00260	Nodulin MtN3	-4.70965	-3.021	-1.458	-1.563	-1.554
VIT_17s0000g05320	IFA binding protein	-1.45136	-2.702		-1.986	-2.291
VIT_06s0061g00180	WD40	-1.9612	-2.831	-1.318	-1.513	-1.681
VIT_19s0014g02250	Zinc-binding protein	-1.25748	-2.919		-2.192	-2.27
VIT_04s0023g01080	Lys Motif-Type Receptor-Like Kinase LYK4	-3.33494	-2.618		-2.622	-2.996
VIT_08s0007g00180	OBP3 (OBF-binding protein 3)	-2.20721	-3.085		-2.858	-2.762
VIT_13s0158g00090	Unknown	-2.09435	-2.754	-1.269	-1.485	-1.705
VIT_08s0040g00150	PQ-loop repeat / transmembrane	-1.49093	-2.695	-1.565		-1.408
VIT_07s0005g00290	Universal stress protein (USP) family protein	-0.704632	-2.925		-2.144	-2.183
VIT_19s0014g02450	ALF5 (Aberrant lateral root formation 5)	-1.97348	-2.85		-1.933	-2.031
VIT_09s0018g01370	STE20/SPS1 proline-alanine-rich protein kinase	-2.44168	-2.84		-2.601	-2.68
VIT_05s0020g04110	ELIP1 (early light-inducible protein)	-1.33753	-3.114		-2.961	-2.764
VIT_09s0096g00130	Pirin	-2.72383	-2.652		-2.221	-2.474
VIT_14s0066g00700	Oleosin H-isoform	-2.82115	-3.397	-5.559	2.162	2.682
VIT_16s0013g00390	No hit	-1.28642	-2.914	-1.554	-1.36	-1.323
VIT_00s2342g00020	No hit	-2.10358	-2.776		-3.021	-3.114
VIT_11s0037g00450	No hit	-1.78524	-3.071	-1.562	-1.509	-1.287
VIT_15s0048g01490	Geraniol 10-hydroxylase	-1.42675	-2.522		-2.001	-2.317
VIT_05s0049g00040	Cellulose synthase CSLG2	-2.48888	-2.588		-1.989	-2.23
VIT_19s0014g03130	Stem-specific protein TSJT1	-1.7179	-2.645	-1.242	-1.403	-1.567
VIT_00s0524g00040	No hit	-1.70032	-2.736		-2.47	-2.524
VIT_01s0011g04210	Amino acid permease	-1.26363	-2.57		-3.043	-3.262
VIT_14s0060g02270	Translationally-controlled tumor protein	-1.88369	-2.734	-1.088	-1.646	-1.697
VIT_00s0424g00010	Ser/Thr receptor-like kinase1	2.40247	-2.498	-1.03	-1.468	-1.742
VIT_19s0014g00450	PMR5 (powdery mildew resistant 5)	-1.60019	-2.754	-1.328	-1.426	-1.436
VIT_08s0032g00760	Translation initiation factor eIF-2 beta subunit	-0.662165	-2.725		-2.1	-2.129
VIT_07s0005g00260	Glutathione-conjugate transporter (MRP10)	-2.3608	-2.387		-1.876	-2.241
VIT_09s0018g01120	Zinc finger and C2 domain protein	-1.76485	-2.764		-2.303	-2.27
VIT_12s0035g01050	Octicosapeptide/Phox/Bem1p (PB1) domain-containing protein	-2.86681	-2.405		-2.057	-2.379
VIT_16s0050g00570	Pectinacetylesterase	-3.05608	-2.631	-1.448	-1.183	-1.279
VIT_03s0017g00870	Transferase family	-1.58139	-2.713		-3.04	-3.046
VIT_12s0035g02080	Unknown protein	-0.887711	-2.867	1.988	-4.855	-4.704
VIT_14s0068g00840	RBR1 (retinoblastoma-related 1)	-1.45978	-2.725	-1.12	-1.605	-1.57
VIT_08s0040g01190	3-oxoacyl-reductase	-0.91146	-2.72		-1.776	-1.734
VIT_04s0008g03500	Ankyrin	-0.787067	-2.739	-1.101	-1.638	-1.573
VIT_17s0000g01280	WRKY DNA-binding protein 75	-2.15045	-2.626	-1.517	-1.109	-1.15
VIT_08s0007g08040	No hit	-3.41479	-2.514		-2.323	-2.455
VIT_07s0005g01710	WRKY DNA-binding protein 23	-1.47661	-2.616	-1	-1.616	-1.643
VIT_10s0523g00020	Tyrosine specific protein phosphatase	-2.64206	-2.458		-1.701	-1.885
VIT_14s0108g01070	NAC domain containing protein 100	-2.74967	-2.279	-1.707
VIT_08s0056g00180	Translation initiation factor IF-2B subunit delta	-1.44582	-2.578		-2.179	-2.234
VIT_08s0007g07640	NAC domain-containing protein 87	-2.19108	-2.03	-1.549		-1.077
VIT_11s0052g00580	No hit	-2.50564	-2.571		-2.456	-2.506
VIT_06s0004g01140	GRIK1 (geminivirus rep interacting kinase 1)	-1.54671	-2.589		-1.615	-1.625
VIT_19s0090g00960	Unknown	-1.69	-2.567		-3.444	-3.474
VIT_02s0025g00800	Cation/hydrogen exchanger (CHX18)	-1.76565	-2.466		-2.529	-2.643
VIT_04s0044g00250	Beta-cyanoalanine synthase 1	-1.26779	-2.45	-1.434	-1.016	-1.143
VIT_14s0060g02300	Hypoxia-responsive	-2.46171	-2.831		-2.122	-1.86
VIT_14s0068g01760	Alcohol dehydrogenase	-3.06846	-2.651		-2.853	-2.769
VIT_19s0014g00960	Spg1p (septum-promoting GTPase)	-1.68783	-2.595		-2.217	-2.167
VIT_08s0007g04770	Zinc finger (C2H2 type) family	-2.39861	-2.349	-1.424		-1.121
VIT_12s0142g00160	Unknown protein	-1.63014	-2.661		-3.093	-2.977
VIT_02s0087g00330	Glycosyl transferase family 1 protein	-1.68259	-2.453		-1.653	-1.737
VIT_12s0059g01490	Unknown protein	-2.71841	-2.588		-1.849	-1.749
VIT_15s0021g02670	Expansin beta 1 precursor	-5.6313	-2.381		-2.726	-2.828
VIT_18s0001g03240	DREB sub A-5 of ERF/AP2 transcription factor	-2.1433	-2.294	-1.063	-1.23	-1.418
VIT_01s0011g02310	Unknown protein	-1.16563	-2.537		-2.085	-2.019
VIT_02s0012g01240	PHD finger transcription factor	-2.26928	-2.296		-1.67	-1.846
VIT_08s0007g02860	RNA-binding protein	-2.22272	-2.456		-1.988	-1.988
VIT_05s0062g01190	Pirin	-2.65148	-2.245		-1.803	-2.012
VIT_19s0014g01870	Transcription elongation factor 1	-1.18391	-2.504		-1.539	-1.483
VIT_12s0059g00880	WRKY DNA-binding protein 6	-1.95133	-2.082		-1.169	-1.535
VIT_13s0047g01130	Zfwd2 protein (ZFWD2)	-1.6992	-2.271		-1.796	-1.972
VIT_09s0002g04280	Dynein light chain LC6	-1.40656	-2.394		-1.778	-1.82
VIT_14s0060g01010	Basic helix-loop-helix (bHLH) family	-3.22923	-2.387	-1.181	-1.206	-1.254
VIT_08s0058g01000	Aspartate aminotransferase	-1.70199	-2.536		-2.045	-1.94
VIT_14s0060g00420	Pyruvate dehydrogenase kinase	-2.65217	-2.386		-2.209	-2.239
VIT_06s0004g01130	Seven in absentia SINA2	-2.40456	-2.374	-1.142	-1.232	-1.273
VIT_04s0023g02150	Phosphatidic acid phosphatase / PAP2	-1.25146	-2.445		-2.348	-2.313
VIT_06s0004g01850	Cytochrome c-type biogenesis protein	-1.00525	-2.264		-2.284	-2.424
VIT_00s0404g00040	ARF GTPase activator	-2.04223	-2.308		-1.7	-1.794
VIT_07s0031g02630	Aldehyde dehydrogenase	-1.58313	-2.315	-1.103	-1.212	-1.296
VIT_15s0046g03090	DTA2 (downstream target of AGL15 2)	-1.31194	-2.164		-1.895	-2.126
VIT_01s0026g01870	Avr9/Cf-9 induced kinase 1	-2.23089	-2.198		-1.486	-1.678
VIT_18s0001g10150	Ethylene-responsive transcription factor ERF011	-0.808463	-2.365	-1.497
VIT_17s0000g01210	Unknown protein	-1.9288	-2.509	-1.886
VIT_08s0032g00950	Unknown protein	-1.11921	-2.044	-1.386		-1.001
VIT_11s0065g01050	No hit	-1.2305	-2.409		-2.25	-2.214
VIT_03s0038g04750	Universal stress protein (USP) family protein	-0.846036	-2.307		-1.549	-1.582
VIT_14s0171g00400	Lysine histidine transporter 1	-1.09521	-2.155		-1.539	-1.711
VIT_06s0009g02230	Cysteine protease inhibitor	-0.995733	-2.38		-1.418	-1.361
VIT_01s0010g01840	GEM-like protein 5	-1.08184	-2.542	-1.712
VIT_09s0018g01390	STE20/SPS1 proline-alanine-rich protein kinase	-2.04789	-2.246		-2.132	-2.195
VIT_18s0122g01440	AMP-dependent synthetase and ligase	-1.05131	-2.378		-2.409	-2.338
VIT_08s0040g02880	Unknown protein	-0.886964	-2.353		-1.75	-1.701
VIT_05s0124g00510	Oxalyl-CoA decarboxylase [Vitis vinifera]	-1.61374	-2.281		-1.901	-1.921
VIT_11s0016g04990	Unknown protein	-1.29129	-2.291	-1.522
VIT_11s0037g01230	Basic helix-loop-helix (bHLH) family	-2.05068	-2.384		-3.288	-3.178
VIT_15s0048g01780	Peptidyl-prolyl cis-trans isomerase-like 3	-0.853344	-2.282		-1.494	-1.478
VIT_10s0116g00370	Unknown protein	-2.25563	-2.201		-1.296	-1.354
VIT_14s0060g01870	Unknown protein	-4.79443	-1.722		-1.039	-1.572
VIT_16s0050g00930	AnthoMATE1	-0.812918	-2.283	-1.518
VIT_12s0057g00060	No hit	-2.68253	-2.334		-1.429	-1.332
VIT_18s0001g11610	No hit	-1.23944	-2.408		-2.672	-2.5
VIT_00s0500g00010	No hit	-4.27457	-2.16		-2.478	-2.553
VIT_10s0071g00320	GRAM domain-containing protein / ABA-responsive	-1.24461	-2.374		-2.059	-1.908
VIT_02s0025g03600	Phospholipid hydroperoxide glutathione peroxidase	-1.63449	-2.263		-1.768	-1.723
VIT_13s0101g00460	No hit	-1.554	-2.082		-1.424	-1.559
VIT_13s0019g04270	No hit	-1.20018	-2.226		-1.523	-1.511
VIT_02s0033g01330	Acyl-CoA binding protein	-1.40156	-2.165		-1.484	-1.533
VIT_14s0060g01980	Unknown protein	-3.14618	-2.051		-1.724	-1.885
VIT_16s0013g02160	No hit	-1.46199	-2.177		-1.225	-1.258
VIT_01s0010g02460	Glyceraldehyde-3-phosphate dehydrogenase	-2.58285	-2.343	-1.38
VIT_17s0000g04760	UDP-glycosyltransferase 89B2	-1.56066	-1.678			-1.462
VIT_01s0011g04370	Phosphatidylserine synthase 2	-1.63342	-2.169		-1.686	-1.698
VIT_00s0125g00190	Potassium transporter (KUP1)	-2.18826	-1.83		-2.326	-2.678
VIT_15s0046g00490	Wax synthase	-1.07011	-2.169		-1.953	-1.964
VIT_07s0005g03310	Cofilin	-0.782036	-2.301		-1.398	-1.274
VIT_01s0011g02770	Zinc finger CCHC domain-containing protein 8	-1.38209	-2.035		-1.272	-1.413
VIT_06s0004g07560	Ribosomal protein S29 28S	-2.02794	-2.117		-1.853	-1.91
VIT_06s0004g06770	No hit	-3.74298	-2.136	-1.041	-1.095	-1.131
VIT_16s0039g00720	Folate-biopterin transporter	-2.03575	-2.42		-2.747	-2.492
VIT_05s0020g04730	Zinc finger (C3HC4-type ring finger)	-1.80901	-2.056		-1.224	-1.324
VIT_13s0019g05170	Zinc finger (C2H2 type) family	-2.71506	-1.861	-1.154
VIT_00s1291g00030	Receptor protein kinase PERK1	-0.850026	-1.954		-1.999	-2.18
VIT_13s0084g00050	Cysteine proteinase inhibitor	-1.19051	-2.203		-1.244	-1.172
VIT_07s0151g00840	Late embryogenesis abundant protein D-34 (LEA D-34)	-1.43324	-3.145		-2.666	-1.648
VIT_07s0104g00640	No hit	-1.2331	-2.1	-1.367
VIT_00s1488g00020	Glycogen (starch) synthase	-0.930931	-2.008		-2.07	-2.181
VIT_18s0122g01340	BTB/POZ domain-containing protein	-1.80455	-2.015		-1.647	-1.746
VIT_15s0021g02700	Beta-expansin (EXPB4)	-5.99453	-2.104		-2.944	-2.951
VIT_02s0087g00780	No hit	-1.39862	-2.208		-1.489	-1.386
VIT_19s0177g00110	Translation initiation factor eIF-1	-3.3492	-2.115		-1.693	-1.679
VIT_06s0004g06850	MAPKKK14	-2.54889	-1.968		-1.259	-1.388
VIT_05s0020g04680	Auxin-induced protein 22D	-1.16419	-1.768		-1.506	-1.822
VIT_19s0014g01800	Homogentisate 1	-0.934407	-2.006		-1.308	-1.382
VIT_13s0067g01960	Dehydration-responsive element-binding protein 2C	-1.76945	-2.269		-1.485	-1.294
VIT_18s0001g03580	Ubiquitin-fold modifier 1 precursor	-1.24281	-2.163		-1.334	-1.249
VIT_00s0230g00080	Copper-binding family protein	-3.42937	-1.961		-1.375	-1.486
VIT_02s0154g00110	Trehalose-6-phosphate phosphatase (AtTPPA)	-3.04387	-2.162		-1.695	-1.599
VIT_11s0052g00590	Unknown protein	-1.08139	-2.151		-1.255	-1.168
VIT_13s0064g01120	No hit	-2.06516	-1.966		-1.682	-1.779
VIT_00s2342g00010	PUB9 (plant U- box 9)	-1.02023	-2.024		-1.951	-1.988
VIT_06s0004g01840	Cytochrome c-type biogenesis protein	-1.35279	-2.019		-1.828	-1.869
VIT_13s0019g05190	RAB GTPase RAB_ALPHA	-1.70789	-2.291		-1.588	-1.346
VIT_02s0087g00560	Unknown protein	-0.934905	-2.125	-1.092	-1.033
VIT_07s0005g02710	Unknown protein	-2.73719	-1.971		-1.151	-1.216
VIT_16s0098g01780	Soluble starch synthase 1	-1.27067	-1.961		-1.501	-1.575
VIT_09s0054g00250	No hit	-1.24075	-1.903		-1.718	-1.842
VIT_03s0063g00400	Alpha-amylase / 1	-1.02956	-2.257		-1.397	-1.155
VIT_13s0064g01100	No hit	-1.16414	-1.948		-1.608	-1.675
VIT_13s0067g00660	Steroid 23-alpha-hydroxylase	-1.36717	-2.09		-2.029	-1.953
VIT_08s0007g05580	Embryo-abundant protein	-4.32505	-2.13		-1.899	-1.765
VIT_01s0011g06450	Deoxymugineic acid synthase	-1.00671	-1.631	-1.434
VIT_01s0011g02480	Phospholipid-transporting ATPase	-1.47078	-1.779		-1.301	-1.517
VIT_19s0014g02870	Cellulase	-1.17225	-1.829			-1.114
VIT_09s0002g05250	Aminotransferase class I and II	-1.10311	-2.046		-1.829	-1.751
VIT_05s0124g00520	No hit	-1.78381	-1.984		-1.499	-1.478
VIT_05s0062g01280	Cyclo-DOPA 5-O-glucosyltransferase	-0.813191	-1.657		-1.756	-2.062
VIT_12s0028g02440	Unknown protein	-1.23132	-1.857	-1.239
VIT_01s0011g04650	Unknown protein	-1.54356	-1.993	-1.052
VIT_18s0001g08200	MATE efflux family protein ZF14	-3.41734	-2.035	-1.856
VIT_03s0017g00460	Magnesium-dependent phosphatase 1	-0.966	-2.038		-1.279	-1.192
VIT_12s0057g01100	Nudix hydrolase 2	-1.32065	-1.991		-1.333	-1.287
VIT_14s0060g00270	Pentatricopeptide (PPR) repeat-containing	-2.21955	-1.805		-1.757	-1.877
VIT_03s0063g02030	4-hydroxy-3-methylbut-2-enyl diphosphate reductase	-1.59065	-1.976		-1.757	-1.703
VIT_12s0057g00100	Wound-responsive	-1.28749	-2.272	-1.977
VIT_02s0234g00100	Ubiquitinyl hydrolase 1	-1.32108	-2.068		-1.962	-1.804
VIT_14s0171g00360	Unknown protein	-2.76886	-1.8	1.451	-3.252	-3.361
VIT_03s0038g01450	No hit	-1.6058	-1.709		-1.162	-1.362
VIT_13s0064g01220	Zf A20 and AN1 domain-containing stress-associated protein 5	-0.893377	-2.125		-1.213
VIT_06s0004g05800	Phosphatidic acid phosphatase / PAP2	-0.819182	-1.894		-1.558	-1.566
VIT_04s0023g00050	Sterol glucosyltransferase	-2.68521	-1.958		-1.758	-1.701
VIT_10s0116g01660	Lactoylglutathione lyase	-1.92333	-1.765		-1.347	-1.481
VIT_00s0360g00010	Unknown protein	-1.89805	-1.756			-1.13
VIT_11s0016g04800	No hit	-0.900308	-1.774		-1.219	-1.321
VIT_18s0041g00720	No hit	-0.830885	-1.82		-1.349	-1.396
VIT_08s0040g00140	Unknown protein	-0.939917	-1.75		-1.323	-1.436
VIT_04s0069g00730	Glutamate receptor protein	1.85902	-1.733		-1.453	-1.581
VIT_05s0077g00750	Basic helix-loop-helix (bHLH) family	-1.17065	-1.922		-2.356	-2.288
VIT_18s0001g14520	Unknown protein	-1.08923	-1.779	-1.002
VIT_13s0019g03220	Proline transporter 1 (ProT1)	-2.43026	-1.863		-1.771	-1.758
VIT_13s0156g00260	Homeobox-leucine zipper protein HAT14	-0.745048	-1.583		-1.286	-1.551
VIT_01s0011g04250	Zinc finger (B-box type)	-1.38589	-1.791		-1.797	-1.853
VIT_11s0037g00130	fip1 motif-containing protein	-1.02684	-1.534		-1.531	-1.841
VIT_14s0219g00040	Zinc finger (C3HC4-type ring finger)	-0.953333	-1.725			-1.068
VIT_11s0065g00660	fasciclin arabinogalactan-protein (FLA12)	-1.73307	-1.781		-1.132	-1.184
VIT_00s0301g00100	BFN1 (bifunctional nuclease I)	-2.53453
VIT_01s0011g04960	Unknown protein	-2.32318	-1.72		-1.326	-1.431
VIT_13s0067g02930	Expansin [Vitis labrusca x Vitis vinifera] EXPA8	-2.82616	-1.815	2.465	-4.281	-4.29
VIT_14s0060g01530	DNA polymerase III subunit epsilon	-1.04267	-1.346		-1.17	-1.638
VIT_11s0016g02750	Ankyrin repeat protein	-1.83949	-1.854
VIT_01s0127g00450	Iron sulfur cluster assembly protein 1	-1.39154	-1.779		-1.363	-1.38
VIT_03s0017g00710	flavonol synthase	-1.02107	-1.998		-1.009
VIT_11s0016g05600	Zinc finger (ubiquitin-hydrolase) domain-containing	-1.46994	-1.715		-1.754	-1.817
VIT_18s0001g15120	Unknown protein	2.4852	-1.527			-1.086
VIT_13s0067g00870	Peptidyl-prolyl cis-trans isomerase ROC7 (rotamase CyP 7)	-1.15406	-1.896		-1.806	-1.676
VIT_09s0002g07010	SNF4	-2.08379	-2.035	-2.674
VIT_01s0011g02950	Zinc finger (C3HC4-type ring finger)	-1.46616	-1.797		-1.585	-1.542
VIT_00s0934g00010	RARE-cold-inducible 2B	-1.30874	-1.88		-2.033	-1.902
VIT_01s0011g01420	UDP-N-acetylglucosamine pyrophosphorylase	-0.895443	-1.778		-1.365	-1.336
VIT_18s0001g01640	UDP-sugar pyrophospharylase	-0.898691	-1.724		-1.025	-1.05
VIT_08s0007g08620	No hit	-2.82729	-1.803		-1.265	-1.211
VIT_12s0035g01350	Cysteinyl-tRNA synthetase	-0.919426	-1.753	-1
VIT_18s0122g00600	Unknown protein	-1.95481	-1.819		-1.296	-1.214
VIT_03s0091g00200	DNA repair protein REV1	-1.15023	-1.728		-1.378	-1.387
VIT_17s0000g08140	MLK/Raf-related protein kinase 1	-1.11765	-1.656		-1.538	-1.617
VIT_01s0026g02710	NAC domain-containing protein 29	-2.09935	-1.843	-1.732
VIT_19s0015g01370	Molecular chaperone DnaJ	-2.12629	-1.798	-1.047
VIT_12s0059g02510	Zinc finger (B-box type)	-2.02062	-1.566		-1.387	-1.549
VIT_07s0005g01250	Unknown protein	-0.731717	-1.708		-1.183	-1.201
VIT_17s0000g08370	RCD one 2 (SRO2)	-3.41729	-1.802	-1.117
VIT_18s0001g15730	Dof zinc finger protein DOF3.5	-1.64121	-1.108			-1.147
VIT_12s0034g02450	Unknown	-1.14967	-1.591		-1.472	-1.581
VIT_19s0093g00190	Glutathione S-transferase 25 GSTU25	-1.44753	-1.608	-1.476
VIT_08s0007g07310	No hit	-1.29414	-1.667		-1.318	-1.346
VIT_12s0059g01800	Unknown protein	-0.759127	-1.677		-1.039	-1.053
VIT_16s0098g00270	No hit	-1.7992	-1.739		-1.08	-1.032
VIT_16s0039g01980	Unknown	1.01994	-1.683		-1.055	-1.052
VIT_11s0118g00200	Sucrose-phosphate synthase	-1.12423	-1.593		-1.545	-1.631
VIT_12s0035g00010	DNA (cytosine-5)-methyltransferase (ATHIM)	2.8555	-1.58		-2.328	-2.426
VIT_08s0040g02520	Inositol-1	-1.82435	-1.487		-1.808	-1.989
VIT_14s0006g01580	Unknown protein	-2.19348	-1.929		-1.307	-1.045
VIT_16s0013g00620	Methionine sulfoxide reductase A	-0.764386	-1.682
VIT_08s0040g01390	Auxin-responsive family protein	-0.972042	-1.645		-1.795	-1.818
VIT_08s0040g02150	No hit	-1.36802	-1.598		-1.185	-1.252
VIT_07s0005g05590	Unknown	-1.56369	-1.436		-1.12	-1.342
VIT_06s0004g05400	Tropinone reductase	-2.02543	-1.782	-1.457
VIT_09s0002g05150	IAA19	-1.4748	-1.694		-1.405	-1.367
VIT_12s0028g03640	Ripening induced protein	-1.49269	-1.767	-2.1
VIT_01s0010g03680	Unknown protein	-1.62128	-1.612		-1.634	-1.674
VIT_08s0105g00460	Acyl-CoA oxidase ACX4	-1.22264	-1.691		-1.13	-1.082
VIT_02s0025g00030	Zinc finger (C3HC4-type ring finger)	-1.33288	-1.683		-1.078	-1.039
VIT_18s0001g05420	UNE2 (unfertilized embryo sac 2); carbohydrate transporter	-1.09395	-1.433			-1.101
VIT_16s0098g00790	Copper-binding family protein	-3.05167	-1.605		-1.023	-1.049
VIT_14s0108g00970	Pentatricopeptide (PPR) repeat	-3.02256	-1.573			-1.02
VIT_00s0231g00080	No hit	-1.78742	-1.473		-1.049	-1.191
VIT_12s0034g02560	DNA (cytosine-5)-methyltransferase (ATHIM)	1.15337	-1.469		-2.035	-2.167
VIT_05s0094g01210	Amine oxidase	-1.25971	-1.745	-1.171
VIT_18s0001g13600	No hit	-2.37148	-1.5		-1.301	-1.39
VIT_15s0046g01590	Acidic chitinase III	-2.27064				-1.193
VIT_17s0000g07660	Betaine-aldehyde dehydrogenase	-1.23453	-1.5		-1.053	-1.132
VIT_14s0036g00990	Polyubiquitin (UBQ4)	-1.78833	-1.496		-1.442	-1.516
VIT_19s0014g05200	Unknown protein	-1.98391	-1.334		-1.295	-1.531
VIT_03s0180g00300	ABC transporter F member 2	-1.01041	-1.407		-1.342	-1.502
VIT_18s0001g14140	No hit	-1.6231	-1.293			-1.08
VIT_16s0022g00960	Invertase/pectin methylesterase inhibitor	-1.56308	-1.64		-1.864	-1.789
VIT_09s0054g00610	F-box domain containing protein	-1.38241	-1.428	-1.209
VIT_15s0046g01370	Carrier protein	-2.07894	-1.548		-1.222	-1.234
VIT_07s0104g00930	Gibberellin receptor GID1L2	-2.15723	-1.348
VIT_08s0032g00680	SPX (SYG1/Pho81/XPR1) domain-containing protein	-1.8087	-1.676		-1.135	-1.002
VIT_16s0022g01770	Phosphopyruvate hydratase.	-1.57529	-1.58		-1.135	-1.095
VIT_03s0063g01380	Unknown protein	-2.26677	-1.471	-1.245
VIT_01s0026g01020	Binding	-1.58843	-1.379		-2.012	-2.166
VIT_08s0007g05210	Amino acid permease	-1.28088	-1.693		-1.14
VIT_12s0035g00020	Leucine Rich Repeat receptor-like kinase	4.33447	-1.462		-2.289	-2.343
VIT_00s0125g00210	Serine/theronine protein kinase 2	-2.65507	-1.118		-1.047	-1.447
VIT_08s0007g07940	No hit	-2.85917	-1.327		-1.08	-1.268
VIT_14s0060g01880	Unknown protein	-1.27155				-1.199
VIT_14s0068g00160	No hit	1.55337	-1.787		-1.25
VIT_15s0046g03600	(+)-neomenthol dehydrogenase	-1.67106	-1.705		-2.334	-2.139
VIT_08s0040g00510	ZIFL2 (zinc induced facilitator-like 2)	-1.18045	-1.579		-2.224	-2.144
VIT_16s0098g00900	Pseudo-response regulator 5 (APRR5)	-1.23221	-1.363		-1.032	-1.164
VIT_08s0007g02570	CCR4-NOT transcription complex subunit 7	-0.989916	-1.586		-1.558	-1.46
VIT_14s0066g01350	No hit	-1.19191	-1.467		-1.28	-1.297
VIT_09s0018g01290	Unknown protein	-2.73635	-1.573		-1.287	-1.187
VIT_18s0041g00260	R protein PRF disease resistance protein	-1.38359	-1.465		-1.297	-1.305
VIT_08s0007g03460	YIP1	-0.888812	-1.284			-1.037
VIT_05s0020g00390	Unknown protein	-1.87204	-1.255			-1.1
VIT_02s0025g00020	No hit	-1.82825	-1.459
VIT_02s0025g00810	Cation/hydrogen exchanger (CHX18)	-1.37111	-1.429		-2.274	-2.305
VIT_13s0074g00470	OTU cysteine protease	-1.48451	-1.13		-1.878	-2.208
VIT_19s0014g00410	PMR5 (powdery mildew resistant 5)	-3.56529	-1.25		-1.329	-1.537
VIT_05s0020g02500	Unknown protein	-3.17856	-1.392
VIT_13s0158g00360	Calcium-transporting ATPase 11 ACA11	-3.58312
VIT_06s0004g03390	TET3 (tetraspanin3)	-1.02731	-1.402		-1.089	-1.139
VIT_00s0214g00090	F-box protein PP2-B10 (Protein phloem protein 2-like B10)	-3.49708	-1.377		-1.085	-1.156
VIT_05s0051g00640	Purple acid phosphatase 23- ATPAP23/PAP23	-1.45433	-1.339		-1.591	-1.674
VIT_08s0007g00830	Lectin protein kinase	-1.32336	-1.136		-1.668	-1.949
VIT_11s0118g00560	Nodulin	-2.81524	-1.145
VIT_18s0001g12260	Incomplete root hair elongation	-1.00813	-1.331
VIT_08s0007g08010	No hit	-3.27917	-1.306		-1.366	-1.454
VIT_02s0025g04850	CYP76B1	-3.41215	-1.426
VIT_14s0006g02240	2-hydroxyacyl-CoA lyase 1	-1.89445	-1.27		-1.502	-1.622
VIT_14s0006g02950	Lateral organ boundaries protein 41	-1.61998	-1.736	-2.486		1.11
VIT_00s0203g00180	Unknown protein	-2.24592	-1.586		-1.706	-1.495
VIT_02s0109g00230	Early-responsive to dehydration protein / ERD protein	-1.67741	-1.351		-1.122	-1.145
VIT_01s0011g04570	No hit	-1.71183	-1.134		-1.303	-1.539
VIT_00s2037g00010	Unknown	-2.60333	-1.296
VIT_07s0005g06610	Unknown protein	-2.06825	-1.355		-1.901	-1.911
VIT_16s0013g02080	MIM (hypersensitive to MMS	-1.71532	-1.3		-1.189	-1.254
VIT_13s0067g01650	Glutaredoxin	-0.828403	-1.425		-1.155	-1.094
VIT_04s0023g03120	Histone H3	-1.84423	-1.306
VIT_08s0105g00270	NC domain-containing protein	-1.12035	-1.429
VIT_09s0018g01320	No hit	-1.32252	-1.272
VIT_05s0020g04380	Calcium-transporting ATPase 13 ACA13	-1.93282	-1.212		-1.614	-1.755
VIT_19s0090g01200	Unknown protein	-1.60914	-1.176
VIT_00s0179g00250	No hit	-2.119	-1.345		-1.09	-1.077
VIT_05s0062g01300	Armadillo/beta-catenin repeat	2.05016	-1.074	-1.068
VIT_05s0020g02280	Unknown protein	-1.56805	-1.386
VIT_04s0069g00790	Cyclic nucleotide-regulated ion channel (CNGC14)	-1.51285	-1.394		-2.078	-2.011
VIT_06s0004g03890	Histone H4	-2.11698	-1.262
VIT_00s0225g00010	Unknown protein	-0.723632	-1.242		-1.315	-1.392
VIT_07s0005g00750	Sucrose synthase	-0.962921	-1.25
VIT_18s0001g10480	Unknown protein	-2.86202	-1.167
VIT_02s0025g02800	No hit	-1.04295	-1.11
VIT_17s0000g02740	No hit	-1.27423	-1.14		-1.109	-1.26
VIT_03s0091g00580	Protein Mpv17	-2.17969	-1.183		-1.65	-1.752
VIT_07s0005g01970	Galactinol synthase	1.40485	-1.08	-2.055
VIT_11s0037g00470	No hit	-1.17397	-1.154			-1.04
VIT_08s0040g01270	Dual specificity protein phosphatase	-1.60166	-1.234		-1.457	-1.481
VIT_14s0060g00410	EDA32 (embryo sac development arrest 32)	-0.817814	-1.234		-1.096	-1.12
VIT_01s0011g01160	Haloacid dehalogenase hydrolase	-1.22806	-1.425		-1.107
VIT_12s0035g02200	Unknown protein	-1.3794	-1.32
VIT_05s0102g00200	Unknown protein	1.46222	-1.549		-1.648	-1.343
VIT_13s0019g05220	No hit	-1.66929	-1.025			-1.133
VIT_18s0001g01060	Zinc finger (C3HC4-type ring finger)	-1.86111	-1.177
VIT_18s0001g08300	Tubulin alpha-6 chain	-3.02694	-1.146
VIT_10s0003g00140	Ethylene-responsive transcription factor 9	-1.05394	-1.24		-1.562	-1.539
VIT_18s0001g08490	Early-responsive to dehydration	-2.08572	-1.015		-1.744	-1.929
VIT_01s0026g02100	Unknown protein	-1.23278	-1.155		-1.124	-1.16
VIT_03s0038g01310	Auxin responsive SAUR protein	-1.61388	-1.356		-1.088
VIT_15s0048g01820	Acclimation of photosynthesis to environment APE1	-1.46397	-1.199
VIT_00s0245g00060	No hit	-2.16773	-1.115		-1.053	-1.108
VIT_14s0060g01490	DnaJ homolog	-2.2306	-1.263		-1.218	-1.124
VIT_12s0028g03010	Glutaredoxin	-1.19464
VIT_08s0032g01210	Mal d 1-associated protein	-1.30343	-1.145
VIT_12s0059g01100	PRLI-interacting factor K	-0.818419	-1.128
VIT_09s0018g01820	MKK5	-1.39298
VIT_04s0023g01440	SIN	-1.54585
VIT_19s0027g00230	NAC domain-containing protein 22	-0.920252
VIT_06s0004g03810	Kinesin motor protein	-1.91603
VIT_05s0020g03080	Acyl-CoA synthetase long-chain member 6	-1.01975	-1.094
VIT_18s0076g00330	VirE2-interacting protein (VIP1)	-0.818828
VIT_00s0322g00030	Alpha-6-galactosyltransferase	-1.08458	-1.042		-1.345	-1.351
VIT_12s0035g01230	MEK kinase	-2.27577			-1.222	-1.47
VIT_17s0000g08800	No hit	-2.43252
VIT_09s0002g03690	Avr9/Cf-9 rapidly elicited protein 146	-1.9394	-1.193		-1.176	-1.001
VIT_19s0015g00760	SEC14 cytosolic factor	-1.62459	-1.159		-1.087
VIT_05s0020g03270	S-receptor kinase	2.04372
VIT_06s0061g01480	ABC transporter G member 22	1.95996
VIT_13s0074g00690	ABC transporter G member 22	2.47781				1.103
VIT_08s0007g08580	AP2-like ethylene-responsive transcription factor	2.18061	1.172		1.507	1.361
VIT_16s0013g00980	Ethylene-responsive transcription factor ERF105	1.35548	1.041		1.672	1.661
VIT_19s0015g01650	Phenylalanine-tRNA ligase	2.53966
VIT_00s0194g00010	Phenylalanine-tRNA ligase	1.19756			1.147	1.44
VIT_00s0275g00030	Ycf1	2.1254			1.025	1.107
VIT_02s0025g00210	fringe protein	1.04619	1.078
VIT_07s0031g01470	Constitutive expression of PR genes 5 (CPR5)	1.72515
VIT_18s0041g00670	Proton-dependent oligopeptide transport (POT) family protein	0.902866			1.008	1.12
VIT_09s0002g02110	Ribonuclease III	0.788813			1.106	1.23
VIT_05s0077g01740	Polygalacturonase GH28	0.755975	1.075
VIT_18s0041g00840	UDP-glucose: anthocyanidin 5	3.55327	1.097		1.236	1.225
VIT_00s1203g00010	Auxin response factor ARF6	2.02611	1.051	-1.003	2.054	2.095
VIT_18s0041g00910	UDP-glucose: anthocyanidin 5	-1.13533	1.156		1.067	1.006
VIT_17s0000g01110	ATFP3 (Arabidopsis thaliana farnesylated protein 3	1.00377			1.031	1.276
VIT_11s0037g00930	GDP-L-fucose synthase.	1.40779	1.064
VIT_01s0011g02870	Related to Ubiquitin 1 (RUB1)	1.51902	1.358
VIT_09s0002g04490	PDX1 (pyridoxine biosynthesis 1.3)	0.829406	1.04
VIT_04s0023g00830	Calreticulin 3 (CRT3)	0.746876				1.133
VIT_13s0064g00380	Unknown protein	1.11358	1.091
VIT_01s0137g00650	Unknown protein	1.08793				1.047
VIT_04s0008g07140	Chloroplast nucleoid DNA binding protein	2.08063	1.171		1.52	1.498
VIT_05s0094g01000	Indole-3-acetate beta-glucosyltransferase	1.22097	1.186
VIT_19s0090g00210	DTW domain-containing protein	0.799373	1.042
VIT_00s0757g00010	E3 ubiquitin-protein ligase CHIP	1.13167				1.106
VIT_07s0104g01460	Zinc finger (CCCH-type) family protein	1.13075	1.2
VIT_00s0218g00090	Exostosin family protein	0.695193	1.175
VIT_12s0134g00510	Cytochrome B6-F complex iron-sulfur subunit	1.91713	1.07		1.365	1.485
VIT_02s0012g00550	Inositol polyphosphate 5-phosphatase II	2.09794	1.27	-1.292	2.563	2.482
VIT_01s0010g02360	Thimet oligopeptidase	0.954009	1.228		1.276	1.239
VIT_08s0040g03010	Pigment defective 149	0.961271	1.106
VIT_07s0031g01850	BRI1 protein	0.92761	1.46		1.715	1.452
VIT_17s0000g03960	Fw2.2 ORFX	1.31152	1.196		1.182	1.188
VIT_18s0001g09770	S-locus receptor protein kinase	1.17399	1.404		1.37	1.18
VIT_07s0104g01530	Transcription termination factor mitochondrial mTERF	1.28331	1.228		1.046	1.041
VIT_07s0031g02060	Cellulose synthase CESA2	1.00574	1.4		1.02
VIT_18s0001g02610	Caffeic acid methyltransferase	2.32816	1.166
VIT_18s0001g11960	No hit	1.66333	1.328		1.368	1.279
VIT_05s0094g00820	Unknown protein	1.99733	1.394		1.09
VIT_00s0194g00150	Agenet domain-containing protein	1.48381	1.254		1.59	1.582
VIT_09s0002g02290	Beta-galactosidase	1.20081	1.148		1.034	1.133
VIT_17s0000g04490	Extracellular Ca2+ sensing receptor	0.829573	1.283
VIT_16s0013g00900	Ethylene-responsive transcription factor ERF105	0.879437			1.181	1.446
VIT_16s0039g00970	Glutathione S-transferase 8 GSTU8	1.57592			1.2	2.165
VIT_14s0060g00820	3-beta hydroxysteroid dehydrogenase	0.982368	1.086		1.294	1.485
VIT_09s0002g06010	Phospholipase/carboxylesterase	1.07493	1.032		1.488	1.735
VIT_19s0015g01580	Phenylalanine-tRNA ligase	2.42885	1.233		1.106	1.157
VIT_03s0180g00130	D-3-phosphoglycerate dehydrogenase	1.1182	1.384		1.096
VIT_03s0038g03410	NAC domain containing protein 36	1.45718				1.208
VIT_01s0244g00070	Unknown protein	1.39632	1.308
VIT_06s0004g00880	Protease inhibitor/seed storage/lipid transfer protein (LTP)	1.15604	1.269		1.162	1.192
VIT_07s0104g00490	Unknown	2.2843			1.242	1.557
VIT_01s0150g00320	Nudix hydrolase 13	1.62813	1.348		1.195	1.148
VIT_00s0616g00020	Ribosomal protein L19	0.980348	1.182		1.285	1.42
VIT_08s0056g00640	Transposon protein	1.56256	1.33	1.192
VIT_16s0050g02540	Nodulin MtN3 family	2.0694	1.565		1.434	1.196
VIT_14s0068g00900	No hit	1.0965	1.15		1.094	1.273
VIT_06s0004g02230	Unknown protein	1.88916	1.228		1.521	1.628
VIT_11s0037g00850	Tetratricopeptide repeat (TPR)-containing	1.90094	1.687		1.636	1.296
VIT_17s0053g00090	Accumulation and replication of chloroplasts 6H	1.12117	1.376
VIT_13s0067g03890	Beta-ketoacyl-CoA synthase	3.63731	1.016
VIT_00s2279g00010	LEM3 (ligand-effect modulator 3) family protein	0.85202	1.1			1.046
VIT_08s0040g03110	No hit	1.94978	1.399		1.111	1.066
VIT_18s0041g00830	UDP-glucose: anthocyanidin 5	0.924819	1.619		1.434	1.174
VIT_18s0164g00070	Somatic embryogenesis protein kinase	0.854523	1.458		1.221	1.122
VIT_00s0199g00160	Heat shock protein binding	1.31675	1.295		1.014	1.081
VIT_00s0822g00010	White-brown complex homolog protein 11	1.4286	1.393		1.004
VIT_07s0031g00780	Transcriptional factor B3	1.52557	1.142			1.209
VIT_17s0000g05070	Phytochelatin synthetase	0.980791			1.129	1.523
VIT_05s0094g01130	Allyl alcohol dehydrogenase	2.56873	1.282		1.719	1.805
VIT_00s0759g00010	Porphobilinogen deaminase	1.23675	1.359
VIT_07s0129g00360	Peroxidase 73	3.21924			1.248	1.869
VIT_07s0031g00620	Zeaxanthin epoxidase (ZEP) (ABA1)	0.954187	1.467		1.308	1.228
VIT_11s0052g01570	MATE efflux family protein	0.827591	1.261		1.114	1.243
VIT_16s0013g01060	Ethylene-responsive transcription factor ERF105	1.7838	1.488		2.047	1.954
VIT_11s0016g00960	Subtilase	1.61136	1.136
VIT_00s0218g00080	Exostosin family protein	1.18106	1.347
VIT_09s0018g01670	Aspartyl protease	4.49747	1.512		1.226	1.122
VIT_11s0016g05340	Ethylene-responsive transcription factor SHINE 3	1.26785	1.423
VIT_13s0019g05130	Serine carboxypeptidase III	-0.964696	1.583
VIT_13s0047g00210	flavonol synthase	1.98097	1.899
VIT_14s0006g00450	Myb domain protein 20	1.21743	1.301		1.503	1.62
VIT_12s0028g01640	S-receptor kinase	1.91386	1.389		1.229	1.263
VIT_00s0179g00360	Unknown protein	0.806464	1.407		1.32	1.337
VIT_00s0259g00140	Oligopeptide transporter OPT3	0.975919	1.52		1.709	1.615
VIT_18s0001g02550	Delta-aminolevulinic acid dehydratase	1.62376	1.367		1.134	1.193
VIT_04s0008g02950	DNA topoisomerase I	0.91258	1.414		1.297	1.315
VIT_14s0030g01040	No hit	1.60135	1.539		1.433	1.325
VIT_02s0025g00190	No hit	2.39607	1.67		1.833	1.595
VIT_01s0127g00220	PMR5 (powdery mildew resistant 5)	1.21131	1.351		1.271	1.357
VIT_15s0021g01340	Phagocytosis and cell motility protein ELMO1	0.857698	1.47		1.33	1.298
VIT_03s0063g02020	Tic Complex Tic62 Subunit	1.59061	1.42		1.481	1.501
VIT_13s0106g00060	Ankyrin repeat	1.13428	1.408		1.918	1.95
VIT_17s0000g04840	Sterile alpha motif (SAM) domain-containing	2.10422	1.361		1.73	1.81
VIT_04s0023g03860	Rac-like GTP-binding protein ARAC1 precursor (GTPase protein ROP3)	0.894758	1.475
VIT_12s0057g00940	Glucose-6-phosphate 1-dehydrogenase 2	1.95573	1.356		1.123	1.226
VIT_06s0061g01310	Nucleobase-ascorbate transporter 12 (NAT12)	1.06293	1.366
VIT_00s0269g00140	Ankyrin	1.13297	1.357			1.065
VIT_11s0037g00160	Protein prenyltransferase	1.44284	1.419			1.046
VIT_16s0050g02320	Regulator of nonsense transcripts 1	0.763839	1.063		1.094	1.501
VIT_04s0008g07130	Chloroplast nucleoid DNA binding protein	1.65007	1.434		1.841	1.877
VIT_06s0061g00670	Salutaridine reductase	3.54259	1.546		1.495	1.424
VIT_00s0286g00020	Curculin (mannose-binding) lectin	-1.30578	1.6		1.809	1.687
VIT_15s0021g00970	NAK-type protein kinase	1.80699	1.433		1.965	2.009
VIT_06s0004g06560	ABC transporter G member 23	2.79964	1.477		1.267	1.272
VIT_16s0013g01050	Ethylene-responsive transcription factor ERF105	3.28232	1.385		1.982	2.085
VIT_04s0079g00160	Auxin response factor 8	1.68205	1.534		1.194	1.151
VIT_18s0001g04520	No hit	1.3504	1.809		1.931	1.618
VIT_06s0004g05110	Unknown	2.24391	1.31		1.12	1.307
VIT_16s0013g01030	Ethylene-responsive transcription factor ERF105	2.3636	1.52		2.189	2.171
VIT_13s0019g02140	Tropinone reductase	1.79511	1.405	-1.385	2.79	2.89
VIT_05s0077g01750	SAG101 (senescence-associated gene 101)	2.65249	1.39		1.312	1.433
VIT_16s0050g02340	Regulator of nonsense transcripts 1	0.794961	1.164			1.259
VIT_08s0007g02760	IAA-amino acid hydrolase 1 (ILR1)	1.07061	1.333			1.063
VIT_04s0008g07230	No hit	3.30856	1.502		1.856	1.888
VIT_18s0001g11590	Dual-specific kinase DSK1	0.89269	1.671		1.507	1.375
VIT_08s0007g00600	Laccase-17 precursor	1.7448	1.575		2.496	2.462
VIT_11s0016g02400	K+ efflux antiporter (KEA4)	1.33217	1.597		1.099	1.043
VIT_17s0000g05650	Unknown protein	1.23617	1.472		1.526	1.596
VIT_03s0038g02150	Unknown	1.83934	1.411		1.52	1.653
VIT_18s0117g00040	No hit	2.5125	1.223
VIT_04s0008g04040	RD22 [Vitis vinifera]	2.26332	1.518		2.383	2.424
VIT_18s0072g00970	DegP protease	1.2028	1.586
VIT_16s0098g01540	Thylakoid lumenal 17.4 kDa protein	2.27758	1.272		1.212	1.506
VIT_04s0008g07120	Chloroplast nucleoid DNA binding protein	1.51931	1.595		2.179	2.155
VIT_04s0079g00680	Phytoene synthase	1.54559	1.675		1.7	1.599
VIT_07s0031g02720	Myosin heavy chain	0.900325	1.579		2.028	2.041
VIT_05s0062g01170	Ku70	2.05605	1.58		1.142	1.158
VIT_03s0038g01230	Auxin responsive SAUR protein	1.13434	1.704		1.01
VIT_11s0016g03540	Auxin-responsive protein IAA27	2.12782	1.788		2.027	1.844
VIT_15s0046g03520	Phosphomannomutase	1.06911	1.411
VIT_14s0066g01820	SAG101 (senescence-associated gene 101)	1.35892	1.341		1.268	1.535
VIT_00s0319g00050	Beta-galactosidase 10	0.967607	1.555		1.236	1.301
VIT_11s0149g00040	Adenylate kinase	1.13171	1.624		1.475	1.47
VIT_18s0001g00610	Rho GTPase activator	2.19933	1.595		2.536	2.567
VIT_03s0038g01250	Auxin responsive SAUR protein	2.56615	1.728	1.004
VIT_04s0069g00270	Glutamate receptor 2.8	1.30142	1.347		1.126	1.408
VIT_00s0577g00010	CDPK protein kinase	1.64257	1.57		1.081	1.145
VIT_17s0000g01400	Nucleotide pyrophosphatase	1.4159	1.838		1.456	1.251
VIT_11s0016g02430	Dual-specific kinase DSK1	1.06698	1.805		2.4	2.237
VIT_14s0066g00870	ATPase-like domain-containing	1.65468	1.686		1.163	1.124
VIT_18s0001g15360	Thylakoid lumenal 29.8 kDa protein	1.7658	1.388		1.659	1.925
VIT_08s0007g01920	MYB divaricata	1.28158	1.604
VIT_05s0049g01130	Aldo/keto reductase	1.49304	1.443		1.458	1.679
VIT_05s0077g01720	SAG101 (senescence-associated gene 101)	1.3996	1.535		1.338	1.473
VIT_07s0005g02590	Polygalacturonase GH28	1.25065	1.851		1.233	1.052
VIT_06s0009g03360	Unknown protein	0.954672	1.574
VIT_17s0000g01410	Nucleotide pyrophosphatase	1.65352	1.818		1.417	1.276
VIT_18s0041g01010	UDP-glucose: anthocyanidin 5	1.23565	2.001		1.888	1.57
VIT_00s0282g00020	K+ efflux antiporter (KEA3)	1.37072	1.668		1.111	1.129
VIT_14s0030g00320	Sugar transporter ERD6-like 5	1.09175	1.563		1.05	1.179
VIT_08s0007g03710	ABC transporter G member 22	2.74714	1.693		1.847	1.846
VIT_17s0000g08070	Aldehyde dehydrogenase 1 precursor	2.14285	1.781		1.876	1.788
VIT_12s0142g00340	Galacturonosyltransferase 15	0.922105	1.636		1.084	1.146
VIT_07s0129g00960	Protein kinase pto	2.31918	1.685		2.176	2.19
VIT_02s0012g00450	1-aminocyclopropane-1-carboxylate oxidase	1.14206	1.719		2.073	2.053
VIT_11s0016g03590	Transducin protein	0.870701	1.805	1.178
VIT_14s0128g00320	Amidase	1.76738	1.618		1.748	1.838
VIT_04s0008g06640	Endomembrane protein 70	1.22207	1.726
VIT_13s0067g00080	COP1-interacting protein 7	0.943194	1.805		1.153	1.06
VIT_12s0059g00770	Monocopper oxidase SKS5 (SKU5 Similar 5)	1.244	1.532
VIT_14s0068g00940	Receptor protein kinase	1.00342	1.67		1.97	2.017
VIT_05s0062g00250	Xyloglucan endotransglucosylase/hydrolase 15	1.97906	1.674		1.486	1.532
VIT_19s0015g01620	Phenylalanine-tRNA ligase	1.81243	1.432		1.066	1.354
VIT_16s0022g00870	Invertase/pectin methylesterase inhibitor	2.54017	1.502	1.338
VIT_06s0004g01180	Peroxidase	1.31414	1.416		2.311	2.62
VIT_00s0625g00020	ABC transporter G member 7	2.23727	1.678		1.325	1.377
VIT_18s0001g08410	Homeobox-leucine zipper protein 22	0.984522	1.671		1.633	1.711
VIT_14s0066g01300	Unknown protein	2.1422	1.9		1.767	1.618
VIT_03s0038g02960	Pentatricopeptide (PPR) repeat-containing protein	1.14697	1.623		1.548	1.68
VIT_00s0259g00120	Oligopeptide transporter OPT3	1.34855	1.891		1.847	1.729
VIT_15s0046g01380	Unknown	1.0022	1.406
VIT_08s0056g01000	MATE efflux family protein	2.57233	1.581
VIT_18s0001g15410	Alcohol dehydrogenase 1	2.10036	1.19			1.176
VIT_01s0011g02740	Phosphoenolpyruvate carboxylase	2.14818	1.934		1.651	1.503
VIT_18s0001g14360	Tubulin beta-1 chain	0.901001	1.984		1.944	1.748
VIT_15s0046g02560	GLABRA 3	1.01721	1.72		1.366	1.438
VIT_09s0002g04880	Glycosyl transferase family 1 protein	1.12789	1.871
VIT_06s0061g01040	Argonaute protein	1.79706	1.673		1.329	1.449
VIT_04s0023g01220	Dolichyl-diphosphooligosaccharide-protein glycotransferase	1.46847	1.878
VIT_01s0137g00290	Oxysterol binding protein	1.75278	1.778
VIT_12s0028g02000	Triacylglycerol lipase	1.30887	1.74		1.873	1.942
VIT_04s0044g01710	MORC family CW-type zinc finger 3	0.928938	1.772	1.075
VIT_01s0026g02270	Kinase	2.30746	2.113		2.121	1.822
VIT_08s0056g00150	Protein kinase APK1B	1.42881	1.72		1.398	1.494
VIT_19s0015g01670	Phenylalanine-tRNA ligase	0.997027	1.566		1.158	1.415
VIT_09s0002g00540	Lipase GDSL 1	2.57274	1.588		2.183	2.427
VIT_07s0031g00630	Unknown protein	-2.15388	1.702		1.345	1.476
VIT_19s0014g03250	Beta-mannosidase 4	2.49348	1.877		1.784	1.739
VIT_02s0012g00140	Novel plant snare 11	0.875319	1.794		1.114	1.161
VIT_03s0038g02450	Constans interacting protein 4	1.723	1.756		2.426	2.514
VIT_11s0052g00100	Basic helix-loop-helix (bHLH) family	3.04932	1.434		1.308	1.72
VIT_14s0128g00030	Unknown protein	1.60405	1.742		1.715	1.819
VIT_19s0014g02320	Unknown protein	2.17687	2.037		1.902	1.714
VIT_01s0011g02330	Unknown protein	0.943513	1.87		1.286	1.271
VIT_00s0361g00090	Phototropic-responsive NPH3 protein	2.35476	1.805		2.141	2.197
VIT_18s0001g08080	No hit	1.86204	1.884		1.575	1.554
VIT_06s0009g00440	LHW (lonesome highway)	1.76189	2.083		2.097	1.877
VIT_11s0103g00550	Subtilisin-like serine protease 3	1.37681	1.577		1.082	1.369
VIT_04s0008g03760	Unknown protein	2.14813	1.458		1.424	1.833
VIT_07s0095g00750	Auxin-independent growth promoter (axi 1)	1.18509	1.773	1.236
VIT_08s0007g04800	Carbonic anhydrase precursor	1.21953	2.317		2.664	2.219
VIT_02s0025g00260	Polygalacturonase GH28	1.53039	2.829		1.838
VIT_01s0010g02870	AAA-type ATPase	1.88017	1.666		1.201	1.42
VIT_18s0157g00180	S-adenosylmethionine carrier 1	2.26309	1.709		1.951	2.127
VIT_19s0014g04290	S-locus protein kinase	1.46784	1.699		1.152	1.352
VIT_10s0003g02780	Unknown protein	1.67938	1.971		2.003	1.939
VIT_12s0134g00300	S-locus lectin protein kinase family	4.57642	1.75		1.267	1.425
VIT_02s0025g00080	Unknown protein	1.28584	1.817		1.698	1.789
VIT_08s0032g01110	Axial regulator YABBY2	1.08225	1.77		1.454	1.6
VIT_09s0018g01240	Balbiani ring 1	2.13571	2.091		1.89	1.717
VIT_08s0007g02330	Unknown	1.47972	1.707		1.565	1.789
VIT_00s0373g00010	Tubulin alpha-3 chain	1.19631	1.993		1.751	1.696
VIT_10s0003g01130	Armadillo/beta-catenin repeat	1.29739	1.79		1.337	1.492
VIT_18s0001g04680	RPG related protein 1 RR1	2.54832	2.279		1.431	1.097
VIT_07s0104g00840	RKF3 (receptor-like kinase IN in flowers 3)	1.81184	2.105		1.809	1.653
VIT_19s0085g00570	Histidine kinase 1 (AHK1)	0.727281	2.007		1.916	1.867
VIT_07s0197g00190	No hit	2.27469	1.68	1.594
VIT_10s0003g00420	Auxin response factor 3	0.832687	2.101		1.865	1.735
VIT_13s0067g00990	Heat shock protein-related	1.4658	1.842		1.499	1.63
VIT_14s0066g01850	Peroxidase	1.72292	1.707		1.433	1.701
VIT_04s0023g03610	MLO4 (mildew resistance locus O 4)	1.0843	1.97		1.797	1.801
VIT_01s0011g04700	Heavy-metal-associated domain-containing protein	1.6274	2.352		2.945	2.577
VIT_14s0081g00400	Ankyrin repeat	2.62198	1.928		2.826	2.883
VIT_06s0004g00410	Carboxyl-terminal peptidase	2.19169	1.669		1.281	1.599
VIT_19s0014g01930	Unknown protein	1.96551	1.9		1.376	1.47
VIT_13s0067g01450	Lateral organ boundaries domain 21	3.5969	1.729		2.377	2.647
VIT_07s0129g00890	Protein kinase	2.12344	1.764		1.868	2.105
VIT_07s0104g00830	Sugar transporter ERD6-like 7	3.81777	2.06		2.014	1.958
VIT_03s0063g02490	Glucan endo-1	3.03822	1.84		1.509	1.678
VIT_18s0001g10500	ABA 8'-hydroxylase CYP707A1	2.31089	2.129	1.28
VIT_17s0000g08240	HT1 (high leaf temperature 1)	2.44668	2.17		2.181	2.036
VIT_04s0008g01900	Unknown protein	1.37505	2.091		2.514	2.455
VIT_07s0005g01480	PMR5 (powdery mildew resistant 5)	1.22888	1.836		1.708	1.911
VIT_02s0025g02700	Glutaredoxin family protein	1.28821	2.165	1.331
VIT_12s0028g03210	Tyrosine aminotransferase	0.902924	2.001		2.403	2.446
VIT_02s0241g00120	Receptor protein kinase	1.5413	2.171		1.464	1.336
VIT_16s0115g00340	UDP-glucose: anthocyanidin 5	1.49251	2.297		2.878	2.627
VIT_17s0000g05550	Proton-dependent oligopeptide transport (POT) family protein	3.64478	1.498		1.09	1.642
VIT_00s0194g00220	Unknown	1.52877	1.955		1.941	2.036
VIT_15s0046g00040	Calcium-transporting ATPase 2	1.51966	2.008		1.986	2.033
VIT_01s0011g06200	Zinc finger protein 4	1.74892	2.226		2.068	1.898
VIT_17s0000g06880	Heparanase protein 2 precursor	1.40369	2.068		1.665	1.659
VIT_06s0009g01670	forkhead-associated domain-containing protein	1.04407	1.568		1.936	2.433
VIT_07s0031g02620	Aspartic proteinase Asp1 precursor	1.14671	2.005		1.028	1.093
VIT_11s0078g00400	Auxin responsive SAUR protein	0.874435	2.036		1.505	1.548
VIT_11s0052g00570	Nodulin MtN21	-0.962096	2.071	1.771
VIT_03s0017g02240	Glucan endo-1	1.54422	1.556		1.066	1.597
VIT_03s0038g02800	Cyclin B2;4	0.933792	1.78		1.3	1.608
VIT_19s0014g00710	RKF1 (receptor-like kinase in flowers 1)	1.26119	2.045		2.842	2.886
VIT_06s0061g00440	Heavy-metal-associated domain-containing protein	1.10933	1.884		1.914	2.12
VIT_00s1602g00010	UDP-glucosyltransferase	2.43245	2.353		2.087	1.824
VIT_00s0371g00100	Mannitol dehydrogenase	1.95362	1.749		2.201	2.543
VIT_04s0044g01740	3-hydroxy-3-methylglutaryl-coenzyme A reductase 3	1.23895	1.97	1.769
VIT_07s0129g00950	Protein kinase	1.30249	2.171		2.691	2.625
VIT_19s0015g01560	Phenylalanine-tRNA ligase	1.40194	2.155		2.28	2.231
VIT_13s0019g02330	GDP-mannose pyrophosphorylase (GMP1)	1.21035	2.125		2.051	2.041
VIT_10s0003g04100	Auxin response factor 3	1.75676	2.33		2.157	1.943
VIT_14s0108g00150	Calmodulin-binding region IQD28	2.1886	2.042		1.596	1.672
VIT_17s0000g05720	No hit	1.18658	2.278	1.15	1.128
VIT_04s0008g04010	RNA recognition motif (RRM)-containing protein	0.673023	1.977	1.987
VIT_08s0007g03240	Carbonic anhydrase precursor	3.30285	1.921	1.785
VIT_03s0180g00040	Cyclin D3_2	1.13356	1.743		1.018	1.406
VIT_17s0000g07640	Mannose-1-phosphate guanyltransferase	0.904671	2.06		1.387	1.461
VIT_05s0062g00780	Rho GDP-dissociation inhibitor 2	1.52109	1.605			1.423
VIT_04s0008g07220	Chloroplast nucleoid DNA binding protein	2.6626	2.084		2.126	2.177
VIT_08s0007g02030	AUX1 protein	1.98485	2.112		2.316	2.341
VIT_02s0025g01850	Cellulose synthase CSLG3	1.63473	2.027		2.799	2.91
VIT_14s0081g00390	Ankyrin repeat	1.83631	1.853		2.382	2.677
VIT_09s0002g00550	Lipase GDSL 1	4.14742	2.256	1.438
VIT_08s0007g00980	Integral membrane family protein UPF0497	1.91252	2.043		2.006	2.118
VIT_12s0028g00400	no hit	1.00694	1.758			1.383
VIT_17s0000g09370	Elongation factor EF-Tu RABE1B	1.40021	2.078		1.991	2.07
VIT_19s0014g00790	RKF1 (receptor-like kinase in flowers 1)	1.35943	2.14		2.667	2.697
VIT_03s0180g00090	Receptor kinase	1.10858	2.207		1.373	1.335
VIT_10s0003g05130	Wall-associated receptor kinase 5	2.15069	2.34	1.536
VIT_01s0026g01490	Proton-dependent oligopeptide transport (POT) family protein	-1.5806	2.816		2.955	2.308
VIT_14s0060g01430	Unknown protein	1.30953	2.002	1.028		1.143
VIT_11s0016g02960	Glucan endo-1	1.52359	2.08		1.574	1.667
VIT_00s2707g00010	UDP-glucosyltransferase	1.12864	2.409		2.411	2.175
VIT_11s0052g01120	Zinc finger protein 2	3.13354	2.169		2.59	2.594
VIT_11s0065g00130	Taxane 10-beta-hydroxylase	2.02116	2.295		1.318	1.196
VIT_06s0004g01870	No transmitting tract	1.57445	2.002	1.015		1.173
VIT_02s0025g03230	Fringe protein	0.941205	1.869			1.283
VIT_12s0134g00320	S-locus lectin protein kinase family	1.36517	1.918		1.412	1.689
VIT_14s0060g00260	Phytochrome interacting factor 3 (PIF3)	1.76594	2.487		2.517	2.226
VIT_07s0031g02560	UVB-resistance protein UVR8	1.81192	1.986		1.41	1.62
VIT_14s0081g00420	Ankyrin repeat	2.28091	2.179		2.759	2.779
VIT_17s0000g09080	Myb domain protein 4	1.01807	2.273		1.85	1.777
VIT_08s0040g02930	Unknown	2.63795	2.353		2.304	2.154
VIT_17s0000g05410	Galactosyltransferase	1.49417	2.274		1.6	1.53
VIT_08s0058g01010	Unknown	2.17549	2.866		2.079	1.422
VIT_04s0069g00780	Cellulose synthase CSLC05	1.5875	2.278		1.306	1.239
VIT_13s0019g00240	Glycosyltransferase family 14 Beta-1-3-galactosyl-O-glycosyl-glycoprotein	3.13892	2.084		1.82	1.965
VIT_14s0066g01840	SAG101 (senescence-associated gene 101)	2.81396	2.088		1.599	1.744
VIT_18s0041g00350	Dienelactone hydrolase	0.951319	2.105		1.195	1.326
VIT_01s0011g03000	No hit	1.3146	2.164		2.325	2.397
VIT_05s0020g03760	RNA helicase SDE3 (SDE3)	1.01656	2.341		1.443	1.341
VIT_05s0102g01080	Disease resistance protein (CC-NBS-LRR class)	1.2213	2.192		2.785	2.832
VIT_11s0016g03360	Lipase-related	2.39967	2.143		2.001	2.101
VIT_15s0048g00550	Abnormal floral organs	1.39617	2.126		1.912	2.031
VIT_18s0001g09910	L-asparaginase	1.86281	1.55		1.735	2.434
VIT_04s0008g01910	ferredoxin-related	2.22827	2.374		1.975	1.852
VIT_06s0061g00350	ABC transporter G member 7	1.62703	2.115		1.988	2.129
VIT_01s0026g01910	Myb domain protein 88	1.75162	2.388		2.695	2.567
VIT_13s0019g01610	XH/XS domain-containing protein	1.51082	2.144		1.894	2.012
VIT_11s0037g00960	NIK1 (NSP- interacting kinase 1)	1.21474	2.215		2.577	2.625
VIT_12s0057g00890	Glycosyl hydrolase family 17 protein	1.61703	2.275		1.741	1.729
VIT_06s0004g03770	Embryo-specific protein	2.05504	2.351		1.414	1.328
VIT_02s0012g00570	Pseudo-response regulator 2 (APRR2) (TOC2)	2.64688	2.231		1.631	1.667
VIT_06s0004g05950	Unknown protein	-1.73725	2.152		1.888	2.003
VIT_01s0011g04840	No hit	2.11712	2.29		2.184	2.162
VIT_06s0004g00050	Kinesin family member C3	-1.57369	1.796	1.205		1.069
VIT_03s0088g01250	D-threo-aldose 1-dehydrogenase	1.82493	2.02	1.11		1.166
VIT_04s0044g02010	Gibberellin 20 oxidase 2	-1.74019	2.584		1.692	1.383
VIT_09s0054g01220	Cycloartenol synthase	3.9394	2.713		1.483
VIT_17s0000g00530	Armadillo/beta-catenin repeat	0.908715	2.319		1.792	1.749
VIT_13s0067g03780	Leucine-rich repeat protein kinase	1.85965	2.335		2.779	2.72
VIT_05s0020g00960	No hit	1.40157	2.377		2.45	2.349
VIT_19s0015g02380	Ankyrin repeat	2.45113	2.336		1.731	1.688
VIT_07s0031g00590	Triacylglycerol lipase	1.51692	2.049		1.868	2.121
VIT_18s0001g05020	Senescence-associated protein	1.46551	2.257		1.789	1.835
VIT_08s0040g03150	L-ascorbate peroxidase 1	2.15358	1.96		1.891	2.236
VIT_14s0060g01190	Nicotianamine synthase	1.96945	2.237		2.057	2.138
VIT_10s0003g04040	Mitochondrial transcription termination factor	1.4009	2.13		1.391	1.58
VIT_13s0073g00150	Heat shock protein-related	-1.05196	2.046		1.117	1.392
VIT_09s0002g07120	Adenine phosphoribosyltransferase	1.57896	2.295		2.259	2.294
VIT_05s0020g03170	Lipoxygenase	0.707959	2.04		1.699	1.991
VIT_05s0102g00590	No hit	0.87308	2.026		1.92	2.229
VIT_11s0118g00730	No hit	2.84065	2.388		1.779	1.726
VIT_14s0083g00400	Leaf senescence protein	1.33308	2.124		1.732	1.947
VIT_13s0019g02300	Wall-associated receptor kinase-like 20	1.99875	2.313		2.822	2.851
VIT_11s0118g00770	Unknown protein	1.14234	2.142		1.436	1.646
VIT_10s0003g02000	RKF1 (receptor-like kinase in flowers 1)	3.84034	2.589		2.429	2.196
VIT_02s0025g01840	Cellulose synthase CSLG3	0.803328	2.353	-1.01	3.363	3.373
VIT_08s0007g03800	Unknown protein	1.18889	2.446		2.051	1.974
VIT_10s0003g03010	Unknown protein	1.20456	2.471		2.161	2.072
VIT_14s0068g00330	PTF1 (plastid transcription factor 1) TCP13	1.96549	2.481		1.681	1.583
VIT_07s0005g04730	No hit	1.57144	2.219		1.479	1.657
VIT_00s0274g00070	Basic helix-loop-helix (bHLH) family	-1.32632	2.468		1.946	1.875
VIT_08s0007g01310	Proton-dependent oligopeptide transport (POT) family protein	2.13801	2.612		2.268	2.055
VIT_05s0020g00930	Soluble diacylglycerol acyltransferase	0.921034	2.743		2.431	2.089
VIT_13s0019g00890	Integral membrane protein	1.80753	2.41		2.578	2.571
VIT_18s0041g00930	UDP-glucose: anthocyanidin 5	1.26875	2.356		2.168	2.223
VIT_08s0007g01570	fructose 1	2.63467	2.22		2.425	2.621
VIT_18s0001g08100	Retroelement pol polyprotein	1.30587	2.492		2.521	2.452
VIT_18s0001g12340	Unknown protein	1.1153	2.315		1.789	1.902
VIT_14s0083g00240	Stress protein	2.16214	2.474		2.326	2.281
VIT_00s2594g00010	Receptor protein kinase	2.1136	2.307		1.574	1.701
VIT_01s0011g06410	BRL2 (BRI1-like 2)	2.6187	2.363		1.47	1.542
VIT_02s0033g00290	Pinoresinol-lariciresinol reductase	2.83632	2.353		2.429	2.512
VIT_14s0108g01670	Ac-CoA carboxylase	1.69286	2.005		2.177	2.615
VIT_14s0108g01300	Division regulator MinE	1.26459	2.274		1.739	1.911
VIT_13s0019g00260	Photosystem II reaction center PsbP	2.20679	2.14		1.719	2.032
VIT_02s0087g00840	ABC transporter G member 3	4.09299	2.307		2.659	2.807
VIT_19s0027g00080	Kinesin motor protein	1.72763	2.699		1.925	1.702
VIT_08s0007g07230	Myb domain protein 5	1.28258	2.218		1.399	1.66
VIT_18s0001g01680	Protein kinase	1.56218	2.548	1.141	1.407	1.348
VIT_12s0028g02420	1-aminocyclopropane-1-carboxylate oxidase homolog 1	0.969768	2.4		2.716	2.806
VIT_04s0008g01740	Spermine synthase ACAULIS5	2.03741	2.373		3.097	3.219
VIT_10s0003g02680	Phytochrome E	2.83494	2.515		2.794	2.775
VIT_06s0004g02930	Zinc finger (C3HC4-type ring finger)	0.932105	2.568		2.886	2.817
VIT_07s0129g00310	Formamidase	3.67849	2.469		2.669	2.7
VIT_01s0010g02100	Indeterminate(ID)-domain 5	1.87465	2.436		1.947	2.025
VIT_08s0007g03990	Cellulose synthase CSLA09	2.04694	2.459		2.068	2.129
VIT_16s0050g01980	EIX receptor 2	1.63471	2.505		2.369	2.386
VIT_03s0063g01050	RNA recognition motif (RRM)-containing protein	1.04023	2.586		2.748	2.69
VIT_18s0001g10850	Patatin	1.75785	2.843		2.9	2.587
VIT_13s0019g00900	Integral membrane protein	1.24295	2.64		2.724	2.624
VIT_06s0004g06110	Exo-1	1.504	2.534	1.048	1.486	1.501
VIT_09s0002g04020	Aquaporin DELTA-TIP	2.3722	2.401		1.803	1.953
VIT_03s0063g01970	Non-symbiotic hemoglobin 2	1.98606	2.116		1.602	2.04
VIT_18s0001g03570	Thaumatin ATLP-1	1.60812	2.279		1.271	1.552
VIT_14s0060g00460	Receptor-like protein kinase	1.39885	2.542		2.217	2.246
VIT_11s0016g03370	Exostosin-like	1.52503	2.403		2.379	2.547
VIT_03s0038g02090	Phospholipase C.	1.94914	2.794		2.404	2.19
VIT_14s0030g01050	R protein disease resistance protein	1.09263	2.612		2.553	2.521
VIT_16s0098g00720	Lectin protein kinase	0.852115	2.496		2.208	2.293
VIT_06s0080g00320	Esterase/lipase/thioesterase	0.865242	2.389	1.597
VIT_01s0150g00510	Protein phosphatase 2C	2.54861	2.506		1.935	2.016
VIT_03s0063g01560	CYP82C1p	1.51171	1.789		1.493	2.296
VIT_01s0010g01390	Phototropic-responsive NPH3	1.77425	2.176		2.001	2.431
VIT_13s0067g00400	Anthranilate synthase alpha 1	2.35358	2.289		1.736	2.053
VIT_08s0058g00810	D-alanine--D-alanine ligase	1.25292	2.616		2.068	2.061
VIT_00s0583g00030	Sphingolipid delta 4 desaturase DES-1	2.09873	2.543		2.133	2.206
VIT_00s0361g00050	Protein-serine/threonine kinase	1.88525	2.421		2.211	2.407
VIT_18s0001g13350	Proton-dependent oligopeptide transport (POT) family protein	2.52542	2.548		2.775	2.861
VIT_08s0007g05180	Unknown	1.18682	2.9		3	2.737
VIT_18s0001g11860	Polygalacturonate 4-alpha-galacturonosyltransferase	2.61912	2.627		1.831	1.842
VIT_08s0040g00820	CYP94A1	1.66533	2.575		2.278	2.348
VIT_02s0025g01740	Auxin response factor 9	1.33934	2.561		2.502	2.6
VIT_00s0203g00160	Cyclin D-type	2.26332	2.621		1.822	1.863
VIT_18s0001g15000	ACT domain containing protein (ACR4)	4.75707	2.486		2.309	2.486
VIT_12s0035g00910	Bile acid sodium symporter	1.34945	2.717		2.513	2.464
VIT_14s0068g00050	No hit	3.48287	2.149		1.124	1.655
VIT_08s0032g00780	Calcium-dependent protein kinase 20 CPK20	1.47707	2.716		1.846	1.81
VIT_12s0142g00450	Unknown protein	3.34097	3.068		3.083	2.696
VIT_14s0066g01640	Nodulin MtN21 family	3.16405	2.868		2.711	2.527
VIT_07s0130g00220	Peroxidase ATP32	1.42275	2.73		1.733	1.702
VIT_09s0002g06210	RPS5 (resistant to p. syringae 5)	0.931399	2.796		2.453	2.362
VIT_08s0007g02020	Proton-dependent oligopeptide transport (POT) family protein	1.39151	2.816		2.505	2.397
VIT_14s0171g00170	Unknown protein	1.95729	2.764		2.297	2.246
VIT_16s0098g01280	Rhodanese domain-containing protein	2.62964	2.705		2.179	2.192
VIT_01s0011g00610	Unknown protein	3.28663	2.493		2.454	2.688
VIT_13s0019g02640	Subtilisin protease C1	1.09562	2.737		3.152	3.142
VIT_13s0019g00740	Amino acid binding protein	3.03767	2.357		2.909	3.28
VIT_14s0083g00620	NIK1 (NSP- interacting kinase 1)	1.98618	2.496		1.687	1.92
VIT_02s0154g00070	Abnormal floral organs	2.69755	2.526		2.059	2.269
VIT_09s0002g00370	Unknown protein	1.77349	2.611		3.433	3.564
VIT_12s0134g00630	Quercetin 3-O-glucoside-6''-O-malonyltransferase	4.2335	2.728	1.601	1.127	1.149
VIT_12s0059g00220	Epoxide hydrolase	1.50328	2.484		2.314	2.584
VIT_00s0615g00030	Mannitol dehydrogenase (ELI3-1)	1.53212	2.689		2.02	2.085
VIT_03s0038g01110	Auxin-responsive SAUR31	1.62304	2.887	1.234	1.653	1.522
VIT_18s0001g12650	Unknown protein	0.927238	2.341	1.165	1.176	1.602
VIT_05s0094g00920	formin protein AHF1	2.47728	2.689		1.975	2.058
VIT_14s0083g00110	Allene oxide cyclase	2.74285	2.579		1.774	1.969
VIT_09s0002g04130	Proton-dependent oligopeptide transport (POT) family protein	2.28872	2.726		3.02	3.075
VIT_01s0011g04980	Sulfate transporter 91	1.99916	3.039		2.662	2.407
VIT_05s0020g03180	Photosystem I reaction center subunit II	2.11538	2.695		2.825	2.914
VIT_09s0054g00430	Unknown protein	2.78326	2.608	1.438	1.17	1.348
VIT_04s0023g03040	Lactoylglutathione lyase	1.52569	2.24		1.663	2.211
VIT_09s0002g06880	Beta-1	1.02097	2.356	1.257	1.098	1.534
VIT_04s0044g01670	Ankyrin	4.3404	2.898	1.206	1.692	1.6
VIT_00s0817g00010	Hydrolase	1.95059	2.919		2.803	2.691
VIT_07s0005g04710	Protein kinase	1.42099	2.631		1.801	1.991
VIT_02s0025g02020	Abl interactor 3 (ABIL3)	2.67863	2.675		2.202	2.35
VIT_03s0063g02340	Dehydration-responsive protein (RD22)	3.83032	2.911		2.886	2.803
VIT_06s0004g00620	Accelerated cell death 1 ACD1	-1.48565	2.699		2.693	2.823
VIT_13s0019g02490	Subtilisin protease C1	3.15144	2.775		2.265	2.323
VIT_16s0098g01520	WD-40 repeat	1.12257	2.804		2.315	2.345
VIT_18s0001g10870	Patatin	1.32949	3.217		3.535	3.151
VIT_08s0007g05020	Dentin sialophosphoprotein	1.27808	2.784	1.141	1.643	1.703
VIT_03s0038g02140	Auxin transporter protein 2	-2.03958	2.68
VIT_03s0091g00420	No hit	1.77731	3.495		3.174	2.524
VIT_00s0227g00200	formin protein AHF1	1.99908	2.92		2.537	2.463
VIT_06s0004g03520	Nitrate excretion transporter1	3.05093	3.039		3.392	3.2
VIT_19s0014g02970	Choline transporter	3.11675	2.739		2.194	2.308
VIT_00s0983g00010	Abhydrolase domain-containing protein	1.00871	2.744		3.045	3.156
VIT_06s0004g03020	Beta-galactosidase	2.02061	2.835		2.791	2.826
VIT_13s0064g01290	Basic helix-loop-helix (bHLH) family	1.04702	2.453		2.141	2.558
VIT_04s0008g05520	Unknown protein	2.06813	2.709		2.267	2.431
VIT_08s0040g02650	Unknown protein	4.22493	2.897		3.593	3.57
VIT_00s0346g00080	Sinapyl alcohol dehydrogenase	2.01906	2.943		3.245	3.175
VIT_06s0061g00890	Carboxypeptidase	1.15163	2.645		1.561	1.792
VIT_09s0070g00210	Metal transporter Nramp1	2.78752	2.875		2.794	2.801
VIT_10s0003g00040	Dof zinc finger protein DOF1.4	0.761442	2.762		3.657	3.778
VIT_07s0129g00910	Protein kinase	0.971079	3.081		3.077	2.885
VIT_03s0063g01600	No hit	1.80824	1.679		2.018	3.238
VIT_01s0026g01300	Unknown protein	2.51008	2.953		2.053	2.001
VIT_03s0038g02170	Thaumatin	1.34281	2.852	1.776	1.077	1.129
VIT_19s0014g00100	Chalcone isomerase 3	1.2231	2.889	1.345	1.544	1.563
VIT_04s0023g01140	GNS1/SUR4 membrane protein	2.06405	2.757		2.685	2.846
VIT_11s0052g01250	Xyloglucan endotransglucosylase/hydrolase 23	4.05244	3.362	-1.65	5.012	4.569
VIT_04s0008g01700	Unknown protein	1.99666	2.819		2.154	2.256
VIT_06s0004g00640	Accelerated cell death 1 ACD1	3.49997	2.937		3.32	3.306
VIT_08s0040g01130	Serine carboxypeptidase II	2.55681	3.06		2.492
VIT_02s0025g03540	Tubulin beta-6 chain	1.29144	2.731		2.966	3.164
VIT_10s0116g01780	Cationic peroxidase	1.14978	2.729		2.658	2.858
VIT_01s0010g03710	Squamosa promoter-binding protein 2 (SPL2)	0.731343	2.88		1.991	2.041
VIT_07s0005g02060	Boron transporter-like protein 1	2.21172	3.393		2.292	1.839
VIT_03s0063g01590	CYP82C4	3.85146	2.655		2.627	2.917
VIT_01s0026g00330	NHL repeat-containing protein	2.43311	2.465		1.728	2.21
VIT_09s0018g02110	Unknown protein	3.51459	2.845		2.783	2.887
VIT_01s0011g04270	Receptor kinase homolog LRK10	1.52157	3.111		2.29	2.131
VIT_02s0025g04120	Calmodulin binding protein	1.1352	2.884	1.183	1.701	1.772
VIT_00s2829g00010	Unknown	1.23197	2.811		2.826	2.973
VIT_03s0063g02620	Myb RAD (Transcription factor RAD)	0.74427	2.634		1.68	2.024
VIT_17s0000g03010	Phosphatidyl serine synthase	1.88011	2.586		1.733	2.13
VIT_06s0004g07090	Unknown protein	1.14211	3.168		2.989	2.808
VIT_06s0080g00810	Lycopene beta cyclase (LYC)	1.57378	2.774		2.949	3.163
VIT_01s0011g02840	Cytochrome B561	1.96763	3.111		3.354	3.235
VIT_17s0000g08860	UBX domain-containing protein	1.71237	2.799		2.51	2.712
VIT_02s0012g01450	Basic helix-loop-helix BHLH071	1.81335	2.997	1.012	1.985	1.995
VIT_07s0031g00250	Transporter-related	1.30027	3.113		2.929	2.824
VIT_02s0154g00250	Oxysterol binding protein	3.3244	3.101		2.633	2.549
VIT_15s0024g00040	LHCA3 (Photosystem I light harvesting complex gene 3)	1.45683	2.859		2.263	2.427
VIT_08s0007g06170	Anthranilate phosphoribosyltransferase	3.0152	2.814	1.02	1.795	2.006
VIT_17s0000g08480	ATMYB66/WER/WER1 (WEREWOLF 1)	1.485	3.141		2.666	2.556
VIT_18s0001g11970	Unknown protein	2.31544	2.924		2.707	2.817
VIT_06s0004g04320	Alcohol dehydrogenase 3	1.38562	2.453		2.252	2.845
VIT_11s0052g00160	ATP binding	0.993629	2.806	1.619	1.188	1.435
VIT_08s0007g07550	GATA transcription factor 11	2.15419	3.164		3.463	3.355
VIT_04s0079g00230	Sucrose synthase	2.27308	3.059		1.651	1.653
VIT_18s0122g00280	Unknown protein	2.05973	3.208		2.604	2.47
VIT_11s0016g05460	BRI1-KD interacting protein	1.35641	2.969		2.563	2.671
VIT_00s0233g00010	No hit	1.50879	2.995		2.629	2.713
VIT_18s0001g10900	Patatin	0.81461	3.375		3.397	3.101
VIT_09s0002g01400	Myb domain protein 7	1.32203	3.045	1.55	1.495	1.538
VIT_03s0038g03660	Armadillo/beta-catenin repeat protein / U-box domain-containing	3.40526	3.328		2.529	2.292
VIT_05s0020g01740	RanGAP1 interacting protein	1.71427	2.854		2.241	2.501
VIT_18s0001g08430	Branched-chain-amino-acid aminotransferase 2	3.61202	3.572		4.067	3.61
VIT_17s0000g02440	Integral membrane protein	1.28751	3.052		3.384	3.447
VIT_13s0064g01320	CYP712A1	3.24438	3.132		2.909	2.896
VIT_01s0011g06330	Microtubule associated protein (MAP65-6)	3.2465	3.126		3.067	3.065
VIT_09s0002g05320	2-oxoglutarate-dependent dioxygenase	0.989388	3.138	2.157
VIT_02s0012g00460	Glycine-rich protein	3.5042	2.795		1.999	2.339
VIT_19s0014g04400	S-locus protein kinase	1.62206	2.895		2.968	3.216
VIT_00s1353g00010	BAM1 (big apical meristem 1)	1.97608	2.825		2.478	2.803
VIT_13s0019g04660	Amino acid permease	2.7996	2.489		2.194	2.861
VIT_07s0129g01100	Cyclin D	1.39224	3.162	2.155	1.007	1.005
VIT_12s0028g02180	Phosphoenolpyruvate carboxylase.	1.46866	3.245		2.899	2.817
VIT_06s0004g01890	Cu2+-exporting ATPase HMA5 (heavy metal ATPase 5)	2.73369	3.128		2.569	2.605
VIT_03s0063g01690	flavonoid 3-monooxygenase	2.67677	2.929		2.793	3.034
VIT_18s0076g00250	Sucrose-proton symporter 2 SUC2	1.59355	2.912		3.665	3.926
VIT_07s0031g00610	Remorin	3.48069	3.094		2.398	2.479
VIT_08s0007g02190	LHCB4 chlorophyll A-B binding protein CP29	1.00274	2.813		2.031	2.396
VIT_00s0415g00080	Beta-D-xylosidase	3.84896	3.227	1.35	1.877	1.831
VIT_12s0059g01830	Unknown	1.49072	3.106	1.864		1.326
VIT_13s0074g00110	Bark storage protein A precursor	1.56838	2.433	1.192	1.241	1.999
VIT_08s0040g00780	P-coumaroyl shikimate 3'-hydroxylase isoform 1	1.4638	3.436		3.921	3.689
VIT_05s0124g00530	Ankyrin protein kinase	1.67615	3.336		2.871	2.741
VIT_19s0014g03780	Unknown protein	1.40332	3.133	1.265	1.868	1.942
VIT_05s0077g00560	Serine carboxypeptidase S10	1.6951	3.161		3.131	3.183
VIT_05s0020g01100	Myb domain protein 61	1.31275	3.703		2.747	2.266
VIT_14s0083g01030	MADS-box APETALA 1	1.63911	3.137		2.827	2.914
VIT_08s0007g07400	Glutamate dehydrogenase 1	1.94226	3.503		3.507	3.231
VIT_15s0048g02500	Thylakoid membrane phosphoprotein 14 kda	0.888142	3.074		3.365	3.524
VIT_03s0038g00220	Purple acid phosphatase 10 ATPAP10/PAP10	1.19978	3.119	1.23	1.889	2.008
VIT_00s0646g00010	Hydrolase	1.46408	3.032		2.832	3.041
VIT_03s0063g02380	Specific tissue protein 2	5.23186	2.928		2.973	3.29
VIT_09s0002g00640	Small heat stress protein class CIII	2.31122	2.815	1.036	1.779	2.219
VIT_16s0050g01620	ABC transporter G member 14	2.19164	3.354	1.334	2.02	1.923
VIT_07s0005g06160	No hit	1.81482	3.034		3.2	3.429
VIT_18s0001g01210	Senescence-inducible chloroplast stay-green protein 2	1.56005	3.182	1.14	2.041	2.132
VIT_00s0229g00100	Unknown	1.87171	2.943		2.231	2.572
VIT_06s0061g01370	Unknown protein	2.95552	2.789		2.203	2.7
VIT_15s0046g00220	Kinesin light chain	2.91682	3.323		2.551	2.53
VIT_09s0002g02230	Harpin-induced 1	1.42159	3.559		3.728	3.477
VIT_17s0000g05020	Squamosa promoter-binding protein 6 (SPL6)	2.12468	3.47		2.703	2.547
VIT_01s0150g00250	Peptide transporter PTR2-B	2.94615	3.071		2.361	2.605
VIT_09s0018g01190	Anthranilate N-benzoyltransferase	1.4614	3.44		2.456	2.33
VIT_08s0007g06670	Homeobox-leucine zipper protein 14	2.44615	3.09		3.605	3.831
VIT_08s0056g00500	Unknown protein	2.47093	3.493	1.161	2.332	2.157
VIT_15s0046g01450	Alpha-L-fucosidase	1.75784	3.563	1.714	1.849	1.61
VIT_08s0007g07000	Disease resistance-responsive	3.55937	2.942		1.919	2.303
VIT_03s0063g02360	Epicotyl-specific tissue protein	6.79652	3.084		3.028	3.29
VIT_18s0001g05040	Pollen Ole e 1 allergen and extensin	1.5841	3.188		3.115	3.278
VIT_18s0117g00190	Unknown protein	3.33261	3.344		2.752	2.759
VIT_18s0001g06370	L-ascorbate peroxidase	1.08214	3.141		2.902	3.115
VIT_07s0031g02480	Beta-galactosidase	2.68621	2.858		2.421	2.917
VIT_03s0088g00840	No hit	3.50042	3.396		3.233	3.195
VIT_13s0064g01080	Thylakoid lumenal 19 kDa protein	1.71312	3.319		2.58	2.625
VIT_02s0025g02840	Ankyrin 3	3.62581	3.428		2.535	2.472
VIT_18s0001g10830	Patatin	2.06621	3.808		3.812	3.377
VIT_05s0102g00600	No hit	4.41779	2.676		2.329	3.026
VIT_14s0066g01050	Glycogen synthase kinase 3 beta	1.81135	3.144		2.486	2.72
VIT_12s0059g00230	Epoxide hydrolase 2	1.25965	3.224		2.81	2.969
VIT_18s0001g00700	Mechanosensitive ion channel	2.30489	3.642		2.824	2.588
VIT_05s0077g01670	Major cherry allergen Pru av 1.0202	2.34183	3.255	1.314	1.941	2.095
VIT_02s0025g03590	Phospholipid hydroperoxide glutathione peroxidase	2.23821	3.348		3.673	3.735
VIT_18s0001g04380	Unknown protein	1.36077	3.349	1.397	1.952	2.013
VIT_04s0023g01170	Unknown protein	1.31352	3.218		2.437	2.632
VIT_08s0007g02440	Aspartyl protease	5.75926	3.391	1.276	2.115	2.147
VIT_10s0003g04990	feronia receptor-like kinase	1.63806	3.255		3.065	3.236
VIT_03s0038g03220	Chitin elicitor-binding CEBIP LysM domain-containing	2.7335	3.243		2.383	2.578
VIT_18s0001g10690	BKI1 (BRI1 kinase inhibitor 1)	3.60357	3.487		3.901	3.853
VIT_12s0028g00040	Unknown protein	3.1177	3.648		3.111	2.904
VIT_10s0003g02440	Xyloglucan endotransglucosylase/hydrolase 23	1.11492	3.374		2.39	2.462
VIT_03s0063g01650	CYP82C4	1.57684	1.884		2.809	4.371
VIT_09s0002g03860	RPS5 (resistant to p. syringae 5)	1.34203	3.382		3.081	3.151
VIT_12s0059g01740	Phagocytosis and cell motility protein ELMO1	0.883396	3.579	1.286	2.293	2.166
VIT_16s0100g00290	L-idonate dehydrogenase	0.812834	2.748		2.131	2.84
VIT_11s0016g05570	Thylakoid lumenal 16.5 kDa protein	1.9577	3.402		2.407	2.467
VIT_18s0001g09400	Cytochrome b5 DIF-F	1.5236	3.145	1.562	1.583	1.914
VIT_08s0007g06200	Rhodanese domain-containing protein	3.09685	3.256		2.659	2.89
VIT_19s0014g03160	NADPH:protochlorophyllide oxidoreductase	2.03265	3.196	1.171	2.026	2.318
VIT_04s0008g01720	Mechanosensitive ion channel	1.16782	3.759		3.571	3.3
VIT_18s0001g00470	Monocopper oxidase SKS5 (SKU5 Similar 5)	1.32519	3.528		2.566	2.538
VIT_00s0324g00020	Hydrolase	1.71073	3.321		3.241	3.429
VIT_11s0037g01310	Basic helix-loop-helix (bHLH) family	1.42256	3.504	1.078	2.426	2.431
VIT_07s0005g04920	Photosystem I reaction center subunit IV B (PSAE B)	2.17717	3.378		2.788	2.921
VIT_08s0007g05530	Glutaredoxin	2.29028	3.615		3.466	3.366
VIT_19s0015g01760	Photosystem I reaction center subunit V (PSAG)	1.30092	3.435		2.707	2.79
VIT_13s0019g01980	Aspartic proteinase nepenthesin-2 precursor	2.42202	3.352		3.417	3.586
VIT_11s0016g03010	Glutamate carboxypeptidase 2	1.74702	3.376		3.63	3.778
VIT_08s0040g02210	Lectin protein kinase	1.29156	3.83		3.072	2.766
VIT_13s0106g00040	Ankyrin	2.66219	3.917		3.311	2.922
VIT_07s0031g02170	Glutamate receptor GLR3.6	2.15112	3.68		3.368	3.236
VIT_16s0098g01870	SOS3 (salt overly sensitive 3)	0.802624	3.639		3.181	3.093
VIT_03s0180g00150	Receptor protein kinase	1.9131	3.593	2.581
VIT_00s0253g00060	OBF binding protein 2	1.88595	3.305		3.271	3.523
VIT_18s0001g03000	Universal stress protein (USP) family protein	-0.922728	3.113	2.784
VIT_12s0028g01350	RKF1 (receptor-like kinase in flowers 1)	2.69614	3.797		3.079	2.853
VIT_15s0046g00230	Lateral organ boundaries protein 1	5.18988	3.607		4.45	4.416
VIT_06s0009g00310	Unknown protein	1.3153	3.104		2.142	2.614
VIT_12s0028g03100	GPRI1 (GOLDEN2 1)	3.83046	3.555		3.306	3.33
VIT_06s0004g06960	BCL2 binding anthogene	1.31967	3.558		4.423	4.466
VIT_14s0030g01160	R protein disease resistance protein	2.28158	3.659		3.038	2.981
VIT_05s0062g00630	UDP-glucose transferase (UGT75B2)	1.27205	3.412		2.751	2.953
VIT_07s0104g01830	Glutathione S-transferase 8 GSTF8	1.84534	3.798	1.208	2.59	2.409
VIT_15s0021g02300	Squamosa promoter-binding protein 8 (SPL8)	1.97038	4.026	1.682	2.344	1.939
VIT_17s0000g06350	LHCA4 (Photosystem I light harvesting complex gene 4)	3.92271	3.693		3.014	2.947
VIT_00s0389g00030	CYP72A54	2.76252	3.402		3.317	3.542
VIT_11s0016g02110	FAD linked oxidase	5.94166	3.066	1.555	1.511	2.074
VIT_14s0068g01380	Constans-like 14	2.05416	3.533		3.378	3.486
VIT_17s0000g06680	Unknown protein	1.75598	3.458		3.276	3.466
VIT_17s0000g02660	Myb domain protein 6	0.741583	3.694	2.801
VIT_05s0020g03380	WNK1 (with no lysine (K) 1)	1.1132	3.818		3.145	2.99
VIT_15s0048g01880	Armadillo/beta-catenin repeat	1.16088	3.775		3.718	3.609
VIT_08s0007g04560	PLATZ transcription factor	-1.11373	3.925	1.303	2.622	2.367
VIT_08s0007g01320	Proton-dependent oligopeptide transport (POT) family protein	1.62409	3.615		3.176	3.241
VIT_04s0023g02650	CYP90D1 ROT3 (ROTUNDIFOLIA 3) steroid hydroxylase	1.55679	3.76		3.832	3.761
VIT_01s0010g02510	Lysine histidine transporter 1	-1.13967	3.781	2.434	1.346	1.276
VIT_14s0006g01620	Myb domain protein 4	2.6611	3.692		4.214	4.233
VIT_06s0061g00150	Zinc finger (CCCH-type) family protein	3.19503	3.687	1.185	2.501	2.532
VIT_04s0023g01640	Steroid 22-alpha-hydroxylase (CYP90B1) (DWF4)	3.623	3.504		3.123	3.349
VIT_07s0104g00790	Endonuclease	2.88642	3.769		4.031	3.999
VIT_19s0015g01660	Phenylalanine-tRNA ligase	2.07275	3.672		3.436	3.522
VIT_18s0001g08550	Squalene monooxygenase	1.11935	3.934	1.391	2.543	2.369
VIT_13s0019g05400	RPG related protein 1 RR1	1.3974	3.793	1.583	2.209	2.194
VIT_06s0004g03530	Nitrate excretion transporter1	2.17589	3.884		4.094	3.989
VIT_00s1314g00010	Basic helix-loop-helix (bHLH) family	3.74387	3.336	1.191	2.145	2.593
VIT_19s0014g03770	Retrotransposon	2.30065	3.539	1.262	2.278	2.529
VIT_14s0083g01100	Alpha-1	3.13524	3.97		3.009	2.83
VIT_18s0001g04920	No hit	1.55312	4.083		4.296	4.009
VIT_03s0063g01530	CYP82C4	1.7037	2.336		3.042	4.51
VIT_01s0011g00930	FK506-binding protein 1 (FKBP13)	2.62365	3.868		3.769	3.715
VIT_05s0102g00620	No hit	1.97027	3.27		3.78	4.332
VIT_00s0203g00070	Myb domain protein 102	0.783012	3.744	1.551	2.193	2.278
VIT_17s0000g00290	Alpha-mannosidase precursor lysosomal	0.960453	3.45	1.15	2.3	2.696
VIT_14s0108g01020	Alpha-expansin 1 precursor	4.03707	2.987	4.157
VIT_00s0904g00010	Photosystem II oxygen-evolving enhancer protein PSBQ	1.78407	3.54		3.148	3.468
VIT_14s0066g00100	Unknown protein	2.25766	3.551	2.753
VIT_13s0073g00530	Beta-D-glucosidase	1.54854	3.757		3.102	3.225
VIT_08s0040g03400	Short-chain dehydrogenase/reductase	1.22927	3.826	1.183	2.644	2.708
VIT_05s0077g01450	GATA transcription factor 16	3.13078	3.809	1.069	2.741	2.828
VIT_05s0094g00470	Zinc finger (C3HC4-type ring finger)	2.36322	3.748	1.192	2.556	2.709
VIT_05s0020g01420	FPF1 (flowering promoting factor 1)	1.87032	3.98		3.718	3.64
VIT_07s0151g00310	NIMA protein kinase NEK1	1.10604	3.854		3.021	3.071
VIT_07s0129g00660	Indole-3-acetic acid-amido synthetase GH3.2	1.64371	4.148		5.001	4.763
VIT_15s0048g02980	Unknown protein	0.787143	3.763	1.033	2.73	2.901
VIT_08s0007g05060	ABC transporter B member 1	1.72467	4.365		3.656	3.237
VIT_04s0023g03060	Kinesin motor protein	1.19506	3.828		3.427	3.549
VIT_10s0003g02120	Lipase GDSL	2.8754	3.473		2.016	2.495
VIT_02s0012g00990	LOL1 (LSD ONE like 1)	1.08228	3.818		4.061	4.204
VIT_01s0026g01780	Leucine-rich repeat transmembrane	1.29857	3.832		3.873	4.01
VIT_06s0004g06790	Gibberellin 2-beta-dioxygenase 7	1.1301	3.892		3.602	3.69
VIT_06s0004g00990	Dirigent protein	1.75983	3.676		2.543	2.85
VIT_12s0028g02520	TCP family transcription factor 4	1.26412	3.989		3.985	3.997
VIT_18s0122g00620	Cinnamoyl-CoA reductase	1.62507	3.134		2.977	3.858
VIT_08s0007g01930	Anthranilate N-benzoyltransferase	1.97808	4.511	1.841	2.67	2.184
VIT_13s0106g00030	Ankyrin repeat	3.32478	4.288	1.048	3.24	2.98
VIT_08s0007g02000	Glycerol-3-phosphate acyltransferase 8	1.33849	4.034	1.548	2.486	2.48
VIT_09s0018g00520	Plastocyanin domain-containing protein	2.19472	4.015	1.145	2.87	2.898
VIT_05s0020g04240	Calcium-transporting ATPase 12 ACA12	2.01472	4.153		3.892	3.787
VIT_12s0059g02180	MATE efflux family protein	1.68884	4.024	1.364	2.661	2.691
VIT_05s0020g00150	No hit	2.11511	4.088		3.808	3.78
VIT_19s0090g01280	Lipid-binding serum glycoprotein family protein	1.77434	3.998		3.172	3.236
VIT_03s0063g00030	Unknown protein	1.29412	4.311		3.586	3.367
VIT_00s0391g00010	Pentatricopeptide (PPR) repeat-containing	1.75958	4.456	1.214	3.242	2.878
VIT_03s0038g02230	Subtilisin-like serine protease 2	2.6449	3.993		4.065	4.166
VIT_08s0007g08910	Cis-zeatin O-beta-D-glucosyltransferase	4.16601	4.602		4.405	3.904
VIT_08s0007g08430	LRR receptor-like kinase 2	1.62178	4.237	1.216	3.021	2.887
VIT_11s0016g01400	PSBX (photosystem II subunit X)	2.12428	3.757		3.265	3.618
VIT_08s0007g04950	Xyloglucan endotransglucosylase/hydrolase 32	2.87044	4.292		3.367	3.209
VIT_03s0017g02260	Protease inhibitor/seed storage/lipid transfer protein (LTP)	1.59582	4.097		4.037	4.082
VIT_01s0011g00730	Alpha-1	1.22248	4.162		4.376	4.36
VIT_14s0081g00060	Photosystem II reaction centre W (PsbW)	1.70913	3.817		3.246	3.575
VIT_12s0121g00230	Beta-D-xylosidase	1.51066	4.399	2.26	2.14	1.902
VIT_01s0010g03620	LHCA2 (Photosystem I light harvesting complex gene 2)	1.60514	3.646		2.991	3.508
VIT_02s0025g00360	1-aminocyclopropane-1-carboxylate synthase	1.348	3.674		2.774	3.264
VIT_04s0023g01630	Steroid 22-alpha-hydroxylase (CYP90B1) (DWF4)	2.59004	3.957		3.565	3.825
VIT_14s0066g01590	NHL repeat-containing protein	1.99091	4.252	1.448	2.804	2.789
VIT_07s0005g02220	LHCII type I CAB-1	2.54035	4.336		3.219	3.135
VIT_00s2527g00010	Beta-fructosidase (BFRUCT3)	3.40201	3.968		3.439	3.725
VIT_08s0032g00890	Alpha-L-arabinosidase	0.703274	4.259	2.629	1.63	1.627
VIT_18s0122g00610	3-hydroxy-3-methylglutaryl-coenzyme A reductase 3	2.60512	4.488		3.555	3.325
VIT_03s0091g01240	Serine carboxypeptidase S10	1.73733	4.042		3.581	3.798
VIT_08s0007g08380	Cellulose synthase CESA3	2.18544	4.088	1.545	2.543	2.72
VIT_07s0005g01210	Myb domain protein 12	1.4893	4.393	1.323	3.069	2.97
VIT_06s0004g05790	Unknown protein	1.95968	4.666		3.858	3.487
VIT_18s0001g14040	Endo-1	3.4592	4.185		3.621	3.742
VIT_08s0007g07920	Unknown protein	3.15032	4.105		4.079	4.283
VIT_17s0000g05840	Calmodulin binding IQD31 (IQ-domain 31)	2.80621	4.247	1.111	3.136	3.207
VIT_08s0007g04510	RPG related protein 1 RR1	-1.14034	4.294		3.943	3.976
VIT_07s0005g02440	Pectinacetylesterase	1.54974	4.337		5.003	4.998
VIT_10s0003g02900	LHCII type I CAB-1	2.18114	4.368	1.504	2.864	2.832
VIT_05s0020g04880	Seed specific protein Bn15D14A	1.69081	4.21		4.141	4.268
VIT_18s0001g12660	TUBBY like protein 6 TLP6	1.12541	4.316	1.62	2.696	2.725
VIT_12s0134g00590	Anthocyanidin 3-O-glucoside-6''-O-malonyltransferase	3.14243	4.144	1.689	2.455	2.661
VIT_09s0018g01870	D-3-phosphoglycerate dehydrogenase	3.18218	4.428	1.123	3.305	3.233
VIT_14s0068g00150	No hit	1.8401	4.008	1.386	2.623	2.979
VIT_03s0063g00770	Carboxyesterase 12; CXE12	2.11311	4.122	1.831	2.291	2.537
VIT_00s0480g00080	Polyphenol oxidase II	2.36067	3.805		3.042	3.611
VIT_09s0002g04080	IAA9	4.21356	4.526		4.083	3.931
VIT_03s0038g02000	Amidase	2.23362	4.513		3.592	3.474
VIT_07s0129g00560	No hit	1.76071	4.284	1.052	3.232	3.347
VIT_04s0023g03650	Galactose mutarotase-like	1.78925	4.336		3.588	3.654
VIT_06s0004g02640	Receptor protein kinase PERK1	3.57343	4.368		4.051	4.087
VIT_00s0480g00090	Catechol oxidase (EC 1.10.3.1) precursor - grape	1.68286	4.025	1.185	2.84	3.244
VIT_10s0003g02890	LHCII type I CAB-1	1.93081	4.504	1.28	3.224	3.149
VIT_10s0003g04350	Photosystem I subunit X (PSAK)	1.61702	3.757		3.164	3.837
VIT_07s0129g00200	Cyclin-D5-1	2.98761	4.274		3.426	3.586
VIT_07s0141g00360	Lipase class 3	2.24635	4.417		4.571	4.596
VIT_08s0007g02470	Aspartyl protease	1.6713	3.738	1.006	2.733	3.442
VIT_04s0008g04060	RD22	0.980089	4.127		4.878	5.199
VIT_12s0059g01590	Lipase GDSL	1.82794	3.896	1.085	2.811	3.369
VIT_06s0009g00810	Periplasmic beta-glucosidase precursor	3.67062	3.922		3.475	4.013
VIT_07s0104g01620	Zinc finger (C2H2 type) MAGPIE	1.40972	4.736		4.027	3.789
VIT_03s0091g00210	Ethylene-responsive protein	1.80558	4.649		4.381	4.242
VIT_10s0042g00450	CC-NBS-LRR class	2.39433	4.584		3.85	3.781
VIT_14s0066g00850	Nitrate transporter2.5	2.4243	4.473		4.226	4.282
VIT_09s0018g01950	Cellulose synthase CSLC05	3.056	4.325	1.299	3.027	3.232
VIT_01s0011g02030	Serine carboxypeptidase S10	3.97254	4.328		4.417	4.624
VIT_04s0023g01150	Unknown protein	0.976399	4.225		3.666	3.991
VIT_17s0000g07690	Transducin family protein / WD-40	4.32068	4.597	1.986	2.612	2.568
VIT_04s0008g03950	RD22	2.4605	4.992	1.133	3.858	3.43
VIT_13s0106g00230	Ankyrin	3.66959	4.581		5.007	5.014
VIT_03s0063g01880	Acyl-CoA synthetase long-chain member 2	1.66271	4.4	1.173	3.226	3.42
VIT_19s0014g01690	Calmodulin-binding region IQD10	3.82696	5.081		4.655	4.211
VIT_14s0036g00340	No hit	4.176	4.553		3.556	3.642
VIT_03s0038g02010	Amidase	1.72048	4.68		3.841	3.803
VIT_13s0106g00550	flavonol 3-sulfotransferase	4.87316	4.849		4.678	4.481
VIT_05s0020g04130	Perakine reductase aldo/keto reductase	2.7186	4.252		3.388	3.796
VIT_18s0001g02000	Zinc finger (C2H2 type) family	0.623436	4.367	1.516	2.852	3.152
VIT_06s0061g01380	Pop3 peptide	1.40393	4.434	2.087	2.348	2.595
VIT_18s0001g03670	Zinc finger (C2H2 type) family	2.38994	4.279	2.053	2.226	2.632
VIT_04s0044g01410	Photosystem I reaction center subunit N (PSAN)	2.3733	4.099		3.981	4.572
VIT_11s0016g04810	BAS1 (PHYB activation tagged suppressor 1)	3.74249	4.69		5.056	5.055
VIT_04s0023g03810	Jasmonate O-methyltransferase	2.25469	4.494		3.965	4.166
VIT_01s0137g00210	Photosystem II core complex proteins psbY	2.94416	4.274		3.662	4.094
VIT_12s0055g01110	LHCB6 (light harvesting complex PSII)	3.0898	4.601	1.445	3.156	3.262
VIT_04s0023g00410	Photosystem I subunit XI (PSAL)	2.389	4.4		3.594	3.902
VIT_18s0001g00820	Thioredoxin-like protein CDSP32	3.80317	4.479		4.175	4.407
VIT_16s0050g02530	Myb Triptychon	2.01868	4.913		4.975	4.777
VIT_07s0031g02550	ABC transporter G member 14	4.68508	4.663	2.009	2.654	2.713
VIT_01s0011g03400	Proton-dependent oligopeptide transport (POT) family protein	2.94173	5.043	1.385	3.658	3.349
VIT_15s0046g03240	Unknown protein	3.18596	4.327		3.897	4.308
VIT_06s0004g07330	No hit	1.08088	4.785		4.159	4.111
VIT_00s0125g00280	Photosystem I reaction center subunit III (PSAF)	1.36549	4.268		3.663	4.139
VIT_03s0063g00210	Receptor protein kinase	1.63578	4.544		3.655	3.857
VIT_18s0001g03610	Auxin-independent growth promoter	4.70373	4.662	1.372	3.289	3.381
VIT_14s0030g01790	Ndr family protein	1.65928	4.652		4.448	4.556
VIT_12s0121g00380	Xylan 1	1.90155	4.938	3.021	1.918	1.742
VIT_08s0007g08680	Unknown protein	2.64269	4.874		3.887	3.776
VIT_04s0023g02840	Leucine-rich repeat disease resistance protein	1.48056	4.952	1.023	3.93	3.757
VIT_05s0062g01260	No hit	1.02553	4.801	1.547	3.254	3.249
VIT_08s0058g00640	Patellin-5	1.97584	4.929		5.284	5.158
VIT_01s0011g04060	Receptor-like kinase RHG1	1.97797	4.66		3.967	4.114
VIT_14s0171g00210	Ankyrin	1.99719	4.724		4.272	4.362
VIT_02s0025g03260	Aquaporin NIP5;1	1.53009	4.959	1.262	3.697	3.556
VIT_17s0000g03990	Aspartyl protease	1.32547	4.346		4.029	4.528
VIT_08s0040g01510	No hit	1.69615	5.077		4.405	4.195
VIT_05s0102g00310	GUN4	2.58565	4.484		3.554	3.95
VIT_19s0014g00090	Glucan endo-1	3.16397	4.948		3.349	3.282
VIT_13s0067g03050	Leucine-rich repeat transmembrane protein kinase	-1.44949	5.147	2.041	3.106	2.858
VIT_10s0003g04560	Auxin-Induced in Root cultures 9 AIR9	1.71055	4.902		4.275	4.296
VIT_06s0004g06950	N-acetyltransferase hookless1 HLS1	1.86322	5.079	1.618	3.461	3.304
VIT_18s0157g00100	Alliin lyase	2.71937	4.916		4.145	4.168
VIT_12s0059g01790	Caffeic acid O-methyltransferase	3.20999	4.836		4.851	4.971
VIT_19s0014g01470	Thioredoxin TTL1 (Tetratricopetide-repeat thioredoxin-like 1)	3.97615	5.163	1.116	4.046	3.84
VIT_08s0056g01080	MATE efflux family protein	3.03306	5.089	1.7	3.389	3.266
VIT_14s0083g00080	Unknown protein	1.19553	4.322	1.27	3.052	3.707
VIT_03s0063g00010	LRX2 (leucine-rich repeat/extensin 2)	2.7742	4.454	1.079	3.374	3.909
VIT_05s0020g02210	Histidine-containing phosphotransfer protein	2.60829	4.784		4.253	4.459
VIT_02s0012g01370	No hit	1.63988	4.531	2.177	2.354	2.813
VIT_05s0020g03880	TSO1 (chinese for 'ugly')	2.66669	5.07	1.044	4.026	3.95
VIT_10s0003g01050	CHUP1 (chloroplast unusual positioning 1)	2.73877	5.152	1.731	3.421	3.281
VIT_06s0080g00920	Photosystem I subunit O (PSAO)	2.95021	4.721		4.068	4.361
VIT_05s0077g02330	Transducin protein	1.97329	4.796	2.416	2.38	2.65
VIT_07s0104g00410	Endo-1	5.43415	4.764		3.948	4.26
VIT_14s0060g00990	Unknown	2.27134	4.711		5.282	5.658
VIT_07s0104g01810	Glutathione S-transferase 13 GSTF13	2.17143	4.908		3.947	4.131
VIT_07s0104g01800	Glutathione S-transferase 13 GSTF13	3.99936	4.952	1.213	3.74	3.9
VIT_06s0004g03130	Auxin response factor 4	2.47191	5.064		5.041	5.101
VIT_00s2739g00010	Basic helix-loop-helix (bHLH) family	3.45212	5.105	1.108	3.997	4.028
VIT_06s0080g00420	Glucan endo-1	-0.981656	5.387		4.92	4.678
VIT_02s0025g01040	Receptor protein kinase	1.81705	5.036	1.214	3.822	3.956
VIT_05s0020g01110	Pectinacetylesterase	1.03624	4.981	1.234	3.747	3.984
VIT_07s0005g00730	Pectinesterase family	1.24102	5.198	1.654	3.544	3.574
VIT_13s0067g00110	CYP72A1	1.62863	5.066		4.854	5.025
VIT_05s0077g02260	Nodulin MtN3 family	2.19801	5.269		4.56	4.531
VIT_13s0019g02520	Subtilisin protease C1	3.05536	5.387	1.181	4.206	4.066
VIT_18s0001g02540	ARR9 typeA	3.32774	5.326	3.144	2.181	2.105
VIT_08s0040g01140	Serine carboxypeptidase K10B2.2 precursor	1.87153	4.721	1.983	2.737	3.27
VIT_05s0020g02480	Glutamine synthetase	1.81791	5.114	1.127	3.987	4.127
VIT_18s0001g09040	LIM domain protein WLIM1	2.39851	5.19		4.816	4.893
VIT_19s0014g03240	Beta-mannosidase 4	3.16732	5.32		5.011	4.964
VIT_12s0059g00100	Ankyrin repeat	1.78466	5.377		4.587	4.5
VIT_02s0241g00050	Unknown protein	3.03083	5.452	2.104	3.348	3.195
VIT_10s0003g00220	Unknown	2.76815	4.931		4.594	4.989
VIT_13s0019g01200	Unknown	1.63517	5.104		4.432	4.679
VIT_18s0072g01110	GASA like	0.860197	5.326	2.184	3.142	3.172
VIT_01s0011g00600	Acclimation of photosynthesis to environment	2.04599	5.312		4.34	4.389
VIT_10s0003g05030	Leucine-rich repeat family protein	2.49745	5.702	1.076	4.626	4.298
VIT_17s0000g08680	IMP dehydrogenase/GMP reductase	2.87849	5.337		4.396	4.466
VIT_08s0007g08450	LRR receptor-like kinase 2	1.57397	5.82	1.218	4.601	4.188
VIT_09s0002g05280	2-oxoglutarate-dependent dioxygenase	0.853818	5.514		6.13	6.024
VIT_03s0091g01010	LIM domain protein WLIM1	6.23816	5.397	-1.582	6.979	7.011
VIT_11s0016g03640	Rac-like GTP-binding protein ARAC7 (GTPase protein ROP9)	5.57769	5.537		4.692	4.61
VIT_01s0150g00540	Unknown protein	1.79644	4.991	1.485	3.506	3.98
VIT_10s0003g04240	Tyrosine decarboxylase	3.18156	5.482	2.939	2.543	2.569
VIT_12s0059g00080	Ankyrin repeat	1.65297	5.634		4.814	4.693
VIT_02s0154g00080	Multi-copper oxidase (SKU5)	2.72057	5.441	1.097	4.344	4.416
VIT_05s0020g03130	Plastocyanin domain-containing protein	3.907	5.678	1.119	4.559	4.401
VIT_05s0062g00430	UDP-glucose:flavonoid 7-O-glucosyltransferase	2.35749	5.534		4.717	4.723
VIT_18s0001g00720	Protein kinase	3.81451	5.83		5.174	4.903
VIT_01s0026g01950	Homeobox-leucine zipper protein HB13	3.21714	5.229		5.142	5.477
VIT_06s0004g00980	Dirigent protein pDIR9	4.1387	5.49		4.851	4.926
VIT_12s0059g00150	Ankyrin repeat	1.1151	5.396	1.172	4.225	4.404
VIT_18s0001g09360	Hydrogenobyrinic acid a	5.70302	5.787		5.18	4.978
VIT_14s0108g01420	DEFENSE NO death 1	3.30515	6.094		5.817	5.31
VIT_07s0005g01670	No hit	2.99945	5.401	2.929	2.472	2.66
VIT_02s0025g01300	Unknown protein	1.07673	5.753		4.599	4.491
VIT_09s0002g03140	Lipase GDSL	2.11797	5.918		4.532	4.26
VIT_00s0802g00020	Unknown protein	1.67875	5.142	1.458	3.684	4.193
VIT_19s0090g00830	Phytepsin	2.76128	5.384	1.479	3.905	4.181
VIT_02s0154g00310	Protease inhibitor/seed storage/lipid transfer protein (LTP)	2.64994	6.282		6.082	5.471
VIT_12s0035g01820	Proton-dependent oligopeptide transport (POT) family protein	1.41391	5.784		5.619	5.525
VIT_15s0046g00290	Auxin response factor 18	3.4293	5.626		5.71	5.776
VIT_16s0022g00670	Vacuolar invertase 1	1.76318	5.582		5.267	5.406
VIT_01s0127g00870	Polygalacturonase JP630	3.36465	5.723	1.067	4.656	4.673
VIT_14s0108g00700	Aquaporin NIP1;2	3.86214	5.844	1.899	3.945	3.857
VIT_12s0059g01250	Endo-1	2.33762	5.201		4.538	5.144
VIT_10s0003g02110	Lipase GDSL	1.92823	5.822	2.975	2.847	2.843
VIT_14s0006g02760	Unknown protein	2.90022	6.091		5.456	5.218
VIT_04s0008g04160	Dehydration-responsive protein (RD22)	2.1722	5.852	1.347	4.505	4.517
VIT_00s0480g00070	Polyphenol oxidase II	5.60736	5.033	1.328	3.706	4.539
VIT_17s0000g02010	Atypical receptor kinase MARK	2.37557	5.975	1.311	4.664	4.559
VIT_07s0005g02480	Myb domain protein 61	2.19399	5.751		5.129	5.29
VIT_04s0008g01970	ER (ERECTA)	2.58349	5.822	1.447	4.376	4.467
VIT_12s0059g00110	Ankyrin repeat	2.84879	6.228		5.362	5.06
VIT_01s0026g00520	Nodulin MtN21 family	2.73816	5.632		5.705	6.001
VIT_10s0042g00460	RPS2 (resistant to p. syringae 2)	1.54141	5.147	1.091	4.056	4.84
VIT_11s0016g01040	CYP92A2v4	2.06111	5.665		5.022	5.297
VIT_13s0320g00060	Carboxyl-terminal peptidase	2.9062	6.015	1.507	4.508	4.457
VIT_12s0035g00880	Lactoylglutathione lyase	2.3368	5.948		5.083	5.112
VIT_00s0753g00010	Unknown	0.662985	6.185		5.226	5.023
VIT_00s0361g00040	Anthocyanidin reductase	1.38249	5.376	1.213	4.163	4.77
VIT_07s0005g00090	Auxin-responsive GH3	1.41453	6.299		6.486	6.172
VIT_16s0050g00830	Beta-ketoacyl-CoA synthase	3.0011	6.06	1.016	5.044	5.028
VIT_19s0027g01890	Amino acid permease	3.7599	6.273	1.157	5.116	4.911
VIT_08s0007g01300	Glyoxal oxidase	3.81695	5.784		5.045	5.334
VIT_01s0026g00570	Bet v I allergen	3.75942	5.884	3.05	2.834	3.043
VIT_11s0016g05840	Protease inhibitor/seed storage/lipid transfer protein (LTP)	6.6515	6.226		5.53	5.403
VIT_00s1312g00010	Basic helix-loop-helix (bHLH) family	1.93142	6.082	1.069	5.013	5.035
VIT_12s0134g00160	Xyloglucan endotransglycosylase/hydrolase 16	1.42987	5.975		5.111	5.247
VIT_18s0122g00290	Unknown protein	2.49974	6.144		6.274	6.279
VIT_02s0154g00260	Nitrate transporter	3.96504	6.386		6.489	6.288
VIT_15s0048g00370	Transketolase	6.25519	6.007	1.049	4.957	5.137
VIT_11s0037g00570	Anthranilate N-benzoyltransferase	-1.20859	6.285	1.673	4.613	4.519
VIT_01s0150g00480	Protein binding protein	4.35206	5.791	1.661	4.13	4.531
VIT_16s0022g01430	Phosphate-induced protein 1	3.46356	6.401		6.399	6.197
VIT_13s0019g02530	Subtilisin protease C1	3.24879	5.693	1.22	4.472	4.995
VIT_19s0014g03660	LHCII type III	2.74179	5.984	1.461	4.523	4.839
VIT_04s0008g05830	Armadillo/beta-catenin repeat	2.81432	6.347	1.978	4.369	4.359
VIT_01s0026g00350	Basic helix-loop-helix (bHLH) family	3.51215	6.194	2.087	4.107	4.303
VIT_19s0015g00530	fasciclin arabinogalactan-protein (FLA1)	2.23872	6.587	1.513	5.075	4.882
VIT_16s0022g02200	Subtilase	3.67704	6.739		6.094	5.82
VIT_01s0127g00850	Polygalacturonase BURP	5.15241	6.434	2.761	3.672	3.72
VIT_01s0011g04080	Zinc finger (C3HC4-type ring finger)	4.48581	6.658	1.806	4.852	4.675
VIT_08s0007g00410	Myb domain protein 91	2.49021	6.4	1.468	4.932	5.109
VIT_03s0038g01830	Proline-rich protein 4	4.71622	6.829	2.428	4.401	4.209
VIT_15s0048g01750	fasciclin arabinogalactan-protein (FLA8)	2.69871	6.735		5.967	5.887
VIT_18s0122g00330	Unknown protein	3.67994	6.815		6.385	6.251
VIT_12s0028g04000	Ankyrin repeat	5.08266	7.308		6.331	5.866
VIT_11s0016g00300	Pectinesterase family	1.4876	6.8	1.268	5.532	5.626
VIT_18s0001g05180	Beta-D-xylosidase	5.93797	7.026		6.473	6.373
VIT_00s0386g00050	Xyloglucan endotransglucosylase/hydrolase precursor	2.99502	7.057		6.741	6.614
VIT_04s0008g05640	Protease inhibitor/seed storage/lipid transfer protein (LTP)	1.79674	6.977	2.801	4.176	4.162
VIT_02s0154g00320	Protease inhibitor/seed storage/lipid transfer protein (LTP)	5.4009	7.143	1.127	6.016	5.873
VIT_18s0001g13200	Cytokinin dehydrogenase 5 precursor	4.62424	7.226		7.14	6.921
VIT_11s0103g00190	Phospholipase A2 alpha	5.1061	7.401		6.565	6.21
VIT_01s0011g01920	Phosphate-induced protein 1	-1.24869	6.979	3.834	3.145	3.265
VIT_07s0031g01680	CYP86A1	3.30558	7.247	1.27	5.978	5.848
VIT_14s0068g01620	Pollen proteins Ole e I	2.3982	7.281	1.517	5.764	5.719
VIT_01s0011g00590	Acclimation of photosynthesis to environment	-1.39141	7.37		6.605	6.505
VIT_06s0004g07680	Nodulin	4.48395	8.361		7.631	6.598
VIT_12s0059g00050	Ankyrin repeat	7.55463	7.406	1.551	5.854	5.827
VIT_03s0091g01290	Serine carboxypeptidase S10	1.31926	7.139	2.482	4.657	4.912
VIT_18s0001g10040	LRX1 (leucine-rich repeat/extensin 1)	3.06983	7.241	2.893	4.348	4.576
VIT_00s0399g00020	Protease inhibitor/seed storage/lipid transfer protein (LTP)	1.23005	7.372	1.076	6.295	6.505
VIT_11s0037g00530	Cellulose synthase IRX3	1.18357	7.59		7.204	7.238
VIT_06s0061g00730	Aquaporin GAMMA-TIP3/TIP1;3	3.6296	7.469	1.489	5.98	6.171
VIT_11s0016g01020	flavonoid 3-monooxygenase	4.08275	8.011	1.216	6.795	6.616
VIT_07s0005g04110	Cellulose synthase CESA4	1.47406	7.583		7.238	7.552
VIT_07s0031g00110	Unknown protein	3.14789	8.02		8.056	7.947
VIT_15s0046g02000	Polygalacturonase GH28	3.40673	8.264	3.095	5.169	4.869
VIT_10s0003g01550	IMK2 (inflorescence meristem receptor-like kinase 2)	2.41606	7.802	2.777	5.025	5.191
VIT_14s0083g00260	No hit	4.54497	8.009	3.089	4.92	4.924
VIT_08s0007g07720	CYP93A1 2-hydroxyisoflavanone synthase	3.82984	8.066		6.371	6.433
VIT_11s0016g05830	No hit	6.99063	8.105	1.202	6.903	7.115
VIT_01s0127g00400	Polygalacturonase GH28	1.13451	8.64	4.131	4.508	4.256
VIT_11s0016g01030	flavonoid 3-monooxygenase	4.94614	8.843	1.089	7.754	7.742
VIT_09s0002g04240	Membrane protein	4.50653	9.004	1.102	7.902	7.81
VIT_04s0044g01760	Unknown	-1.93321			-2.933	-2.858
VIT_17s0000g06360	Alpha-expansin 3	-2.1319			-2.002	-2.148
VIT_16s0050g00440	No hit	-2.8314			-1.528	-1.654
VIT_01s0026g00740	Nucleobase-ascorbate transporter 6 (NAT6)	-2.09117			-1.665	-1.64
VIT_04s0008g05770	CBL-interacting protein kinase 25 (CIPK25)	-1.95669			-1.591	-1.634
VIT_01s0026g01340	Glutathione S-transferase 29 GSTU18	-1.43304			-1.45	-1.545
VIT_11s0016g05670	RabGAP/TBC domain-containing protein	0.731944			-1.199	-1.414
VIT_05s0020g03240	S-receptor kinase	2.07008			-1.043	-1.133
VIT_15s0107g00550	Tetratricopeptide repeat domain male sterility MS5	1.11851				-1.125
VIT_05s0029g01510	No hit	-2.01893			-1.421	-1.09
VIT_00s0662g00040	Ethylene-responsive transcription factor related to APETALA2 4	-1.34151				-1.013
VIT_13s0064g00210	No hit	0.681688			1.197	1.075
VIT_02s0025g02370	Yippee	0.956983				1.117
VIT_07s0005g02470	Cellulose synthase CESA3	1.48053			1.175	1.122
VIT_12s0059g02360	Myb caprice CPC	1.5676			1.006	1.145
VIT_05s0049g01480	Ribosomal protein L28	1.44299			1.024	1.183
VIT_05s0094g00480	Ethylene-responsive protein	0.998608			1.157	1.225
VIT_05s0020g03320	Copper amine oxidase	1.09151			1.054	1.306
VIT_04s0008g04000	Dehydration-responsive protein (RD22)	1.46308				1.309
VIT_17s0053g00070	Metal-nicotianamine transporter YSL5	1.08309			1.475	1.318
VIT_13s0019g01640	Unknown protein	2.01466			1.261	1.328
VIT_04s0008g03990	Unknown	3.33947				1.329
VIT_00s0194g00020	DNA-directed RNA polymerase II subunit D	1.88601			1.18	1.351
VIT_09s0002g05870	RPS5 (resistant to p. syringae 5)	1.2404			1.628	1.403
VIT_06s0004g04440	Osmotin	-2.47928			1.637	1.647
VIT_13s0019g01020	Ring-H2 finger protein ATL3A	1.11652			1.505	1.655
VIT_14s0068g00140	No hit	2.35969			1.583	1.664
VIT_18s0001g12190	CYP721A1	1.37775			1.895	1.705
VIT_16s0098g01720	Abl interactor 2 (ABIL2)	0.839912			1.684	1.904
VIT_13s0019g02850	Heat shock protein 17.6 kDa class I	2.29187			2.141	2.322
VIT_18s0001g11830	Calmodulin	1.55316			2.238	2.476
VIT_10s0116g00170	S-locus lectin protein kinase	1.97427			2.296	2.482
VIT_18s0001g12180	CYP721A1	0.758383			2.811	2.652
VIT_15s0024g00770	No hit	0.767061			2.434	2.655
VIT_17s0000g04150	Leucoanthocyanidin reductase	2.63449			3.922	4.214
VIT_05s0062g00240	Xyloglucan endotransglucosylase/hydrolase 23	0.974638			1.091
VIT_12s0059g00990	Cellulose synthase CSLB04	1.22747			1.091
VIT_16s0050g02680	Protein phosphatase 2C	-1.02374			-1.103
